# Supplementary material for: The conversion of formate into purines stimulates mTORC1 leading to CAD-dependent activation of pyrimidine synthesis
Source: Cancer Metab. 2020 Sep 21;8:20. doi: 10.1186/s40170-020-00228-3 (PMC7507243; doi:10.1186/s40170-020-00228-3)
Supplement: Supplementary file 1 — Additional file 1. Phosphoproteomics quantifications of HAP1-ΔSHMT2 cells supplemented with formate and controls. [file 40170_2020_228_MOESM1_ESM.xlsx]

## Sheet: Sheet1
Unique identifier	Proteins	Protein	Protein names	Gene names	Log2 F/Ctrl	t-test	Intensity SHMT2 1	Intensity SHMT2 2	Intensity SHMT2 3	Intensity SHMT2-F 1	Intensity SHMT2-F 2	Intensity SHMT2-F 3	Positions within proteins	Amino acid	Sequence window	Multiplicity	Motifs	PhosphoSitePlus kinase	Known site	Origin	Localization prob	PEP	Score	Delta score	Intensity	Position	Score diff	Ratio mod/base
UID3456	Q13573;G3V3A4;G3V4X8	Q13573	SNW domain-containing protein 1	SNW1	0.0479158	0.000268808	NaN	27.3063	27.2673	28.1943	28.1539	28.2766	224;224;62	S	PPRFKINKKIPRGPPSPPAPVMHSPSRKMTV	___1	DNA dependent Protein kinase substrate motif;ERK1,2 kinase substrate motif;G protein-coupled receptor kinase 1 substrate motif;GSK-3, ERK1, ERK2, CDK5 substrate motif;WW domain binding motif	CDK2	+	HTP	0.908056	0.00493679	81.494	64.058	7.87032	670	9.94591	NaN
UID4796	Q8NI77	Q8NI77	Kinesin-like protein KIF18A	KIF18A	0.0339683	0.000520535	27.9348	28.0796	27.9412	28.5983	28.6165	28.741	674	S	VKIPTEKRTRRKLMPSPLKGQHTLKSPPSQS	___1	Cdc2 kinase substrate motif;CDK kinase substrate motif;CDK1,2,4,6 kinase substrate motif;DNA dependent Protein kinase substrate motif;ERK1,2 kinase substrate motif;GSK-3, ERK1, ERK2, CDK5 substrate motif;PKA kinase substrate motif;WW domain binding motif		+	CST;HTP	0.980338	2.49548e-142	341.05	316.12	9.28112	353	16.9775	11.027
UID5496	Q9BY44-3;Q9BY44;F8WAE5;Q9BY44-4;Q9BY44-2	Q9BY44-3	Eukaryotic translation initiation factor 2A;Eukaryotic translation initiation factor 2A, N-terminally processed	EIF2A	0.0472632	0.00105253	27.5884	27.5114	27.3275	28.2865	28.5355	28.3503	481;506;501;445;292	S	HEAKKAAKQEARSDKSPDLAPTPAPQSTPRN	___1	ERK1,2 kinase substrate motif;G protein-coupled receptor kinase 1 substrate motif;Growth associated histone HI kinase substrate motif;GSK-3, ERK1, ERK2, CDK5 substrate motif;WW domain binding motif		+	CST;HTP	1	1.55502e-38	233.36	212.15	8.79203	679	101.234	NaN
UID3333	Q12888;Q12888-2;A6NNK5;Q12888-3	Q12888	Tumor suppressor p53-binding protein 1	TP53BP1	0.0224449	0.0010629	28.0105	NaN	27.9744	28.3738	28.4589	28.4614	1094;1099;1099;1099	S	GDHTIRQSQQPMKPISPVKDPVSPASQKMVI	___1	Cdc2 kinase substrate motif;CDK kinase substrate motif;CDK1,2,4,6 kinase substrate motif;CDK4 kinase substrate motif;ERK1,2 kinase substrate motif;GSK-3, ERK1, ERK2, CDK5 substrate motif;PKA kinase substrate motif;PKC kinase substrate motif;WW domain binding motif		+	HTP;LTP	0.989668	2.13621e-26	224.9	208.52	9.69478	926	19.8134	NaN
UID2597	P35658-2;P35658-4;P35658;P35658-3;P35658-5;A0A0A0MSW3;H0YF36	P35658-2	Nuclear pore complex protein Nup214	NUP214	0.053247	0.00110412	27.5385	27.5748	27.7352	28.7134	28.4817	28.7684	1070;1071;1081;1082;1070;510;79	S	DSTMLATKTVKHGAPSPSHPISAPQAAAAAA	___1	Casein kinase II substrate motif;DNA dependent Protein kinase substrate motif;ERK1,2 kinase substrate motif;G protein-coupled receptor kinase 1 substrate motif;GSK-3, ERK1, ERK2, CDK5 substrate motif;WW domain binding motif		+	HTP	1	1.361e-40	282.03	261.92	9.27353	6	170.103	NaN
UID2499	P27708;F8VPD4	P27708	CAD protein;Glutamine-dependent carbamoyl-phosphate synthase;Aspartate carbamoyltransferase;Dihydroorotase	CAD	0.0807829	0.00129326	28.5456	28.7657	28.4471	30.5182	30.1031	30.0761	1859;1796	S	LPDGRFHLPPRIHRASDPGLPAEEPKEKSSR	___1	AMP-activated protein kinase substrate motif;HMGCoA Reductase kinase substrate motif;PKA kinase substrate motif;PKC kinase substrate motif	PKACA;p70S6K	+	CST;HTP	0.999281	1.34639e-21	246.52	246.52	9.81173	1208	31.4267	NaN
UID4444	Q86U06-5;Q86U06-2;Q86U06;Q86U06-3	Q86U06-5	Probable RNA-binding protein 23	RBM23	0.0473765	0.00161142	28.6434	28.6925	28.9436	29.5808	29.7972	29.7818	127;133;149;149	S	GYRYGHSKSPHFREKSPVREPVDNLSPEERD	___1	14-3-3 domain binding motif;Calmodulin-dependent protein kinase II substrate motif;Cdc2 kinase substrate motif;CDK kinase substrate motif;CDK1,2,4,6 kinase substrate motif;CLK1 kinase substrate motif;ERK1,2 kinase substrate motif;Growth associated histone HI kinase substrate motif;GSK-3, ERK1, ERK2, CDK5 substrate motif;PKA kinase substrate motif;PKC epsilon kinase substrate motif;PKC kinase subs…		+	HTP	0.996501	9.58231e-06	121.26	107.39	8.47995	488	25.303	0.070915
UID6353	Q9UQ35;Q9UQ35-2;I3L4U6	Q9UQ35	Serine/arginine repetitive matrix protein 2	SRRM2	-0.229423	0.00186448	30.0153	29.8395	29.347	24.84	26.0945	25.1526	2702;2284;28	S	DSRSLSYSPVERRRPSPQPSPRDQQSSSSER	___1	14-3-3 domain binding motif;Calmodulin-dependent protein kinase II substrate motif;DNA dependent Protein kinase substrate motif;ERK1,2 kinase substrate motif;G protein-coupled receptor kinase 1 substrate motif;GSK3 kinase substrate motif;GSK-3, ERK1, ERK2, CDK5 substrate motif;MAPKAPK1 kinase substrate motif;PAK2 kinase substrate motif;Pim1 kinase substrate sequence;PKA kinase substrate motif;PKC…		+	CST;HTP	1	0.000143055	117.2	97.885	9.27277	18	116.786	NaN
UID7170	Q15910-3;Q15910-4;Q15910;Q15910-2;Q15910-5	Q15910-3	Histone-lysine N-methyltransferase EZH2	EZH2	0.04133	0.00200858	27.7961	27.6152	27.5703	28.6302	28.3973	28.3657	448;478;487;492;478	T	KESSIIAPAPAEDVDTPPRKKKRKHRLWAAH	___1	b-Adrenergic Receptor kinase substrate motif;Casein kinase I substrate motif;Cdc2 kinase substrate motif;CDK1,2,4,6 kinase substrate motif;GSK-3, ERK1, ERK2, CDK5 substrate motif;WW domain binding motif	CDK1	+	CST;HTP	1	0.0214794	113.46	96.074	9.92169	590	65.2776	NaN
UID4870	Q8WUA4;A0A087WZD8;Q8WUA4-2	Q8WUA4	General transcription factor 3C polypeptide 2	GTF3C2	0.0474066	0.00215725	28.2248	28.0964	27.8955	29.1374	28.83	29.0626	167;167;167	S	LLLKLSKDLDRPESQSPKRPPEDFETPSGER	___1	Casein kinase I substrate motif;Cdc2 kinase substrate motif;CDK kinase substrate motif;CDK1,2,4,6 kinase substrate motif;ERK1,2 kinase substrate motif;G protein-coupled receptor kinase 1 substrate motif;Growth associated histone HI kinase substrate motif;GSK-3, ERK1, ERK2, CDK5 substrate motif;PKA kinase substrate motif;PKC kinase substrate motif;WW domain binding motif		+	CST;HTP;LTP	0.978725	6.9105e-06	161.04	140.26	9.09033	484	16.628	NaN
UID2673	P43487;F6WQW2;P43487-2;C9JJ34;C9JDM3	P43487	Ran-specific GTPase-activating protein	RANBP1	0.0895658	0.00220841	27.9652	27.7422	NaN	29.503	29.9007	29.5095	14;91;14;14;91	S	__MAAAKDTHEDHDTSTENTDESNHDPQFEP	___1	Casein kinase II substrate motif;G protein-coupled receptor kinase 1 substrate motif		+	CST;HTP	0.991876	0.000173517	131.06	106.36	8.90446	671	20.8671	NaN
UID1254	F5H5U2;Q8NHQ9;Q8NHQ9-2	F5H5U2	ATP-dependent RNA helicase DDX55	DDX55	0.0381472	0.00224224	27.3217	27.36	27.2928	28.1576	27.9771	28.0362	513;544;151	S	EKKKKMNEKRKREEGSDIEDEDMEELLNDTR	___1	Casein kinase I substrate motif;Casein kinase II substrate motif		+	CST;HTP	0.999603	5.06513e-39	231.41	222.89	10.0848	880	34.0128	NaN
UID1896	O60271;A0A087X2D8;O60271-4;O60271-2;O60271-3;O60271-5;O60271-9;D6RHI8	O60271	C-Jun-amino-terminal kinase-interacting protein 4	SPAG9	-0.0437307	0.00237109	24.973	25.0105	25.1767	24.3378	24.273	NaN	203;203;203;203;203;203;60;60	S	LESTAHSRIRKERPISLGIFPLPAGDGLLTP	___1	14-3-3 domain binding motif;Calmodulin-dependent protein kinase II substrate motif;MAPKAPK1 kinase substrate motif;p70 Ribosomal S6 kinase substrate motif;Phosphorylase kinase substrate motif;PKA kinase substrate motif;PKC kinase substrate motif		+	HTP	1	0.0118476	69.01	38.398	7.93753	10	68.8914	NaN
UID6698	E5RJR5;P63208;E7ERH2;F8W8N3;P63208-2	E5RJR5	S-phase kinase-associated protein 1	SKP1	-0.14185	0.00280525	31.0923	30.6413	30.5029	27.8979	28.3721	27.3291	131;131;131;131;131	T	LDVTCKTVANMIKGKTPEEIRKTFNIKNDFT	___1	AMP-activated protein kinase substrate motif;Calmodulin-dependent protein kinase II substrate motif;Casein kinase II substrate motif;Chk1 kinase substrate motif;Growth associated histone HI kinase substrate motif;GSK-3, ERK1, ERK2, CDK5 substrate motif;PKA kinase substrate motif;PKC kinase substrate motif;WW domain binding motif		+	CST;HTP	1	7.71758e-05	167.61	135.05	8.786	431	78.1833	NaN
UID4659	Q8N3F8	Q8N3F8	MICAL-like protein 1	MICALL1	0.0225705	0.00304654	NaN	28.3361	28.351	28.7331	28.8023	28.8359	295	S	IPTKPRVPGKLQELASPPAGRPTPAPRKASE	___1	Casein kinase I substrate motif;ERK1,2 kinase substrate motif;GSK-3, ERK1, ERK2, CDK5 substrate motif;WW domain binding motif		+	HTP	0.947308	5.52363e-07	102.46	85.387	8.48952	419	13.5821	NaN
UID5779	Q9HCG8	Q9HCG8	Pre-mRNA-splicing factor CWC22 homolog	CWC22	-0.0885318	0.00330996	29.0548	28.6761	29.2251	NaN	27.378	27.1423	829	S	NKHGDPKKKRGERRNSFSENEKHTHRIKDSE	___1	14-3-3 domain binding motif;Calmodulin-dependent protein kinase II substrate motif;Casein kinase II substrate motif;PAK2 kinase substrate motif;PKA kinase substrate motif;PKC epsilon kinase substrate motif;PKC kinase substrate motif		+	HTP	1	3.21737e-09	180.32	131.01	8.40606	1101	73.809	NaN
UID1372	H0Y360;Q01433-3;Q01433-5;Q01433-2;Q01433-4;Q01433;E9PIJ1;E9PJF6;H0YCL9	H0Y360	AMP deaminase 2	AMPD2	0.050016	0.00341395	25.4035	25.5139	25.1504	26.1998	26.418	26.1332	139;49;50;87;93;168;50;87;135	S	IEQLEERRQRLERQISQDVKLEPDILLRAKQ	___1	14-3-3 domain binding motif;ATM kinase substrate motif;Calmodulin-dependent protein kinase II substrate motif;Calmodulin-dependent protein kinase IV substrate motif;Chk1 kinase substrate motif;DNA dependent Protein kinase substrate motif;PKA kinase substrate motif;PKC kinase substrate motif		+	CST;HTP	1	7.43413e-05	207.34	136.93	10.6739	704	185.574	10115
UID7292	Q8TB03;Q8TB03-2	Q8TB03	Uncharacterized protein CXorf38	CXorf38	-0.0343301	0.00345921	28.8796	28.8465	29.0993	28.1466	28.4044	28.2326	314;195	T	LCLHQKLDSQEPGRQTPDRKA__________	___1	Cdc2 kinase substrate motif;CDK1,2,4,6 kinase substrate motif;GSK-3, ERK1, ERK2, CDK5 substrate motif;PKA kinase substrate motif;PKC kinase substrate motif;WW domain binding motif		+	CST;HTP	1	1.8768e-14	138.24	125.18	9.36635	315	119.854	NaN
UID118	A0A087WZX0;Q86UU0-3;Q86UU0-4;Q86UU0-2;Q86UU0	A0A087WZX0	B-cell CLL/lymphoma 9-like protein	BCL9L	0.0697353	0.0038995	NaN	26.9	27.0773	28.4176	28.1734	28.3848	878;915;915;910;915	S	GTVHSAPNRGLGRRPSDLTISINQMGSPGMG	___1	14-3-3 domain binding motif;AMP-activated protein kinase substrate motif;Calmodulin-dependent protein kinase I substrate motif;Calmodulin-dependent protein kinase II substrate motif;Calmodulin-dependent protein kinase IV substrate motif;Casein kinase II substrate motif;Chk1 kinase substrate motif;DNA dependent Protein kinase substrate motif;PAK2 kinase substrate motif;PKA kinase substrate motif;P…		+	CST;HTP	0.999925	0.0015015	112.43	93.298	9.31125	24	41.2735	NaN
UID3598	Q14938-6;Q14938-4;K7EN08;Q14938-5;Q14938-3;Q14938	Q14938-6	Nuclear factor 1 X-type;Nuclear factor 1	NFIX	0.0377625	0.00411057	NaN	27.7563	27.7111	28.3436	28.504	28.5601	353;353;314;360;361;361	S	FTHHPLPVLAGVRPGSPRATASALHFPSTSI	___1	14-3-3 domain binding motif;Calmodulin-dependent protein kinase II substrate motif;ERK1,2 kinase substrate motif;G protein-coupled receptor kinase 1 substrate motif;Growth associated histone HI kinase substrate motif;GSK-3, ERK1, ERK2, CDK5 substrate motif;PKA kinase substrate motif;PKC kinase substrate motif;WW domain binding motif		+	CST;HTP	0.996674	7.56702e-68	235.17	211.7	10.0034	515	24.7657	88.523
UID603	A6NEM2;P51610-4;P51610;P51610-2	P51610	Host cell factor 1;HCF N-terminal chain 1;HCF N-terminal chain 2;HCF N-terminal chain 3;HCF N-terminal chain 4;HCF N-terminal chain 5;HCF N-terminal chain 6;HCF C-terminal chain 1;HCF C-terminal chain 2;HCF C-terminal chain 3;HCF C-terminal chain 4;HCF C-terminal chain 5;HCF C-terminal chain 6	HCFC1	0.0339698	0.00424921	27.6798	27.4506	27.608	28.3768	28.2468	28.0861	598;598;598;529	S	TPGTTTLPATVKVASSPVMVSNPATRMLKTA	___1	AMP-activated protein kinase substrate motif;ERK1,2 kinase substrate motif;GSK-3, ERK1, ERK2, CDK5 substrate motif;MDC1 BRCT domain binding motif;PKA kinase substrate motif;Plk1 PBD domain binding motif;WW domain binding motif		+	CST;HTP	0.972195	1.3019e-12	174.95	152.06	8.14613	363	18.4467	NaN
UID5714	Q9H7L9	Q9H7L9	Sin3 histone deacetylase corepressor complex component SDS3	SUDS3	0.0709314	0.00447219	27.7021	28.0135	27.3864	29.2797	28.8026	29.2076	234	S	DLRTLNKLKSPKRPASPSSPEHLPATPAESP	___1	14-3-3 domain binding motif;Calmodulin-dependent protein kinase II substrate motif;Casein kinase II substrate motif;ERK1,2 kinase substrate motif;G protein-coupled receptor kinase 1 substrate motif;GSK-3, ERK1, ERK2, CDK5 substrate motif;PKA kinase substrate motif;PKC kinase substrate motif;WW domain binding motif	CDK2	+	HTP	0.815931	3.7776e-09	134.68	122.67	8.62443	341	9.0767	NaN
UID5101	Q96D71-3;Q96D71;Q96D71-4;E9PMG1;Q96D71-2;H0YDT0;H0YCR2	Q96D71-3	RalBP1-associated Eps domain-containing protein 1	REPS1	0.04613	0.00450828	28.0105	NaN	27.9222	29.0527	28.7353	28.8371	708;709;682;650;618;667;88	S	TPLAPPPKPVRRRLKSEDELRPEVDEHTQKT	___1	14-3-3 domain binding motif;Akt kinase substrate motif;BARD1 BRCT domain binding motif;Calmodulin-dependent protein kinase II substrate motif;Casein kinase II substrate motif;G protein-coupled receptor kinase 1 substrate motif;MAPKAPK1 kinase substrate motif;PKA kinase substrate motif;PKC kinase substrate motif;ZIP kinase substrate motif		+	CST;HTP	0.807008	1.61565e-32	219.06	184.97	8.44262	386	6.21404	NaN
UID646	A8MXP9;P43243;A0A0R4J2E8;D6REM6;D6R991	A8MXP9	Matrin-3	MATR3	0.0474619	0.00496813	30.8762	31.134	30.7835	32.2422	31.8173	31.8377	188;188;188;188;188	S	VPRDDWEEKRHFRRDSFDDRGPSLNPVLDYD	___1	14-3-3 domain binding motif;b-Adrenergic Receptor kinase substrate motif;Calmodulin-dependent protein kinase II substrate motif;Casein kinase II substrate motif;PAK2 kinase substrate motif;PKA kinase substrate motif;PKC epsilon kinase substrate motif;PKC kinase substrate motif;Pyruvate dehydrogenase kinase substrate motif		+	CST;HTP	1	2.34417e-06	191.36	160.87	9.59057	114	191.358	38.886
UID3873	Q5JSZ5;Q5JSZ5-5;A0A1W2PQP5	Q5JSZ5	Protein PRRC2B	PRRC2B	0.0431251	0.00510233	NaN	27.2066	27.2847	NaN	28.1155	28.0293	226;226;226	S	EGGGRHIISATSLSTSPTELGSRNSSTGDGA	___1	Casein kinase II substrate motif;ERK1,2 kinase substrate motif;GSK-3, ERK1, ERK2, CDK5 substrate motif;MAPKAPK2 kinase substrate motif;WW domain binding motif		+	HTP	0.999995	6.69124e-06	177.21	160.74	7.88865	463	55.8278	NaN
UID6893	O95817	O95817	BAG family molecular chaperone regulator 3	BAG3	0.0894746	0.00524004	NaN	27.0132	26.7517	28.4827	28.9821	28.3426	406	T	ATEERAAPSTAPAEATPPKPGEAEAPPKHPG	___1	Cdc2 kinase substrate motif;CDK1,2,4,6 kinase substrate motif;CDK5 kinase substrate motif;G protein-coupled receptor kinase 1 substrate motif;GSK-3, ERK1, ERK2, CDK5 substrate motif;WW domain binding motif		+	CST;HTP	1	4.15488e-09	214.58	188.47	9.61377	314	119.801	NaN
UID6598	A0A2R8Y568;A0A024RDL5;A0A2R8Y522;A0A087WVB5;Q75MD7;A0A2R8Y8C6;Q8WXX7-5;Q8WXX7-2;Q8WXX7	A0A2R8Y568	Autism susceptibility gene 2 protein	AUTS2	-0.0707694	0.00527186	NaN	26.1689	26.2995	25.0315	24.9253	NaN	326;341;421;527;551;798;220;775;799	T	QNFSNPHEPWNRLHRTPPSFPTPPPWLKPGE	___1	Casein kinase II substrate motif;Growth associated histone HI kinase substrate motif;GSK-3, ERK1, ERK2, CDK5 substrate motif;WW domain binding motif		+	HTP	1	9.49903e-06	189.3	158.96	9.54205	514	182.369	NaN
UID3213	Q07666;Q07666-3	Q07666	KH domain-containing, RNA-binding, signal transduction-associated protein 1	KHDRBS1	0.0296942	0.00540832	26.5749	NaN	26.6102	27.1714	27.1197	NaN	58;58	S	RSRGGGGGSRGGARASPATQPPPLLPPSATG	___1	Casein kinase II substrate motif;ERK1,2 kinase substrate motif;GSK-3, ERK1, ERK2, CDK5 substrate motif;PKA kinase substrate motif;PKC kinase substrate motif;WW domain binding motif		+	HTP	0.999543	9.2883e-07	199.03	183.41	8.70689	2	33.3984	1.0716
UID125	A0A087X0K9;G5E9E7;Q07157-2	A0A087X0K9	Tight junction protein ZO-1	TJP1	0.0522672	0.0062208	29.8151	29.714	29.3629	30.8579	30.656	30.6575	900;916;912	S	PYSPQAQPQPIHRIDSPGFKPASQQVYRKDP	___1	14-3-3 domain binding motif;b-Adrenergic Receptor kinase substrate motif;Calmodulin-dependent protein kinase II substrate motif;Calmodulin-dependent protein kinase IV substrate motif;Chk1 kinase substrate motif;ERK1,2 kinase substrate motif;GSK-3, ERK1, ERK2, CDK5 substrate motif;PKA kinase substrate motif;PKC kinase substrate motif;WW domain binding motif		+	CST;HTP	1	0.00286498	115.42	81.498	8.7931	1514	78.6552	NaN
UID6991	P39687;H0YN26;H7BZ09;O95626	P39687	Acidic leucine-rich nuclear phosphoprotein 32 family member A;Acidic leucine-rich nuclear phosphoprotein 32 family member D	ANP32A;ANP32D	-0.355382	0.00622096	28.2099	28.2425	29.8319	22.3185	22.5542	22.5724	15;15;15;15	T	_MEMGRRIHLELRNRTPSDVKELVLDNSRSN	___1	AMP-activated protein kinase substrate motif;Calmodulin-dependent protein kinase II substrate motif;Casein kinase II substrate motif;Growth associated histone HI kinase substrate motif;GSK-3, ERK1, ERK2, CDK5 substrate motif;PKC kinase substrate motif;WW domain binding motif		+	CST;HTP	0.999989	0.00226495	82.865	67.14	9.37577	374	49.7564	NaN
UID6844	O75367;O75367-2;O75367-3;D6RCF2	O75367	Core histone macro-H2A.1;Histone H2A	H2AFY	0.0357084	0.00634576	27.9119	28.0122	28.0801	28.8307	28.754	28.5247	129;129;129;129	T	LAKKRGSKGKLEAIITPPPAKKAKSPSQKKP	___1	G protein-coupled receptor kinase 1 substrate motif;GSK-3, ERK1, ERK2, CDK5 substrate motif;RAF1 kinase substrate motif;WW domain binding motif		+	CST;HTP	0.999924	1.8414e-34	280.31	237.84	9.21856	139	41.5292	NaN
UID2667	P42695	P42695	Condensin-2 complex subunit D3	NCAPD3	0.103539	0.00678125	23.9415	24.2711	23.8912	25.6786	NaN	25.9673	1384	S	RSRSLGVLPFTLNSGSPEKTCSQVSSYSLEQ	___1	Casein kinase II substrate motif;Cdc2 kinase substrate motif;CDK kinase substrate motif;CDK1,2,4,6 kinase substrate motif;ERK1,2 kinase substrate motif;G protein-coupled receptor kinase 1 substrate motif;GSK-3, ERK1, ERK2, CDK5 substrate motif;WW domain binding motif		+	CST;HTP	1	1.80994e-48	211.77	201.06	9.59819	351	180.823	NaN
UID1883	O43896	O43896	Kinesin-like protein KIF1C	KIF1C	-0.0328402	0.00685248	NaN	28.7346	28.6161	28.1317	28.0303	27.9278	915	S	EEAAPSDRMPSARPPSPPLSSWERVSRLMEE	___1	14-3-3 domain binding motif;Calmodulin-dependent protein kinase II substrate motif;DNA dependent Protein kinase substrate motif;ERK1,2 kinase substrate motif;G protein-coupled receptor kinase 1 substrate motif;GSK3 kinase substrate motif;GSK-3, ERK1, ERK2, CDK5 substrate motif;PKA kinase substrate motif;PKC kinase substrate motif;WW domain binding motif		+	CST;HTP	0.999906	1.14813e-11	153.24	130.66	9.13966	508	40.2736	7.3574
UID2585	P35606;P35606-2;H0YAC7	P35606	Coatomer subunit beta'	COPB2	0.0428656	0.00714727	31.0868	31.421	30.9712	32.2077	32.1529	31.9375	859;830;73	S	PSRSTAQQELDGKPASPTPVIVASHTANKEE	___1	Casein kinase II substrate motif;ERK1,2 kinase substrate motif;GSK-3, ERK1, ERK2, CDK5 substrate motif;PKA kinase substrate motif;PKC kinase substrate motif;WW domain binding motif		+	CST;HTP;LTP	1	0.000122434	165.86	149.33	9.58824	41	50.8967	164.23
UID5513	Q9BYW2;H7C3H4;Q9BYW2-2;Q9BYW2-3;C9JG86;H7BZ93;H7BXT4	Q9BYW2	Histone-lysine N-methyltransferase SETD2	SETD2	0.0339636	0.00726074	28.007	28.351	28.2232	28.8316	28.7561	29.0084	624;258;624;624;580;342;496	S	REKAGSPAPSNRLNDSPTLKKLDELPIFKSE	___1	b-Adrenergic Receptor kinase substrate motif;Casein kinase II substrate motif;ERK1,2 kinase substrate motif;GSK-3, ERK1, ERK2, CDK5 substrate motif;WW domain binding motif		+	CST;HTP	1	4.10008e-06	188.19	134.62	8.75276	283	155.572	NaN
UID9338	O15014	O15014	Zinc finger protein 609	ZNF609	0.062557	0.00727937	28.3784	28.7414	28.4282	30.094	29.7855	29.4596	576	S	PARSATPKVRLVEPHSPSPSSKFSTKGLCKK	___2	Casein kinase I substrate motif;Casein kinase II substrate motif;ERK1,2 kinase substrate motif;G protein-coupled receptor kinase 1 substrate motif;GSK3 kinase substrate motif;GSK-3, ERK1, ERK2, CDK5 substrate motif;WW domain binding motif		+	HTP	1	0.0162277	43.831	38.724	8.08422	636	43.5658	NaN
UID9339	O15014	O15014	Zinc finger protein 609	ZNF609	0.062557	0.00727937	28.3784	28.7414	28.4282	30.094	29.7855	29.4596	578	S	RSATPKVRLVEPHSPSPSSKFSTKGLCKKKL	___2	Casein kinase II substrate motif;DNA dependent Protein kinase substrate motif;ERK1,2 kinase substrate motif;GSK-3, ERK1, ERK2, CDK5 substrate motif;WW domain binding motif		+	HTP	0.817933	0.000629789	84.404	64.667	8.41877	156	7.21414	NaN
UID29	A0A087WV20;A0A087WTU9;Q8TCU4-3;Q8TCU4-2;Q8TCU4	A0A087WV20	Alstrom syndrome protein 1	ALMS1	0.0393199	0.00751761	NaN	26.1089	26.1009	26.9251	26.846	26.7073	464;422;464;464;464	S	RESEYHSSDLRMLRMSPDTVPKAPKHLKAGD	___1	Casein kinase II substrate motif;ERK1,2 kinase substrate motif;GSK-3, ERK1, ERK2, CDK5 substrate motif;PKA kinase substrate motif;PKC kinase substrate motif;WW domain binding motif		+	CST	1	0.0213527	113.26	17.514	9.18421	173	82.2787	NaN
UID3249	Q09666	Q09666	Neuroblast differentiation-associated protein AHNAK	AHNAK	0.0574343	0.00784698	28.2703	28.8517	28.6297	29.9168	29.744	29.5737	5731	S	KFNFSKPKGKGGVTGSPEASISGSKGDLKSS	___1	Casein kinase II substrate motif;ERK1,2 kinase substrate motif;G protein-coupled receptor kinase 1 substrate motif;GSK3 kinase substrate motif;GSK-3, ERK1, ERK2, CDK5 substrate motif;WW domain binding motif		+	CST;HTP	1	1.32144e-17	209.66	191.24	9.60379	229	68.6107	NaN
UID1695	O14497;O14497-2;H0Y488;A0A1B0GTU5;O14497-3;H0YEW5	O14497	AT-rich interactive domain-containing protein 1A	ARID1A	-0.0537234	0.00787988	26.188	26.5951	26.3032	NaN	25.4889	25.308	1600;1383;1216;1218;1217;53	S	VSSPAPLPRPMENRTSPSKSPFLHSGMKMQK	___1	Casein kinase II substrate motif;Cdc2 kinase substrate motif;CDK kinase substrate motif;CDK1,2,4,6 kinase substrate motif;ERK1,2 kinase substrate motif;G protein-coupled receptor kinase 1 substrate motif;Growth associated histone HI kinase substrate motif;GSK3 kinase substrate motif;GSK-3, ERK1, ERK2, CDK5 substrate motif;PKA kinase substrate motif;PKC kinase substrate motif;WW domain binding mot…		+	HTP	0.990002	8.83753e-05	114.87	98.117	9.6779	68	19.9571	NaN
UID7097	Q09666	Q09666	Neuroblast differentiation-associated protein AHNAK	AHNAK	0.0596947	0.00817703	28.9666	28.3188	28.6194	29.5669	29.8939	30.073	490	T	ATGGLEGKMKGTKVKTPEMIIQKPKISMQDV	___1	Growth associated histone HI kinase substrate motif;GSK-3, ERK1, ERK2, CDK5 substrate motif;PKA kinase substrate motif;PKC kinase substrate motif;WW domain binding motif		+	CST;HTP	0.999001	7.44704e-12	243.2	199.68	9.13319	907	30.0451	NaN
UID3207	Q07002;Q07002-3;D6R9B0;D6RA44;A0A0A0MSJ6	Q07002	Cyclin-dependent kinase 18	CDK18	0.0584704	0.00821484	NaN	26.5185	26.5003	27.6572	27.7519	27.4086	132;162;141;43;162	S	SPDLPKPLSRMSRRASLSDIGFGKLETYVKL	___1	14-3-3 domain binding motif;AMP-activated protein kinase substrate motif;Aurora-A kinase substrate motif;Calmodulin-dependent protein kinase I substrate motif;Calmodulin-dependent protein kinase II alpha substrate motif;Calmodulin-dependent protein kinase II substrate motif;Calmodulin-dependent protein kinase IV substrate motif;Casein kinase II substrate motif;Chk1 kinase substrate motif;MAPKAPK2…		+	HTP	0.999888	9.82685e-13	239.31	198.15	8.8879	971	40.5213	NaN
UID3946	Q5T200;Q5T200-2	Q5T200	Zinc finger CCCH domain-containing protein 13	ZC3H13	0.0372886	0.00829463	26.9428	27.0116	26.9798	27.7464	27.7753	27.5316	993;993	S	ERGNIETTSEDGQVFSPKKGQKKKSIEKKRK	___1	Cdc2 kinase substrate motif;CDK kinase substrate motif;CDK1,2,4,6 kinase substrate motif;ERK1,2 kinase substrate motif;Growth associated histone HI kinase substrate motif;GSK-3, ERK1, ERK2, CDK5 substrate motif;PKA kinase substrate motif;PKC kinase substrate motif;WW domain binding motif		+	CST;HTP	1	1.02156e-120	375.28	353.06	10.3121	91	184.569	NaN
UID5046	Q92945;A0A087WTP3;M0R3J3	Q92945	Far upstream element-binding protein 2	KHSRP	0.0490406	0.00875051	NaN	26.4926	26.4317	27.3588	27.3994	27.3732	480;480;63	S	PPNGDPNFKLFIIRGSPQQIDHAKQLIEEKI	___1	ERK1,2 kinase substrate motif;GSK-3, ERK1, ERK2, CDK5 substrate motif;PKA kinase substrate motif;PKC kinase substrate motif;WW domain binding motif		+	CST;HTP	1	8.76416e-81	322.79	287.26	9.90803	450	161.853	1.4489
UID6102	Q9UIG0-2;Q9UIG0	Q9UIG0-2	Tyrosine-protein kinase BAZ1B	BAZ1B	0.0469649	0.00884987	NaN	27.7108	27.8926	28.7723	28.5566	28.8361	374;374	S	SKSPEEHLEEMMKMMSPNKLHTNFHIPKKGP	___1	AMP-activated protein kinase substrate motif;Calmodulin-dependent protein kinase II substrate motif;Cdc2 kinase substrate motif;CDK kinase substrate motif;CDK1,2,4,6 kinase substrate motif;Chk1 kinase substrate motif;ERK1,2 kinase substrate motif;GSK-3, ERK1, ERK2, CDK5 substrate motif;HMGCoA Reductase kinase substrate motif;PKA kinase substrate motif;PKC kinase substrate motif;WW domain binding …		+	CST;HTP	0.999998	0.000282919	143.55	126.16	8.59152	71	57.5743	NaN
UID1763	O15042-2;O15042;E7ET15;E7EW00;H0Y8D9;C9J5L1;C9JDJ7;U3KPT1	O15042-2	U2 snRNP-associated SURP motif-containing protein	U2SURP	0.0445684	0.00898736	30.2901	30.8112	30.5051	31.6227	31.5646	31.2932	67;67;67;67;69;67;37;47	S	KHNYRNESARESLCDSPHQNLSRPLLENKLK	___1	b-Adrenergic Receptor kinase substrate motif;ERK1,2 kinase substrate motif;GSK-3, ERK1, ERK2, CDK5 substrate motif;MAPKAPK2 kinase substrate motif;WW domain binding motif		+		1	0.00857102	77.593	49.732	8.74077	1038	69.4414	NaN
UID6159	Q9UKN8	Q9UKN8	General transcription factor 3C polypeptide 4	GTF3C4	0.0486516	0.00942682	26.4349	26.7659	26.5695	27.4755	27.5	27.5306	611	S	LWKPTHEDSKILLVDSPGMGNADDEQQEEGT	___1	b-Adrenergic Receptor kinase substrate motif;ERK1,2 kinase substrate motif;GSK-3, ERK1, ERK2, CDK5 substrate motif;WW domain binding motif		+	CST;HTP;LTP	1	0.0243962	128.44	64.341	9.60223	327	103.255	NaN
UID30	A0A087WVR3;A0A087WTW0;Q96T88;Q96T88-2	A0A087WVR3	E3 ubiquitin-protein ligase UHRF1	UHRF1	0.0709147	0.0095104	27.2868	27.9842	27.3717	28.8003	29.2094	28.7967	300;351;287;300	S	IFVDEVFKIERPGEGSPMVDNPMRRKSGPSC	___1	ERK1,2 kinase substrate motif;GSK-3, ERK1, ERK2, CDK5 substrate motif;WW domain binding motif		+		1	0.0112406	60.436	24.895	8.15818	1956	50.909	NaN
UID5555	Q9C0C2;Q9C0C2-2;A0A2R8Y5C4	Q9C0C2	182 kDa tankyrase-1-binding protein	TNKS1BP1	-0.0240582	0.0095548	NaN	28.452	28.4094	28.0424	27.9944	27.8448	836;287;160	S	QDRVVGKPAQLGTQRSQEADVQDWEFRKRDS	___1	ATM kinase substrate motif;Casein kinase II substrate motif;DNA dependent Protein kinase substrate motif		+	CST;HTP	0.998329	9.36425e-10	156.74	146.36	8.89539	1034	27.7634	NaN
UID5945	Q9NZI8	Q9NZI8	Insulin-like growth factor 2 mRNA-binding protein 1	IGF2BP1	-0.0933417	0.0098695	28.2582	28.9024	28.4079	26.6642	27.2707	26.2726	173	S	QIAQGPENGRRGGFGSRGQPRQGSPVAAGAP	___1	G protein-coupled receptor kinase 1 substrate motif		+	HTP	1	3.62144e-07	225.17	163.17	9.62736	67	197.433	NaN
UID4820	Q8TC76	Q8TC76	Protein FAM110B	FAM110B	-0.0594815	0.00990578	NaN	25.8272	25.6792	NaN	24.77	24.6559	173	S	SFAESLKVYPTQGRRSPQEGGSHVGRRLLEQ	___1	Casein kinase II substrate motif;ERK1,2 kinase substrate motif;Growth associated histone HI kinase substrate motif;GSK-3, ERK1, ERK2, CDK5 substrate motif;PKA kinase substrate motif;PKC kinase substrate motif;WW domain binding motif		+	CST;HTP	1	0.00319535	145.99	67.724	9.33427	727	48.6226	NaN
UID4656	Q8N3F8;H0Y6J8	Q8N3F8	MICAL-like protein 1	MICALL1	0.0587351	0.00992322	27.7222	27.7478	27.5039	28.9149	29.0272	28.4795	486;64	S	SPKTKKRPAPRAPSASPLALHASRLSHSEPP	___1	ERK1,2 kinase substrate motif;GSK-3, ERK1, ERK2, CDK5 substrate motif;WW domain binding motif		+	CST;HTP;LTP	1	1.35857e-21	179.17	163.28	9.5229	504	56.5691	NaN
UID3781	Q2KHR2;H0YLX2;Q2KHR2-2	Q2KHR2	DNA-binding protein RFX7	RFX7	0.0247222	0.0101887	26.8077	26.8467	26.8227	27.2243	27.3944	27.2494	225;225;225	S	LQRKIQKKQQEQKLQSPLPGESAAKKSESAT	___1	ERK1,2 kinase substrate motif;GSK-3, ERK1, ERK2, CDK5 substrate motif;PKA kinase substrate motif;PKC kinase substrate motif;WW domain binding motif		+	CST;HTP	1	0.00368409	144.55	66.286	9.03507	845	70.3627	NaN
UID2974	P57081;P57081-2;P57081-3	P57081	tRNA (guanine-N(7)-)-methyltransferase non-catalytic subunit WDR4	WDR4	-0.179333	0.0103631	29.7823	28.2457	28.6077	25.1463	25.696	25.6667	391;390;245	S	EERLQQQLEKKQRRRSPPPGPDGHAKKMRPG	___1	14-3-3 domain binding motif;Calmodulin-dependent protein kinase II substrate motif;ERK1,2 kinase substrate motif;Growth associated histone HI kinase substrate motif;GSK-3, ERK1, ERK2, CDK5 substrate motif;MAPKAPK1 kinase substrate motif;PAK2 kinase substrate motif;PKA kinase substrate motif;PKC epsilon kinase substrate motif;PKC kinase substrate motif;WW domain binding motif		+	CST;HTP	0.974633	2.25292e-24	141.01	129.7	8.22484	48	15.7782	NaN
UID4092	Q641Q2;F8W7U3;Q641Q2-2;E7ESD2;A0A087WYF6	Q641Q2	WASH complex subunit FAM21A	FAM21A	0.0341862	0.0105761	26.4889	26.2867	26.5482	27.2767	26.9163	27.0331	1114;1026;1093;1052;1018	S	AAAPWEGGPVPGVDRSPFAKSLGHSRGEADL	___1	ERK1,2 kinase substrate motif;Growth associated histone HI kinase substrate motif;GSK-3, ERK1, ERK2, CDK5 substrate motif;WW domain binding motif		+		0.999994	0.000136858	148.89	119.99	9.09479	32	51.9692	NaN
UID4250	Q6R327-3;Q6R327;Q6R327-4	Q6R327-3	Rapamycin-insensitive companion of mTOR	RICTOR	0.0353906	0.0109815	27.177	27.2014	26.8986	27.8341	27.6962	NaN	21;21;21	S	RGRSLKNLRVRGRNDSGEENVPLDLTREPSD	___1	14-3-3 domain binding motif;Akt kinase substrate motif;b-Adrenergic Receptor kinase substrate motif;Calmodulin-dependent protein kinase II substrate motif;Casein kinase II substrate motif;MAPKAPK1 kinase substrate motif;PKA kinase substrate motif;PKC kinase substrate motif		+	HTP;LTP	0.999996	5.01884e-16	180.62	155.83	9.1964	171	56.3366	NaN
UID6245	Q9UNE7;H3BS86	Q9UNE7	E3 ubiquitin-protein ligase CHIP	STUB1	0.0740622	0.0112896	NaN	26.9216	27.1923	28.5073	28.8383	28.1011	23;23	S	EGGARLGAGGGSPEKSPSAQELKEQGNRLFV	___1	Casein kinase II substrate motif;ERK1,2 kinase substrate motif;Growth associated histone HI kinase substrate motif;GSK-3, ERK1, ERK2, CDK5 substrate motif;MAPKAPK2 kinase substrate motif;WW domain binding motif		+	CST;HTP	0.99967	0.0255638	104.44	32.559	8.96175	658	34.8093	6.8702
UID2431	P20700;E9PBF6;A0A0D9SFE5;A0A0D9SFY5	P20700	Lamin-B1	LMNB1	0.0283905	0.0113247	NaN	29.825	29.7813	30.5009	30.4372	30.2483	23;23;23;23	S	PPRMGSRAGGPTTPLSPTRLSRLQEKEELRE	___1	Casein kinase II substrate motif;Cdc2 kinase substrate motif;CDK kinase substrate motif;CDK1,2,4,6 kinase substrate motif;CDK4 kinase substrate motif;ERK1,2 kinase substrate motif;GSK-3, ERK1, ERK2, CDK5 substrate motif;WW domain binding motif	CDK1	+	CST;HTP;LTP	0.999999	6.7323e-64	334.72	297.77	9.88289	216	62.3358	0.63466
UID1129	E9PN66;E9PNB3;E9PKN9;E9PS55;E9PMY0;E9PMW4;E9PQ46;E9PIN5;E9PIK4;U3KQ32;E9PKZ4;E9PPM1;O14683	E9PN66	Tumor protein p53-inducible protein 11	TP53I11	-0.0693066	0.0119569	30.1774	30.4129	30.0036	29.2397	28.576	28.5289	14;14;14;14;14;14;14;42;14;14;14;14;14	S	__MAAKQPPPLMKKHSQTDLVSRLKTRKILG	___1	AMP-activated protein kinase substrate motif;ATM kinase substrate motif;Calmodulin-dependent protein kinase II substrate motif;Casein kinase II substrate motif;Chk1 kinase substrate motif;DNA dependent Protein kinase substrate motif;HMGCoA Reductase kinase substrate motif;PKA kinase substrate motif;PKC kinase substrate motif;Pyruvate dehydrogenase kinase substrate motif		+	CST;HTP	1	1.03979e-07	202.34	170.05	9.06134	104	75.6088	1.3718
UID5085	Q96B36;Q96B36-3;Q96B36-2	Q96B36	Proline-rich AKT1 substrate 1	AKT1S1	-0.0889674	0.0125491	26.7959	26.7982	26.4467	25.3535	25.3216	24.579	183;203;53	S	SVPPASALPTQQYAKSLPVSVPVWGFKEKRT	___1	G protein-coupled receptor kinase 1 substrate motif;GSK3 kinase substrate motif	mTOR	+	CST;HTP	0.995413	3.58544e-17	278.01	222.46	9.32292	829	23.3643	NaN
UID6901	P06400	P06400	Retinoblastoma-associated protein	RB1	0.208892	0.0129637	24.4153	25.7346	24.3659	28.7503	28.7071	28.6681	826	T	SPYKISEGLPTPTKMTPRSRILVSIGESFGT	___1	Casein kinase II substrate motif;Growth associated histone HI kinase substrate motif;GSK-3, ERK1, ERK2, CDK5 substrate motif;PKA kinase substrate motif;PKC kinase substrate motif;WW domain binding motif	UL97;CDK2;CDK4;CDK6	+	CST;HTP	0.999939	0.000431483	116.96	68.302	8.78993	383	43.9237	NaN
UID6309	Q9UQ35;Q9UQ35-2;I3L4D8;I3L182;I3L1I8;Q9UQ35-3;A0A087X1W1	Q9UQ35	Serine/arginine repetitive matrix protein 2	SRRM2	0.0508549	0.0130394	28.1667	28.2884	27.7013	29.0083	28.8791	29.2884	323;323;323;227;227;227;227	S	APFSEPGTTSTQRPSSPETATKQPSSPYEDK	___1	14-3-3 domain binding motif;Calmodulin-dependent protein kinase II substrate motif;Casein kinase II substrate motif;ERK1,2 kinase substrate motif;G protein-coupled receptor kinase 1 substrate motif;GSK-3, ERK1, ERK2, CDK5 substrate motif;MDC1 BRCT domain binding motif;PKA kinase substrate motif;PKC kinase substrate motif;Plk1 PBD domain binding motif;WW domain binding motif		+	HTP	0.999851	0.00116365	141.91	117.39	8.04313	466	38.3286	NaN
UID4472	Q86V48;Q86V48-2;Q86V48-3	Q86V48	Leucine zipper protein 1	LUZP1	-0.0725413	0.0131661	29.0772	28.4678	29.2762	27.7188	27.5816	27.2632	394;394;394	S	HGSEASVSKHTARELSPQHKRERLRNREFAL	___1	14-3-3 domain binding motif;Calmodulin-dependent protein kinase II substrate motif;ERK1,2 kinase substrate motif;GSK-3, ERK1, ERK2, CDK5 substrate motif;PKA kinase substrate motif;PKC epsilon kinase substrate motif;PKC kinase substrate motif;WW domain binding motif		+	HTP	1	1.34623e-07	195.71	148.76	8.70449	853	86.483	NaN
UID2467	P23528;E9PP50;E9PK25;E9PS23	P23528	Cofilin-1	CFL1	-0.0447751	0.0134534	30.2429	30.6712	30.7278	29.9285	29.4987	29.4142	3;3;41;3	S	_____________MASGVAVSDGVIKVFNDM	___1		TESK1;PRKD1;LIMK1;LIMK2;ROCK2	+	CST;HTP	1	9.66086e-06	188.19	131.62	8.95234	385	75.3478	NaN
UID6493	Q9Y3F4-2;Q9Y3F4	Q9Y3F4-2	Serine-threonine kinase receptor-associated protein	STRAP	0.0587835	0.0137888	23.8249	24.2739	23.9295	25.0425	24.9734	NaN	348;335	S	IGFPETTEEELEEIASENSDCIFPSAPDVKA	___1	Casein kinase I substrate motif;Casein kinase II substrate motif;G protein-coupled receptor kinase 1 substrate motif		+	HTP	0.821769	0.00867425	67.227	60.665	9.28619	608	6.63855	NaN
UID1263	J3KPG5;F8VU39;Q9UIF9-2;Q9UIF9-3;Q9UIF9;A0A0C4DGI9;H0YHL2	J3KPG5	Bromodomain adjacent to zinc finger domain protein 2A	BAZ2A	0.0430346	0.014231	28.3511	28.5743	28.2208	29.0299	29.5475	29.1471	1367;1395;1370;1397;1397;333;66	S	LAPKRRAGDPGEMPQSPTGLGQPKRRGRPPS	___1	Casein kinase II substrate motif;ERK1,2 kinase substrate motif;GSK-3, ERK1, ERK2, CDK5 substrate motif;WW domain binding motif		+	CST;HTP;LTP	0.999999	1.56416e-111	363.51	327.87	10.6178	228	59.816	NaN
UID1266	J3KPG5;F8VU39;Q9UIF9-2;Q9UIF9-3;Q9UIF9;A0A0C4DGI9	J3KPG5	Bromodomain adjacent to zinc finger domain protein 2A	BAZ2A	0.0940674	0.0143864	26.3882	NaN	26.6306	28.4513	NaN	28.1396	1154;1182;1157;1184;1184;120	S	FSMKMELAGSNTTASSPARARGRPRKTKPGS	___1	Cdc2 kinase substrate motif;CDK kinase substrate motif;CDK1,2,4,6 kinase substrate motif;ERK1,2 kinase substrate motif;G protein-coupled receptor kinase 1 substrate motif;Growth associated histone HI kinase substrate motif;GSK-3, ERK1, ERK2, CDK5 substrate motif;MDC1 BRCT domain binding motif;Plk1 PBD domain binding motif;WW domain binding motif	CDK2	+		0.963044	2.09126e-06	139.08	127.8	8.81051	182	14.1596	NaN
UID3575	Q14687-2;Q14687-3;Q14687;H0Y613	Q14687-2	Genetic suppressor element 1	GSE1	0.0547746	0.0145707	26.3871	27.017	26.7027	28.0611	27.6674	27.4782	606;637;710;517	S	QAATFGELSGPLKPGSPYRPPVPRAPDPAYI	___1	Cdc2 kinase substrate motif;CDK kinase substrate motif;CDK1,2,4,6 kinase substrate motif;ERK1,2 kinase substrate motif;G protein-coupled receptor kinase 1 substrate motif;GSK-3, ERK1, ERK2, CDK5 substrate motif;PKA kinase substrate motif;PKC kinase substrate motif;WW domain binding motif		+	HTP	1	0.000198618	130.21	102.45	9.00535	227	69.4084	NaN
UID1604	K7ELQ4;P17544-2;P17544-6;P17544-3;P17544	K7ELQ4	Cyclic AMP-dependent transcription factor ATF-7	ATF7	-0.046905	0.0149935	NaN	26.7189	26.5835	25.7213	NaN	25.8761	246;225;246;236;257	S	IPGIPGPPVNSSGSISPSGHPIPSEAKMRLK	___1	Casein kinase II substrate motif;ERK1,2 kinase substrate motif;GSK-3, ERK1, ERK2, CDK5 substrate motif;MAPKAPK2 kinase substrate motif;WW domain binding motif			CST;HTP	0.99963	4.6726e-16	167.61	155.41	9.20058	239	34.4072	NaN
UID4608	Q8IZ40	Q8IZ40	REST corepressor 2	RCOR2	0.0580736	0.015128	28.3449	NaN	28.4089	29.3299	29.4453	29.8523	63	S	VGTNYQAVIPECKPESPARYSNKELKGMLVW	___1	b-Adrenergic Receptor kinase substrate motif;Cdc2 kinase substrate motif;CDK kinase substrate motif;CDK1,2,4,6 kinase substrate motif;ERK1,2 kinase substrate motif;GSK-3, ERK1, ERK2, CDK5 substrate motif;PKA kinase substrate motif;PKC kinase substrate motif;WW domain binding motif		+	CST;HTP	0.972071	0.000196424	157.47	138.37	9.80552	194	15.4165	NaN
UID2947	P55081	P55081	Microfibrillar-associated protein 1	MFAP1	0.0532695	0.015146	27.2303	27.4608	26.9391	28.284	28.1457	28.271	116	S	LARHRKIVEPEVVGESDSEVEGDAWRMERED	___1	b-Adrenergic Receptor kinase substrate motif;Casein kinase II substrate motif		+	HTP	0.999999	0.00307233	161.28	60.301	9.10466	233	58.7389	NaN
UID3893	Q5QPM7;Q92530;Q5QPM9;H0Y555	Q5QPM7	Proteasome inhibitor PI31 subunit	PSMF1	0.0592903	0.0152653	28.4877	28.2094	NaN	29.6263	29.6796	29.3076	153;153;153;13	S	IITPIHEQWEKANVSSPHREFPPATAREVDP	___1	Cdc2 kinase substrate motif;CDK kinase substrate motif;CDK1,2,4,6 kinase substrate motif;ERK1,2 kinase substrate motif;Growth associated histone HI kinase substrate motif;GSK-3, ERK1, ERK2, CDK5 substrate motif;MDC1 BRCT domain binding motif;Plk1 PBD domain binding motif;WW domain binding motif		+	HTP	0.999975	0.0274393	106.2	72.46	7.07438	140	46.0804	NaN
UID4160	Q6KC79-2;Q6KC79	Q6KC79-2	Nipped-B-like protein	NIPBL	-0.0144829	0.0152884	29.9113	29.9794	29.8682	29.5589	29.5734	29.73	2658;2658	S	TNARNKAITSLLGGGSPKNNTAAETEDDESD	___1	ERK1,2 kinase substrate motif;Growth associated histone HI kinase substrate motif;GSK-3, ERK1, ERK2, CDK5 substrate motif;PKA kinase substrate motif;PKC kinase substrate motif;WW domain binding motif		+	HTP	0.997387	0.0153692	132.44	62.047	8.22311	274	25.8177	NaN
UID1792	O15231;O15231-3;O15231-6;H0Y704;H7BZT5;O15231-9;O15231-2;O15231-5;O15231-4;O15231-7;O15231-8	O15231	Zinc finger protein 185	ZNF185	-0.0408568	0.015491	NaN	28.046	27.9595	27.2861	27.1556	NaN	465;466;497;224;468;103;228;244;406;436;468	S	RQSSPSGSEQLVRRESCGSSVLTDFEGKDVA	___1	14-3-3 domain binding motif;b-Adrenergic Receptor kinase substrate motif;Calmodulin-dependent protein kinase II substrate motif;Calmodulin-dependent protein kinase IV substrate motif;Casein kinase II substrate motif;Chk1 kinase substrate motif;G protein-coupled receptor kinase 1 substrate motif;GSK3 kinase substrate motif;PAK2 kinase substrate motif;PKA kinase substrate motif;PKC epsilon kinase s…		+	CST;HTP	0.999273	0.000454142	148.78	127.91	9.08586	20	31.5034	0.52402
UID2907	P52701;P52701-2;A0A087WWJ1;F8WAX8;C9JH55;C9J8Y8;C9J7Y7;U3KQ72	P52701	DNA mismatch repair protein Msh6	MSH6	0.0433641	0.0155483	28.5343	28.8893	28.4222	29.6829	29.1696	29.6128	137;137;136;137;38;38;38;38	S	EKGKSVRVHVQFFDDSPTRGWVSKRLLKPYT	___1	b-Adrenergic Receptor kinase substrate motif;Casein kinase II substrate motif;Cdc2 kinase substrate motif;CDK kinase substrate motif;CDK1,2,4,6 kinase substrate motif;ERK1,2 kinase substrate motif;GSK-3, ERK1, ERK2, CDK5 substrate motif;WW domain binding motif		+	HTP;LTP	1	0.000492948	103.6	91.685	9.33228	493	75.3343	NaN
UID5815	Q9NQQ7-2;Q9NQQ7;Q9NQQ7-3	Q9NQQ7-2	Solute carrier family 35 member C2	SLC35C2	-0.0585579	0.0155795	25.7948	26.2113	26.2669	24.9889	25.0539	25.1167	314;335;364	S	HSRGDGGPKALKGLGSSPDLELLLRSSQREE	___1	AMP-activated protein kinase substrate motif;Casein kinase II substrate motif;PKA kinase substrate motif;Pyruvate dehydrogenase kinase substrate motif		+	CST;HTP	0.994876	1.02889e-22	207.43	189.35	8.94802	662	22.908	NaN
UID3890	Q5QJE6;J3KP30;E9PRB3	Q5QJE6	Deoxynucleotidyltransferase terminal-interacting protein 2	DNTTIP2	0.0435567	0.0156617	27.6386	27.9581	27.485	NaN	28.4812	28.6043	117;117;124	S	TILRVTRRRQILIACSPVSSVRKKPKVTPTK	___1	Casein kinase II substrate motif;ERK1,2 kinase substrate motif;G protein-coupled receptor kinase 1 substrate motif;GSK3 kinase substrate motif;GSK-3, ERK1, ERK2, CDK5 substrate motif;WW domain binding motif		+	CST;HTP	0.953239	8.66987e-07	188.39	155.09	9.50663	318	16.1035	NaN
UID13480	Q9NWH9;Q9NWH9-3	Q9NWH9	SAFB-like transcription modulator	SLTM	0.0601021	0.0156706	26.7152	27.2544	26.6887	27.6984	28.4225	27.9686	553;122	S	ESIKKSEEKKRISSKSPGHMVILDQTKGDHC	___2	ERK1,2 kinase substrate motif;Growth associated histone HI kinase substrate motif;GSK-3, ERK1, ERK2, CDK5 substrate motif;WW domain binding motif		+	CST;HTP	0.98825	0.000126973	71.091	64.531	8.93249	312	23.8862	15.937
UID2118	O95235;O95235-2	O95235	Kinesin-like protein KIF20A	KIF20A	0.0774086	0.0158022	28.215	28.0822	27.2936	29.4776	29.7695	28.9513	532;514	S	FPSLHSFIKEHSLQVSPSLEKGAKADTGLDD	___1	Casein kinase II substrate motif;ERK1,2 kinase substrate motif;GSK-3, ERK1, ERK2, CDK5 substrate motif;MAPKAPK2 kinase substrate motif;WW domain binding motif		+	CST;HTP	0.999997	1.39304e-05	177.74	145.76	8.24834	900	56.3538	NaN
UID2823	P49736;F8WDM3;C9JZ21;C9J013	P49736	DNA replication licensing factor MCM2	MCM2	0.0490836	0.015813	29.9712	30.484	30.1561	31.254	31.1846	31.3085	27;27;18;18	S	SSPAQRRRGNDPLTSSPGRSSRRTDALTSSP	___1	Cdc2 kinase substrate motif;CDK kinase substrate motif;CDK1,2,4,6 kinase substrate motif;ERK1,2 kinase substrate motif;G protein-coupled receptor kinase 1 substrate motif;Growth associated histone HI kinase substrate motif;GSK3 kinase substrate motif;GSK-3, ERK1, ERK2, CDK5 substrate motif;MDC1 BRCT domain binding motif;Plk1 PBD domain binding motif;WW domain binding motif	CK2A1;CDK7;CDC7;CDK2	+	CST;HTP	0.991576	1.51867e-14	154.1	116.13	9.58234	560	20.8344	NaN
UID4932	Q8WY36-2;Q8WY36;C9JA69;C9JYU6;C9JZA0;C9J8D0;Q8WY36-3	Q8WY36-2	HMG box transcription factor BBX	BBX	0.0515976	0.0159762	27.6097	27.8134	27.7257	29.0443	28.6194	28.5127	159;159;159;159;159;159;159	S	NPGYKWCPTTNKPVKSPTPTVNPRKKLWAFP	___1	Casein kinase II substrate motif;ERK1,2 kinase substrate motif;G protein-coupled receptor kinase 1 substrate motif;Growth associated histone HI kinase substrate motif;GSK-3, ERK1, ERK2, CDK5 substrate motif;PKA kinase substrate motif;WW domain binding motif		+	HTP	0.999733	6.4028e-05	164.81	142.77	9.10531	517	36.2699	NaN
UID5813	Q9NQG5	Q9NQG5	Regulation of nuclear pre-mRNA domain-containing protein 1B	RPRD1B	0.0410116	0.0160233	27.6236	28.0068	28.0263	28.6357	28.7436	NaN	134	S	GEFIQQLKLSMEDSKSPPPKATEEKKSLKRT	___1	Casein kinase I substrate motif;ERK1, ERK2, SAPK, CDK5 and GSK3 kinase substrate motif;ERK1,2 kinase substrate motif;Growth associated histone HI kinase substrate motif;GSK-3, ERK1, ERK2, CDK5 substrate motif;WW domain binding motif		+	CST;HTP;LTP	1	1.8825e-05	98.627	90.915	8.10541	964	88.4759	NaN
UID3641	Q15121-2;Q15121;B1AKZ5	Q15121-2	Astrocytic phosphoprotein PEA-15	PEA15	0.0843315	0.0162243	NaN	27.5581	27.3228	28.9745	29.1589	29.1433	137;116;94	S	RIPSAKKYKDIIRQPSEEEIIKLAPPPKKA_	___1	14-3-3 domain binding motif;AMP-activated protein kinase substrate motif;BARD1 BRCT domain binding motif;Calmodulin-dependent protein kinase I substrate motif;Calmodulin-dependent protein kinase II substrate motif;Calmodulin-dependent protein kinase IV substrate motif;Casein kinase II substrate motif;Chk1 kinase substrate motif;DNA dependent Protein kinase substrate motif;G protein-coupled recept…	Akt1	+	CST;HTP	0.999998	1.79068e-10	244.45	220.9	9.24895	409	57.3181	NaN
UID1275	Q9H2H9;F8VX04;F8VX12	Q9H2H9	Sodium-coupled neutral amino acid transporter 1	SLC38A1	-0.054951	0.0168265	28.3331	27.8266	28.3249	27.1977	27.1194	27.01	52;52;52	S	GQINSKFISDRESRRSLTNSHLEKKKCDEYI	___1	Casein kinase II substrate motif;G protein-coupled receptor kinase 1 substrate motif;GSK3 kinase substrate motif;PKA kinase substrate motif;PKC kinase substrate motif		+	HTP	0.998334	2.68908e-22	252.67	215.06	8.71424	200	27.7779	NaN
UID7116	Q13435;E9PPJ0	Q13435	Splicing factor 3B subunit 2	SF3B2	-0.0941854	0.0169738	27.9533	28.4602	28.9599	26.7634	NaN	26.5551	780;763	T	ELRKKKIEEAMDGSETPQLFTVLPEKRTATV	___1	b-Adrenergic Receptor kinase substrate motif;GSK-3, ERK1, ERK2, CDK5 substrate motif;WW domain binding motif		+	CST;HTP;LTP	0.999998	0.000290438	140.82	134.58	8.90773	216	57.6416	NaN
UID6955	P23396;P23396-2;E9PL09;E9PPU1;H0YEU2;E9PSF4	P23396	40S ribosomal protein S3	RPS3	-0.0196282	0.017028	30.4629	30.4802	30.494	30.0488	29.978	30.1746	221;237;209;136;149;95	T	DHVSIVEPKDEILPTTPISEQKGGKPEPPAM	___1	Casein kinase II substrate motif;ERK1,2 kinase substrate motif;GSK3, Erk1, Erk2 and CDK5 kinase motif;GSK-3, ERK1, ERK2, CDK5 substrate motif;WW domain binding motif	PKCD;CDK1;CDK2	+	HTP	0.942048	2.18157e-45	193.6	183.44	8.87184	23	12.6993	0.6646
UID5109	Q96E09	Q96E09	Protein FAM122A	FAM122A	0.0209112	0.0172592	26.06	26.2661	26.2982	26.6389	26.4796	26.6538	147	S	ASPKRIDFIPVSPAPSPTRGIGKQCFSPSLQ	___1	Casein kinase II substrate motif;Cdc2 kinase substrate motif;CDK kinase substrate motif;CDK1,2,4,6 kinase substrate motif;DNA dependent Protein kinase substrate motif;ERK1,2 kinase substrate motif;GSK-3, ERK1, ERK2, CDK5 substrate motif;MAPKAPK2 kinase substrate motif;WW domain binding motif		+	CST;HTP	0.969762	1.82302e-05	145.06	135.99	9.34384	661	17.8809	NaN
UID4269	Q6VMQ6-4;Q6VMQ6;Q6VMQ6-5;Q6VMQ6-2;A8MV73;F5GZ10;F5H1K9;F8WE35;F5H8I0;F5H2W9;F5H2H9;F5H502	Q6VMQ6-4	Activating transcription factor 7-interacting protein 1	ATF7IP	0.0403942	0.0173106	29.3666	29.8502	29.3555	30.5295	30.396	30.1618	121;113;113;113;113;113;113;113;113;113;113;113	S	NVKNKQDDDLNCEPLSPHNITPEPVSKLPAE	___1	Casein kinase I substrate motif;ERK1,2 kinase substrate motif;GSK-3, ERK1, ERK2, CDK5 substrate motif;WW domain binding motif		+	CST;HTP;LTP	0.894476	0.000311217	132.93	113.27	9.82974	23	9.26908	2.9057
UID4756	Q8NDX6	Q8NDX6	Zinc finger protein 740	ZNF740	-0.0306122	0.0175215	NaN	30.7293	30.64	30.2179	29.8423	30.061	44	S	SQIASKQAENGERAGSPDVLRCSSQGHRKDS	___1	14-3-3 domain binding motif;Calmodulin-dependent protein kinase II substrate motif;ERK1,2 kinase substrate motif;GSK-3, ERK1, ERK2, CDK5 substrate motif;PKA kinase substrate motif;PKC kinase substrate motif;WW domain binding motif		+	HTP	1	0.00158451	96.464	70.843	9.05846	472	63.7338	NaN
UID10590	P62753;A2A3R5	P62753	40S ribosomal protein S6	RPS6	0.0487811	0.0175246	28.4865	28.5196	28.0393	29.3722	NaN	29.2746	235;204	S	AKEKRQEQIAKRRRLSSLRASTSKSESSQK_	___2	14-3-3 domain binding motif;Calmodulin-dependent protein kinase II substrate motif;CLK1 kinase substrate motif;G protein-coupled receptor kinase 1 substrate motif;MAPKAPK1 kinase substrate motif;PAK2 kinase substrate motif;Pim1 kinase substrate sequence;PKA kinase substrate motif;PKC epsilon kinase substrate motif;PKC kinase substrate motif;ZIP kinase substrate motif	PKCD;p90RSK;p70S6K;RSK2	+	HTP	0.998726	8.2025e-41	201.12	178.97	8.22832	962	28.9434	NaN
UID10591	P62753;A2A3R5	P62753	40S ribosomal protein S6	RPS6	0.0487811	0.0175246	28.4865	28.5196	28.0393	29.3722	NaN	29.2746	236;205	S	KEKRQEQIAKRRRLSSLRASTSKSESSQK__	___2	14-3-3 domain binding motif;Akt kinase substrate motif;Calmodulin-dependent protein kinase II substrate motif;DMPK1,2 kinase substrate motif;G protein-coupled receptor kinase 1 substrate motif;GSK3 kinase substrate motif;MAPKAPK1 kinase substrate motif;MDC1 BRCT domain binding motif;p70 Ribosomal S6 kinase substrate motif;Phosphorylase kinase substrate motif;PKA kinase substrate motif;PKC kinase …	PKCD;p90RSK;p70S6K;RSK2	+	LTP	1	0.00755262	118.91	103.47	7.00996	202	118.908	NaN
UID2883	P51608-2;P51608;I6LM39;A0A087X1U4	P51608-2	Methyl-CpG-binding protein 2	MECP2	0.0363135	0.0176727	26.5656	26.8601	26.4634	27.4309	27.0544	27.4401	241;229;229;225	S	EKSPGKLLVKMPFQTSPGGKAEGGGATTSTQ	___1	ERK1,2 kinase substrate motif;GSK-3, ERK1, ERK2, CDK5 substrate motif;WW domain binding motif		+	HTP;LTP	0.989262	4.17158e-18	216.19	189.05	9.75887	1192	19.644	NaN
UID3951	Q5T200;Q5T200-2	Q5T200	Zinc finger CCCH domain-containing protein 13	ZC3H13	-0.0683324	0.0177666	29.5968	30.0152	30.5405	29.0651	28.5577	28.3592	1208;1208	S	GSNRSNRSHTSGRLRSPSNDSAHRSGDDQSG	___1	14-3-3 domain binding motif;Calmodulin-dependent protein kinase II substrate motif;Casein kinase II substrate motif;ERK1,2 kinase substrate motif;Growth associated histone HI kinase substrate motif;GSK-3, ERK1, ERK2, CDK5 substrate motif;PKA kinase substrate motif;PKC kinase substrate motif;WW domain binding motif		+	CST;HTP	1	8.94342e-45	271.72	216.06	8.85032	181	84.1264	NaN
UID3788	Q2NKX8	Q2NKX8	DNA excision repair protein ERCC-6-like	ERCC6L	0.0497923	0.017785	NaN	27.6855	27.9053	28.4445	29.0291	28.8407	14	S	__MEASRRFPEAEALSPEQAAHYLRYVKEAK	___1	Casein kinase I substrate motif;Casein kinase II substrate motif;ERK1,2 kinase substrate motif;G protein-coupled receptor kinase 1 substrate motif;GSK-3, ERK1, ERK2, CDK5 substrate motif;WW domain binding motif		+	CST;HTP;LTP	1	6.26149e-14	145.25	132.94	10.382	778	65.8283	NaN
UID5075	Q96AT1	Q96AT1	Uncharacterized protein KIAA1143	KIAA1143	0.0328755	0.0178549	29.7731	30.0376	29.7941	30.5555	30.3242	30.7905	50	S	TKRIQPQPPDEDGDHSDKEDEQPQVVVLKKG	___1	Casein kinase II substrate motif;PKA kinase substrate motif;PKC kinase substrate motif		+	CST;HTP	0.999988	3.90222e-35	176.86	167.56	10.5976	202	49.1726	NaN
UID542	H7BXF5;A0A2R8YDB8;Q9H0E3-3;Q9H0E3	H7BXF5	Histone deacetylase complex subunit SAP130	SAP130	0.0374409	0.0180928	NaN	27.6788	27.8196	28.4273	NaN	28.5302	416;416;442;442	S	NIPVAKVVPQQITHTSPRIQPDYPAERSSLI	___1	ERK1,2 kinase substrate motif;Growth associated histone HI kinase substrate motif;GSK-3, ERK1, ERK2, CDK5 substrate motif;PKA kinase substrate motif;PKC kinase substrate motif;WW domain binding motif		+	CST;HTP	1	0.000148104	130.1	108.05	8.79808	1011	86.7819	5.6964
UID5859	Q9NSK0;Q9NSK0-3;Q9NSK0-5	Q9NSK0	Kinesin light chain 4	KLC4	-0.0407761	0.0181698	27.6608	27.7112	27.7542	27.0796	26.7038	27.0262	590;608;513	S	GTEPRPSSSNMKRAASLNYLNQPSAAPLQVS	___1	14-3-3 domain binding motif;AMP-activated protein kinase substrate motif;Calmodulin-dependent protein kinase I substrate motif;Calmodulin-dependent protein kinase II alpha substrate motif;Calmodulin-dependent protein kinase II substrate motif;Calmodulin-dependent protein kinase IV substrate motif;Casein kinase II substrate motif;Chk1 kinase substrate motif;Phosphorylase kinase substrate motif;PKA…		+	CST;HTP	1	3.565e-49	288.57	266.04	9.51676	98	166.435	NaN
UID2195	P02545;P02545-3;P02545-6;P02545-2;Q3BDU5	P02545	Prelamin-A/C;Lamin-A/C	LMNA	0.0626285	0.0183611	NaN	26.5851	26.3489	27.5452	27.7373	NaN	22;22;22;22;22	S	RRATRSGAQASSTPLSPTRITRLQEKEDLQE	___1	Casein kinase II substrate motif;Cdc2 kinase substrate motif;CDK kinase substrate motif;CDK1,2,4,6 kinase substrate motif;CDK4 kinase substrate motif;ERK1,2 kinase substrate motif;GSK-3, ERK1, ERK2, CDK5 substrate motif;MAPKAPK2 kinase substrate motif;WW domain binding motif	CDK1	+	CST;HTP	0.999995	2.32587e-10	198.87	167.91	9.60135	128	53.0113	NaN
UID5418	Q9BTE3;Q9BTE3-2	Q9BTE3	Mini-chromosome maintenance complex-binding protein	MCMBP	0.0954475	0.0185559	27.6094	28.6567	27.4494	29.6879	30.2803	29.4732	154;154	S	TWVKEAYVNANQARVSPSTSYTPSRHKRSYE	___1	Casein kinase II substrate motif;ERK1,2 kinase substrate motif;G protein-coupled receptor kinase 1 substrate motif;GSK3 kinase substrate motif;GSK-3, ERK1, ERK2, CDK5 substrate motif;PKA kinase substrate motif;PKC kinase substrate motif;WW domain binding motif		+	CST;HTP	0.999999	5.12908e-62	315.94	275.92	8.57471	370	59.2708	NaN
UID7172	Q16513-2;Q16513;Q16513-3;Q16513-4;Q16513-5	Q16513-2	Serine/threonine-protein kinase N2	PKN2	0.0141351	0.019144	29.0058	28.8367	29.0099	29.1696	29.3234	29.2145	942;958;910;801;632	T	VSNFDDEFTSEAPILTPPREPRILSEEEQEM	___1	Cdc2 kinase substrate motif;CDK1,2,4,6 kinase substrate motif;GSK-3, ERK1, ERK2, CDK5 substrate motif;RAF1 kinase substrate motif;WW domain binding motif		+	CST;HTP	0.999868	0.021326	94.584	75.605	8.64441	406	38.7775	NaN
UID7083	Q00610-2;Q00610;A0A087WVQ6	Q00610-2	Clathrin heavy chain 1;Clathrin heavy chain	CLTC	0.0480507	0.0191857	26.0913	25.9446	26.3438	27.1716	27.2067	26.6559	394;394;398	T	EAAKVAANAPKGILRTPDTIRRFQSVPAQPG	___1	Growth associated histone HI kinase substrate motif;GSK-3, ERK1, ERK2, CDK5 substrate motif;LKB1 kinase substrate motif;WW domain binding motif		+	CST;HTP	0.999999	0.0257606	115.7	68.124	9.55218	59	61.9239	NaN
UID5819	Q9NQS7;Q9NQS7-2	Q9NQS7	Inner centromere protein	INCENP	0.064627	0.0195311	NaN	26.5382	26.8542	27.7679	27.8138	28.1762	312;312	S	RTDSQSVRHSPIAPSSPSPQVLAQKYSLVAK	___1	Casein kinase II substrate motif;ERK1,2 kinase substrate motif;GSK-3, ERK1, ERK2, CDK5 substrate motif;MDC1 BRCT domain binding motif;Plk1 PBD domain binding motif;WW domain binding motif		+		1	0.0270094	78.516	37.068	8.80007	7	78.1489	NaN
UID7390	Q9H0H5	Q9H0H5	Rac GTPase-activating protein 1	RACGAP1	0.0441133	0.0198083	25.3848	25.6243	25.2179	26.5101	25.9741	26.1095	342	T	CRDRCPLPCIPTLIGTPVKIGEGMLADFVSQ	___1	Cdc2 kinase substrate motif;CDK1,2,4,6 kinase substrate motif;CDK5 kinase substrate motif;GSK-3, ERK1, ERK2, CDK5 substrate motif;WW domain binding motif		+	HTP	0.999537	6.24843e-05	138.98	89.056	8.26392	663	33.3553	NaN
UID4078	Q5VZK9-2;Q5VZK9;A0A0U1RQQ1	Q5VZK9-2	Leucine-rich repeat-containing protein 16A	LRRC16A	0.0234511	0.0213586	26.6798	26.9552	26.8945	27.4507	27.2308	27.1676	1270;1315;915	S	VLKKVPSDKERDGQSSPQPSPRTFSQEVSRR	___1	ERK1,2 kinase substrate motif;G protein-coupled receptor kinase 1 substrate motif;GSK3 kinase substrate motif;GSK-3, ERK1, ERK2, CDK5 substrate motif;MDC1 BRCT domain binding motif;Plk1 PBD domain binding motif;WW domain binding motif		+	CST;HTP	0.973111	2.82775e-41	299.27	275.15	9.77496	893	16.7636	NaN
UID3853	Q5BKZ1;A0A0A0MRN4;Q5BKZ1-3	Q5BKZ1	DBIRD complex subunit ZNF326	ZNF326	0.0419528	0.0215322	28.7827	29.2654	29.2258	30.0426	29.9496	29.8568	270;181;64	S	KPKLAKPMEKISLSKSPTKTDPKNEEEEKRR	___1	Casein kinase II substrate motif;Cdc2 kinase substrate motif;CDK kinase substrate motif;CDK1,2,4,6 kinase substrate motif;ERK1,2 kinase substrate motif;G protein-coupled receptor kinase 1 substrate motif;Growth associated histone HI kinase substrate motif;GSK-3, ERK1, ERK2, CDK5 substrate motif;MAPKAPK2 kinase substrate motif;WW domain binding motif		+	CST;HTP;LTP	1	7.79797e-65	292.87	282.18	9.94184	1274	145.668	NaN
UID11047	Q13596;Q13596-2;Q13596-3;J3KPH4;H0YKD5;H0YKL5;H0YK58	Q13596	Sorting nexin-1	SNX1	0.0588417	0.021982	NaN	25.6628	25.8858	26.9639	26.7307	NaN	32;32;32;32;32;27;28	S	PFPGLEPESEGAAGGSEPEAGDSDTEGEDIF	___2	Casein kinase II substrate motif;G protein-coupled receptor kinase 1 substrate motif		+	CST;HTP;LTP	0.997357	8.89623e-05	133.52	79.499	9.31218	813	25.7668	NaN
UID11048	Q13596;Q13596-2;Q13596-3;J3KPH4;H0YKD5;H0YKL5;H0YK58	Q13596	Sorting nexin-1	SNX1	0.0588417	0.021982	NaN	25.6628	25.8858	26.9639	26.7307	NaN	39;39;39;39;39;34;35	S	ESEGAAGGSEPEAGDSDTEGEDIFTGAAVVS	___2	b-Adrenergic Receptor kinase substrate motif;Casein kinase II substrate motif		+	HTP	0.999995	1.40156e-12	163.62	126.39	7.90833	1826	52.6804	0.11599
UID249	D6RF40;D6RAG5;D6R9R7;A0A0A0MTL5;Q13309-2;Q13309	D6RF40	S-phase kinase-associated protein 2	SKP2	0.0743799	0.0220047	26.4126	27.1424	27.0321	28.4913	28.0759	NaN	64;64;64;75;64;64	S	ENIPQELLSNLGHPESPPRKRLKSKGSDKDF	___1	b-Adrenergic Receptor kinase substrate motif;Cdc2 kinase substrate motif;CDK kinase substrate motif;CDK1,2,4,6 kinase substrate motif;ERK1,2 kinase substrate motif;GSK-3, ERK1, ERK2, CDK5 substrate motif;WW domain binding motif	CDK2;Pim1	+	CST;HTP	0.999399	0.00172808	115.29	81.326	8.2771	356	33.1157	8.8406
UID588	A6NCC9;E9PME3;C9JHT9;C9JJV1;Q9Y5U2-2;Q9Y5U2	A6NCC9	Protein TSSC4	TSSC4	0.035989	0.0220963	29.4175	28.9601	28.9422	29.8835	30.0079	29.634	68;132;132;68;68;132	S	SDNGGFKRPLAPSGRSPVEGLGRAHRSPASP	___1	Casein kinase II substrate motif;ERK1,2 kinase substrate motif;Growth associated histone HI kinase substrate motif;GSK-3, ERK1, ERK2, CDK5 substrate motif;WW domain binding motif		+	CST;HTP	0.999248	0.0346455	110.38	91.287	9.51574	848	31.2333	NaN
UID4350	Q7Z2Z1;Q7Z2Z1-2	Q7Z2Z1	Treslin	TICRR	0.0314937	0.0221715	25.8564	25.532	25.8269	26.2683	26.3446	NaN	820;819	S	PTDFFSDDSMTQENKSPLLSVPFLSSARRSV	___1	Casein kinase I substrate motif;ERK1,2 kinase substrate motif;G protein-coupled receptor kinase 1 substrate motif;Growth associated histone HI kinase substrate motif;GSK3 kinase substrate motif;GSK-3, ERK1, ERK2, CDK5 substrate motif;WW domain binding motif		+	CST;HTP	0.861951	3.79689e-10	121.83	112.76	9.08973	26	8.36407	NaN
UID446	E7EUR8;A0A1B0GVL4;P78312-4;P78312-6;P78312-2;P78312;P78312-5	E7EUR8	Protein FAM193A	FAM193A	0.0462385	0.0222099	27.7768	28.2038	27.7054	28.7281	28.8149	28.8685	998;1435;998;1144;1144;1144;1166	S	SPGEHQQNSKLVLAESPQPKGKNK_______	___1	b-Adrenergic Receptor kinase substrate motif;ERK1,2 kinase substrate motif;GSK-3, ERK1, ERK2, CDK5 substrate motif;WW domain binding motif		+	CST;HTP	0.99941	0.0177662	83.775	50.546	9.48017	542	32.2875	NaN
UID1576	J3QR52;J3QLN7;Q99741;J3KTI7	J3QR52	Cell division control protein 6 homolog	CDC6	0.0629733	0.0222196	27.2474	27.514	26.7071	28.3629	28.5539	28.1866	45;45;45;45	S	SDAKLEPTNVQTVTCSPRVKALPLSPRKRLG	___1	ERK1,2 kinase substrate motif;Growth associated histone HI kinase substrate motif;GSK-3, ERK1, ERK2, CDK5 substrate motif;PKA kinase substrate motif;PKC kinase substrate motif;WW domain binding motif		+	CST;HTP;LTP	0.993231	4.17948e-64	297.4	277.3	10.205	123	21.665	NaN
UID2255	P08621;P08621-4	P08621	U1 small nuclear ribonucleoprotein 70 kDa	SNRNP70	0.0407939	0.0222384	31.6138	32.1932	31.6877	32.5944	32.7433	32.8957	226;130	S	SGRDDTSRYDERPGPSPLPHRDRDRDRERER	___1	DNA dependent Protein kinase substrate motif;ERK1,2 kinase substrate motif;GSK-3, ERK1, ERK2, CDK5 substrate motif;WW domain binding motif	CDK2	+	HTP	0.886554	0.0140575	66.215	41.021	8.44939	1450	11.9395	NaN
UID6463	Q9Y2W1	Q9Y2W1	Thyroid hormone receptor-associated protein 3	THRAP3	0.0148017	0.0222476	32.1634	32.181	32.0202	32.4425	32.5792	32.3366	243	S	YGTGSASRASAVSELSPRERSPALKSPLQSV	___1	Casein kinase II substrate motif;ERK1,2 kinase substrate motif;Growth associated histone HI kinase substrate motif;GSK-3, ERK1, ERK2, CDK5 substrate motif;PKA kinase substrate motif;PKC kinase substrate motif;WW domain binding motif		+	HTP	1	0.00989071	135.5	83.629	8.81796	231	135.502	NaN
UID6530	Q9Y4E8	Q9Y4E8	Ubiquitin carboxyl-terminal hydrolase 15	USP15	0.0544297	0.0223209	27.5188	27.8133	27.1584	28.6558	28.4473	28.559	229	S	KNEDGTWPRGPSTPKSPGASNFSTLPKISPS	___1	ERK1,2 kinase substrate motif;G protein-coupled receptor kinase 1 substrate motif;Growth associated histone HI kinase substrate motif;GSK3 kinase substrate motif;GSK-3, ERK1, ERK2, CDK5 substrate motif;MAPKAPK2 kinase substrate motif;WW domain binding motif		+	CST;HTP	1	0.000514597	122.46	81.576	8.25261	324	75.716	NaN
UID354	A0A0G2JNZ2;Q14160;A0A0G2JMS7;Q14160-2;H0YCG0	A0A0G2JNZ2	Protein scribble homolog	SCRIB	-0.0221999	0.0224717	27.6239	27.4367	27.7038	27.0228	27.3175	27.1603	1566;1566;1485;1485;586	S	VEDLGPQTSTSPGRLSPDFAEELRSLEPSPS	___1	ERK1,2 kinase substrate motif;G protein-coupled receptor kinase 1 substrate motif;GSK-3, ERK1, ERK2, CDK5 substrate motif;PKA kinase substrate motif;PKC kinase substrate motif;WW domain binding motif		+	CST;HTP	0.999986	0.000119359	139.78	113.77	8.90099	210	49.2007	0.95674
UID2236	P07355;P07355-2;H0YN42;H0YMU9;H0YMD0;A6NMY6;H0YKS4;H0YMM1;H0YKX9;H0YMT9;H0YLV6;H0YKZ7;H0YKL9;H0YMW4;H0YKV8;H0YMD9;H0YNB8;H0YKN4	P07355	Annexin A2;Annexin;Putative annexin A2-like protein	ANXA2;ANXA2P2	-0.015674	0.0226118	26.7579	26.6776	NaN	26.4469	26.33	26.5103	12;30;12;12;12;12;12;12;12;12;12;12;12;40;12;12;12;12	S	____MSTVHEILCKLSLEGDHSTPPSAYGSV	___1	Casein kinase II substrate motif;PKA kinase substrate motif;PKC kinase substrate motif	PKCA	+	HTP	1	4.96828e-06	158.3	135.29	9.61491	480	86.4551	2.4322
UID3626	Q15021	Q15021	Condensin complex subunit 1	NCAPD2	-0.0181573	0.0227412	NaN	26.5556	26.5456	26.3089	26.2176	26.129	1333	S	KPSTGSRYQPLASTASDNDFVTPEPRRTTRR	___1	Casein kinase II substrate motif;Pyruvate dehydrogenase kinase substrate motif		+	CST;HTP	0.999928	0.00543548	106.88	24.13	8.8832	927	41.5345	NaN
UID5368	Q99961;Q99961-3;Q99961-2	Q99961	Endophilin-A2	SH3GL1	-0.0412783	0.0229625	29.1765	29.2042	28.8148	27.899	28.3673	28.4697	288;224;240	S	GGFPCTTAPKIAASSSFRSSDKPIRTPSRSM	___1	Casein kinase II substrate motif;G protein-coupled receptor kinase 1 substrate motif;GSK3 kinase substrate motif;MDC1 BRCT domain binding motif;PKA kinase substrate motif;PKC kinase substrate motif;Plk1 PBD domain binding motif		+	HTP	0.877845	2.36653e-09	143.57	120.43	7.78592	10	11.9532	NaN
UID1150	E9PK91;Q9NYF8-3;E9PQN2;E9PKI6;A0A1W2PQ43;E9PK09;Q9NYF8;Q9NYF8-2;Q9NYF8-4	Q9NYF8	Bcl-2-associated transcription factor 1	BCLAF1	-0.101872	0.0230654	30.2931	29.5904	30.9851	28.8627	27.4547	28.3561	648;646;646;648;648;648;648;646;475	S	TSYQKATEEHSTRQKSPEIHRRIDISPSTLR	___1	14-3-3 domain binding motif;Calmodulin-dependent protein kinase II substrate motif;Casein kinase II substrate motif;ERK1,2 kinase substrate motif;Growth associated histone HI kinase substrate motif;GSK-3, ERK1, ERK2, CDK5 substrate motif;PKA kinase substrate motif;PKC kinase substrate motif;WW domain binding motif		+	HTP	0.988325	0.000405443	102.57	92.824	9.0216	1279	19.9731	NaN
UID5038	Q92917	Q92917	G patch domain and KOW motifs-containing protein	GPKOW	0.0465512	0.0230694	26.9549	27.5933	27.4393	28.1476	28.0359	28.4926	42	S	SARRRLADSGDGAGPSPEEKDFLKTVEGREL	___1	Casein kinase II substrate motif;DNA dependent Protein kinase substrate motif;ERK1,2 kinase substrate motif;GSK-3, ERK1, ERK2, CDK5 substrate motif;WW domain binding motif		+	CST;HTP;LTP	1	0.00150176	133.81	88.209	9.0992	627	47.3018	NaN
UID3779	Q29RF7	Q29RF7	Sister chromatid cohesion protein PDS5 homolog A	PDS5A	0.0381853	0.0231254	29.9208	29.961	29.4371	30.7587	30.659	30.2969	1305	S	KPINKGRKRAAVGQESPGGLEAGNAKAPKLQ	___1	b-Adrenergic Receptor kinase substrate motif;ERK1,2 kinase substrate motif;GSK-3, ERK1, ERK2, CDK5 substrate motif;WW domain binding motif		+	CST;HTP	0.999828	7.67579e-10	210.07	179.51	8.64751	724	37.6442	NaN
UID885	D6RIF6;Q9P270	Q9P270	SLAIN motif-containing protein 2	SLAIN2	0.0579538	0.0236762	NaN	26.8178	26.9771	28.3074	28.0897	27.6026	198;391	S	VSPQPMISRLQQPRLSLQGHPTDLQTSNVKN	___1	PKA kinase substrate motif;PKC kinase substrate motif		+	CST;HTP	0.998014	3.38293e-38	232.02	212.2	8.74747	4245	27.0111	NaN
UID2773	P48634;P48634-2;P48634-3;P48634-4	P48634	Protein PRRC2A	PRRC2A	0.0352607	0.0237103	27.5445	27.8333	27.6645	28.6347	28.134	28.3283	808;796;808;808	S	GDVFTATPAEPRPLTSPLRQAADEDDKGMRS	___1	Cdc2 kinase substrate motif;CDK kinase substrate motif;CDK1,2,4,6 kinase substrate motif;ERK1,2 kinase substrate motif;Growth associated histone HI kinase substrate motif;GSK-3, ERK1, ERK2, CDK5 substrate motif;WW domain binding motif		+	CST;HTP	1	5.64798e-13	174.72	151.34	8.85701	1964	67.2051	NaN
UID503	H0YH87;A0A2R8Y7P6;A0A2R8YDM9;F8VQP2;F8WB06;V9GY86;A0A2R8Y5A6;Q99700-2;Q99700-4;Q99700;Q99700-5;F8W0B5	H0YH87	Ataxin-2	ATXN2	0.0708227	0.0237675	27.5273	NaN	27.8291	29.4242	28.5251	29.2631	464;464;464;359;394;464;464;624;624;624;335;68	S	STMPKRMSSEGPPRMSPKAQRHPRNHRVSAG	___1	ERK1,2 kinase substrate motif;Growth associated histone HI kinase substrate motif;GSK-3, ERK1, ERK2, CDK5 substrate motif;PKA kinase substrate motif;PKC kinase substrate motif;WW domain binding motif		+	CST;HTP	0.999881	1.48547e-07	106.21	99.719	8.4828	261	39.4152	NaN
UID4203	Q6P597-2;Q6P597;Q6P597-3	Q6P597-2	Kinesin light chain 3	KLC3	-0.0570556	0.0240305	27.835	28.3004	28.4438	27.1274	27.0331	27.1391	465;466;480	S	RGEAAAGAAGMKRAMSLNTLNVDAPRAPGTQ	___1	14-3-3 domain binding motif;AMP-activated protein kinase substrate motif;Calmodulin-dependent protein kinase I substrate motif;Calmodulin-dependent protein kinase II alpha substrate motif;Calmodulin-dependent protein kinase II substrate motif;Calmodulin-dependent protein kinase IV substrate motif;Casein kinase II substrate motif;Chk1 kinase substrate motif;Phosphorylase kinase substrate motif;PKA…		+	CST;HTP	1	1.09092e-09	216.05	195.26	9.72188	384	41.3672	NaN
UID6561	Q9Y6A5	Q9Y6A5	Transforming acidic coiled-coil-containing protein 3	TACC3	0.055387	0.0243611	27.8366	28.3669	27.5879	29.0746	28.7988	29.1974	250	S	ECRHGGVCAPAAVATSPPGAIPKEACGGAPL	___1	ERK1,2 kinase substrate motif;G protein-coupled receptor kinase 1 substrate motif;GSK-3, ERK1, ERK2, CDK5 substrate motif;WW domain binding motif		+	CST;HTP	0.999964	0.000444771	132.79	95.943	8.34471	471	44.4526	NaN
UID4725	Q8NCF5	Q8NCF5	NFATC2-interacting protein	NFATC2IP	0.0412726	0.0245154	28.4713	28.7123	28.4623	29.4458	29.634	29.0517	204	S	KTEFLDLDNSPLSPPSPRTKSRTHTRALKKL	___1	Casein kinase II substrate motif;DNA dependent Protein kinase substrate motif;ERK1,2 kinase substrate motif;Growth associated histone HI kinase substrate motif;GSK-3, ERK1, ERK2, CDK5 substrate motif;PKA kinase substrate motif;PKC kinase substrate motif;WW domain binding motif		+	CST;HTP;LTP	1	2.51281e-08	118.57	106.78	8.80004	207	75.7097	NaN
UID6251	Q9UNS1-2;Q9UNS1	Q9UNS1-2	Protein timeless homolog	TIMELESS	0.047305	0.0247437	27.0151	NaN	27.2737	28.3567	28.0292	27.7617	1172;1173	S	KEPLKAAPKKRQLLDSDEEQEEDEGRNRAPE	___1	b-Adrenergic Receptor kinase substrate motif;BARD1 BRCT domain binding motif;Casein kinase II substrate motif		+	HTP	0.997477	3.99742e-08	178.22	134.43	9.09475	11	25.9706	NaN
UID6615	A0A2R8Y4X0;A0A0A0MQW1;A0A2R8Y5H9;Q8IVT5-4;Q8IVT5-3;Q8IVT5-2;Q8IVT5;J3QR75	A0A2R8Y4X0	Kinase suppressor of Ras 1	KSR1	-0.0514298	0.0248042	NaN	26.1463	26.2915	25.6586	25.1147	25.1287	185;193;270;133;133;270;270;133	T	HASGRLTPRALHSFITPPTTPQLRRHTKLKP	___1	G protein-coupled receptor kinase 1 substrate motif;GSK-3, ERK1, ERK2, CDK5 substrate motif;RAF1 kinase substrate motif;WW domain binding motif		+	CST;HTP	0.999987	2.65802e-31	177.21	168.61	9.40393	169	48.8544	0.11255
UID6664	A8MUA9;A8MU27;P55854;P55854-2;P61956-2;P61956	A8MUA9	Small ubiquitin-related modifier 3;Small ubiquitin-related modifier 2	SUMO3;SUMO2	-0.0600546	0.0248684	26.914	27.0104	NaN	25.9943	26.1159	25.4785	37;37;37;37;38;38	T	AGQDGSVVQFKIKRHTPLSKLMKAYCERQGL;AGQDGSVVQFKIKRHTPLSKLMKAYCERQLE	___1	Casein kinase II substrate motif;GSK-3, ERK1, ERK2, CDK5 substrate motif;PAK2 kinase substrate motif;PKA kinase substrate motif;PKC kinase substrate motif;WW domain binding motif		+	CST;HTP	0.769734	4.75192e-05	123.14	107.55	8.4892	854	6.40712	NaN
UID753	B4E1M0;E9PPE2;Q6P1R3-3;Q6P1R3	B4E1M0	Myb/SANT-like DNA-binding domain-containing protein 2	MSANTD2	0.0282962	0.0252562	NaN	26.2902	26.4437	27.0088	26.8684	26.7904	13;13;13;13	S	___MAAPCGSELPANSPLKIPKMEVLSPASP	___1	Cdc2 kinase substrate motif;CDK kinase substrate motif;CDK1,2,4,6 kinase substrate motif;ERK1,2 kinase substrate motif;GSK-3, ERK1, ERK2, CDK5 substrate motif;WW domain binding motif		+	HTP	1	2.51378e-56	316.96	295.05	9.38963	247	127.4	NaN
UID2191	P02545;P02545-3;P02545-6;P02545-5;P02545-4;P02545-2;Q3BDU5;Q5TCI8	P02545	Prelamin-A/C;Lamin-A/C	LMNA	-0.0532144	0.0252712	27.4518	26.8494	27.3357	26.0814	26.3723	NaN	277;277;277;178;165;277;277;196	S	ELEKTYSAKLDNARQSAERNSNLVGAAHEEL	___1	Casein kinase II substrate motif;PKA kinase substrate motif;PKC kinase substrate motif		+	CST;HTP	1	0.000201015	151.66	76.966	9.09812	534	115.24	NaN
UID6909	P09874	P09874	Poly [ADP-ribose] polymerase 1	PARP1	0.0487085	0.0254615	27.4359	27.5353	27.5792	28.3588	28.2312	28.795	368	T	QDRIFPPETSASVAATPPPSTASAPAAVNSS	___1	G protein-coupled receptor kinase 1 substrate motif;GSK-3, ERK1, ERK2, CDK5 substrate motif;MAPKAPK2 kinase substrate motif;WW domain binding motif		+	CST;HTP;LTP	0.99992	1.999e-06	212.2	112.21	11.6226	67	40.9903	248.03
UID13479	Q9NWH9;Q9NWH9-3	Q9NWH9	SAFB-like transcription modulator	SLTM	0.0499618	0.0255575	26.7152	27.2544	26.6887	27.6984	NaN	27.9686	551;120	S	TSESIKKSEEKKRISSKSPGHMVILDQTKGD	___2	14-3-3 domain binding motif;Calmodulin-dependent protein kinase II substrate motif;Casein kinase II substrate motif;MAPKAPK1 kinase substrate motif;MDC1 BRCT domain binding motif;PKA kinase substrate motif;PKC kinase substrate motif;Plk1 PBD domain binding motif		+	CST;HTP	1	1.01902e-08	186.46	112.58	8.27802	301	136.53	NaN
UID2217	P05455	P05455	Lupus La protein	SSB	0.0390751	0.0255955	NaN	29.7332	29.4813	30.2664	30.297	30.6969	366	S	GKGKVQFQGKKTKFASDDEHDEHDENGATGP	___1	BARD1 BRCT domain binding motif;Casein kinase II substrate motif;PKA kinase substrate motif;PKC kinase substrate motif	CK2A1	+	HTP	0.998432	0.000142262	158.34	141.81	7.48447	2276	28.9944	NaN
UID2212	P05386;P05387;H0YDD8;P05386-2	P05387	60S acidic ribosomal protein P1;60S acidic ribosomal protein P2	RPLP1;RPLP2	0.0693755	0.0256266	25.6774	26.2708	26.6182	27.6817	27.218	27.5371	104;105;82;79	S	AAEEKKDEKKEESEESDDDMGFGLFD_____;AEEKKVEAKKEESEESDDDMGFGLFD_____	___1	b-Adrenergic Receptor kinase substrate motif;Casein kinase II substrate motif;Pyruvate dehydrogenase kinase substrate motif		+		0.990233	0.0177388	115.49	27.798	8.69991	2456	20.0933	NaN
UID9777	P02545;P02545-3;P02545-6;P02545-5;P02545-4;A0A0C4DGC5;P02545-2;Q3BDU5;Q5TCI8	P02545	Prelamin-A/C;Lamin-A/C	LMNA	0.04622	0.0256361	29.6977	30.2945	29.7388	31.2395	30.8794	30.5334	390;390;390;291;278;16;390;390;309	S	AYRKLLEGEEERLRLSPSPTSQRSRGRASSH	___2	Casein kinase II substrate motif;ERK1,2 kinase substrate motif;G protein-coupled receptor kinase 1 substrate motif;GSK-3, ERK1, ERK2, CDK5 substrate motif;PKA kinase substrate motif;PKC kinase substrate motif;WW domain binding motif	CDK1	+	CST;HTP	1	3.06121e-08	162.42	142.75	9.46715	727	70.3399	NaN
UID9778	P02545;P02545-3;P02545-6;P02545-5;P02545-4;A0A0C4DGC5;P02545-2;Q3BDU5;Q5TCI8	P02545	Prelamin-A/C;Lamin-A/C	LMNA	0.04622	0.0256361	29.6977	30.2945	29.7388	31.2395	30.8794	30.5334	392;392;392;293;280;18;392;392;311	S	RKLLEGEEERLRLSPSPTSQRSRGRASSHSS	___2	Casein kinase II substrate motif;DNA dependent Protein kinase substrate motif;ERK1,2 kinase substrate motif;GSK-3, ERK1, ERK2, CDK5 substrate motif;WW domain binding motif	CDK1	+	CST;HTP	0.992156	6.37981e-05	122.64	111.53	8.79682	153	21.0203	NaN
UID5776	Q9HCE1;Q5JR04	Q9HCE1	Putative helicase MOV-10	MOV10	0.0482918	0.0257779	NaN	27.1762	26.9285	28.3395	27.7446	27.8355	969;913	S	DLQQGQNLLQGLSKLSPSTSGPHSHDYLPQE	___1	Casein kinase II substrate motif;ERK1,2 kinase substrate motif;G protein-coupled receptor kinase 1 substrate motif;GSK3 kinase substrate motif;GSK-3, ERK1, ERK2, CDK5 substrate motif;PKA kinase substrate motif;PKC kinase substrate motif;WW domain binding motif		+	CST;HTP	0.990237	7.71382e-37	254.32	225.36	8.96869	900	20.8873	NaN
UID14078	Q9Y3F4-2;Q9Y3F4	Q9Y3F4-2	Serine-threonine kinase receptor-associated protein	STRAP	0.0989251	0.0258396	NaN	24.1479	24.5175	26.2678	25.8517	NaN	348;335	S	IGFPETTEEELEEIASENSDCIFPSAPDVKA	___2	Casein kinase I substrate motif;Casein kinase II substrate motif;G protein-coupled receptor kinase 1 substrate motif		+	HTP	1	2.56912e-06	112.45	98.996	9.02702	69	90.0836	NaN
UID14079	Q9Y3F4-2;Q9Y3F4	Q9Y3F4-2	Serine-threonine kinase receptor-associated protein	STRAP	0.0989251	0.0258396	NaN	24.1479	24.5175	26.2678	25.8517	NaN	351;338	S	PETTEEELEEIASENSDCIFPSAPDVKA___	___2			+	CST;HTP	0.949231	4.45535e-05	136.17	107.96	8.67346	659	12.9672	NaN
UID3881	Q5JVS0-2;Q5JVS0	Q5JVS0-2	Intracellular hyaluronan-binding protein 4	HABP4	0.0313156	0.0259272	30.2005	30.0064	30.1055	30.6997	30.5702	31.0243	108;108	S	KERKSLPAPVAQRPDSPGGGLQAPGQKRTPR	___1	14-3-3 domain binding motif;b-Adrenergic Receptor kinase substrate motif;Calmodulin-dependent protein kinase II substrate motif;ERK1,2 kinase substrate motif;GSK-3, ERK1, ERK2, CDK5 substrate motif;PKA kinase substrate motif;PKC kinase substrate motif;WW domain binding motif		+	CST;HTP	0.999943	7.62094e-05	164.64	153.15	8.98847	554	45.6283	NaN
UID11691	Q66K74-2;Q66K74	Q66K74-2	Microtubule-associated protein 1S;MAP1S heavy chain;MAP1S light chain	MAP1S	0.0600252	0.0259404	25.5719	26.4154	26.0235	26.8353	27.4853	27.0044	703;729	S	EAGLSLPLRGPRARRSASPHDVDLCLVSPCE	___2	Casein kinase II substrate motif;PKA kinase substrate motif;PKC kinase substrate motif		+	CST;HTP	0.999976	9.00498e-68	229.22	213.83	9.79831	185	46.2435	NaN
UID11692	Q66K74-2;Q66K74	Q66K74-2	Microtubule-associated protein 1S;MAP1S heavy chain;MAP1S light chain	MAP1S	0.0600252	0.0259404	25.5719	26.4154	26.0235	26.8353	27.4853	27.0044	705;731	S	GLSLPLRGPRARRSASPHDVDLCLVSPCEFE	___2	14-3-3 domain binding motif;Calmodulin-dependent protein kinase II substrate motif;Casein kinase II substrate motif;ERK1,2 kinase substrate motif;GSK-3, ERK1, ERK2, CDK5 substrate motif;PKA kinase substrate motif;PKC kinase substrate motif;Pyruvate dehydrogenase kinase substrate motif;WW domain binding motif;ZIP kinase substrate motif		+	CST;HTP	1	0.000407053	115.8	87.18	9.8713	2013	86.1144	NaN
UID2905	P52701;P52701-3;P52701-2;A0A087WWJ1;P52701-4	P52701	DNA mismatch repair protein Msh6	MSH6	0.0664619	0.0259538	26.9691	NaN	26.9954	27.8989	28.2363	28.6278	830;700;830;829;528	S	LPDLERLLSKIHNVGSPLKSQNHPDSRAIMY	___1	Cdc2 kinase substrate motif;CDK kinase substrate motif;CDK1,2,4,6 kinase substrate motif;ERK1,2 kinase substrate motif;G protein-coupled receptor kinase 1 substrate motif;GSK3 kinase substrate motif;GSK-3, ERK1, ERK2, CDK5 substrate motif;WW domain binding motif		+	CST;HTP;LTP	0.999982	4.20526e-34	273.49	249.2	8.11274	422	48.8988	0.23475
UID4254	Q6SPF0	Q6SPF0	Atherin	SAMD1	0.0308715	0.0263052	27.6927	27.9281	28.1001	28.7391	28.4995	28.293	161	S	ARAPRAAAAAATAPPSPGPAQPGPRAQRAAP	___1	DNA dependent Protein kinase substrate motif;ERK1,2 kinase substrate motif;G protein-coupled receptor kinase 1 substrate motif;GSK-3, ERK1, ERK2, CDK5 substrate motif;WW domain binding motif		+	HTP	0.995543	6.90335e-05	78.415	68.267	9.07291	16	23.4897	2.3922
UID5051	V9GYM8;Q92974-3;Q92974-2;Q92974;V9GYF5;V9GYG5;V9GZ14	V9GYM8	Rho guanine nucleotide exchange factor 2	ARHGEF2	0.0466895	0.0264275	28.1223	28.5934	28.1152	29.1871	29.2435	29.1904	219;147;174;174;166;147;147	S	FNDESPLGLRRILSQSTDSLNMRNRTLSVES	___1	Casein kinase II substrate motif		+	CST;HTP	0.99793	5.77657e-06	178.84	161.17	10.0388	415	26.8317	NaN
UID5817	Q9NQS7;Q9NQS7-2	Q9NQS7	Inner centromere protein	INCENP	0.072158	0.0264478	NaN	26.6944	26.3646	27.6179	27.5995	28.4531	275;275	S	AQVSPGPRDSPAFPDSPWRERVLAPILPDNF	___1	b-Adrenergic Receptor kinase substrate motif;Cdc2 kinase substrate motif;CDK kinase substrate motif;CDK1,2,4,6 kinase substrate motif;ERK1,2 kinase substrate motif;GSK-3, ERK1, ERK2, CDK5 substrate motif;WW domain binding motif		+	HTP	0.963286	1.78731e-09	205.78	180.13	9.2305	221	14.1964	NaN
UID2232	P06748;P06748-2	P06748	Nucleophosmin	NPM1	0.033149	0.0264781	30.3182	29.901	30.4102	30.9505	31.1003	30.6851	254;225	S	KGPSSVEDIKAKMQASIEKGGSLPKVEAKFI	___1	Casein kinase II substrate motif;PKA kinase substrate motif		+	HTP	0.999237	6.54345e-10	164.01	131.74	8.55035	1030	31.1733	NaN
UID7500	Q9Y2F5	Q9Y2F5	Little elongation complex subunit 1	ICE1	0.0600465	0.0269895	24.6505	24.9825	24.676	25.9693	25.6754	NaN	1642	T	EVGPPLPPLLAPLIATPPRTSQPLSPLISSS	___1	Cdc2 kinase substrate motif;CDK1,2,4,6 kinase substrate motif;G protein-coupled receptor kinase 1 substrate motif;GSK-3, ERK1, ERK2, CDK5 substrate motif;WW domain binding motif		+	CST;HTP	0.999853	5.23068e-90	323.13	291.06	9.30369	134	38.4627	NaN
UID5185	Q96JM3	Q96JM3	Chromosome alignment-maintaining phosphoprotein 1	CHAMP1	0.0588164	0.0271447	27.383	27.7614	28.1118	28.8838	28.8422	28.9947	507	S	VFPETRKPGPSGPSESPKAASDIWKPVLSID	___1	b-Adrenergic Receptor kinase substrate motif;ERK1,2 kinase substrate motif;G protein-coupled receptor kinase 1 substrate motif;Growth associated histone HI kinase substrate motif;GSK-3, ERK1, ERK2, CDK5 substrate motif;PKA kinase substrate motif;PKC kinase substrate motif;WW domain binding motif		+	CST;HTP	0.999082	2.58323e-54	267.29	251.95	10.4026	15	30.5497	18.01
UID5310	Q96T23-2;Q96T23;Q96T23-3;H0YCN2;H0YER1	Q96T23-2	Remodeling and spacing factor 1	RSF1	0.0473152	0.027176	27.9317	NaN	27.7038	28.8324	NaN	28.6579	366;397;145;198;396	S	IPLKKREIKLSDDFDSPVKGPLCKSVTPTKE	___1	b-Adrenergic Receptor kinase substrate motif;Casein kinase I substrate motif;Cdc2 kinase substrate motif;CDK kinase substrate motif;CDK1,2,4,6 kinase substrate motif;ERK1,2 kinase substrate motif;GSK-3, ERK1, ERK2, CDK5 substrate motif;WW domain binding motif		+	CST;HTP	0.999993	2.14275e-11	156.11	127.81	8.70873	1147	52.2098	NaN
UID716	B1AKL4;Q9NRA8;Q9NRA8-3;Q9NRA8-2;B0QYZ7;H7C0J7	B1AKL4	Eukaryotic translation initiation factor 4E transporter	EIF4ENIF1	0.0273294	0.0274388	25.9306	26.1851	26.1974	26.6146	26.5926	NaN	563;587;587;412;144;10	S	QTRAASADYLRPRIPSPIGFTPGPQQLLGDP	___1	14-3-3 domain binding motif;Akt kinase substrate motif;Calmodulin-dependent protein kinase II substrate motif;DNA dependent Protein kinase substrate motif;ERK1,2 kinase substrate motif;GSK-3, ERK1, ERK2, CDK5 substrate motif;MAPKAPK1 kinase substrate motif;PKA kinase substrate motif;PKC kinase substrate motif;WW domain binding motif	JNK1	+	CST;HTP	1	8.98094e-06	148.18	131.41	9.60286	260	113.997	NaN
UID558	A0A2U3TZV8;Q4KWH8-2;Q4KWH8	A0A2U3TZV8	1-phosphatidylinositol 4,5-bisphosphate phosphodiesterase eta-1	PLCH1	0.0565036	0.0274961	NaN	26.9429	27.2837	28.575	28.1125	27.9013	1310;1280;1318	S	NLPGSPNTSRGWLPKSPTKGEDWETLKSCSP	___1	Casein kinase II substrate motif;Cdc2 kinase substrate motif;CDK kinase substrate motif;CDK1,2,4,6 kinase substrate motif;ERK1,2 kinase substrate motif;Growth associated histone HI kinase substrate motif;GSK-3, ERK1, ERK2, CDK5 substrate motif;WW domain binding motif		+	HTP	0.999907	8.021e-05	147.66	121.68	9.05285	428	40.4604	NaN
UID5692	Q9H6F5	Q9H6F5	Coiled-coil domain-containing protein 86	CCDC86	0.0374216	0.027645	28.9601	29.4118	28.937	29.5821	29.8703	30.1509	91	S	AGLESPQGQPEPGAASPQRQQDLHLESPQRQ	___1	Cdc2 kinase substrate motif;CDK kinase substrate motif;CDK1,2,4,6 kinase substrate motif;ERK1,2 kinase substrate motif;GSK-3, ERK1, ERK2, CDK5 substrate motif;WW domain binding motif		+	CST;HTP	1	0.00149847	123.2	100.13	9.69133	384	45.8253	NaN
UID1163	E9PPF9;E9PLD2;Q9H019-3;Q9H019	E9PPF9	Mitochondrial fission regulator 1-like	MTFR1L	-0.0558592	0.0278483	26.3123	26.7216	26.3358	25.6077	25.2959	NaN	141;141;226;238	S	SSSEEDDCVSLSKASSFADMMGILKDFHRMK	___1	Calmodulin-dependent protein kinase II substrate motif;Casein kinase II substrate motif;Chk1 kinase substrate motif;MAPKAPK2 kinase substrate motif;MDC1 BRCT domain binding motif;PKA kinase substrate motif;PKC kinase substrate motif;Plk1 PBD domain binding motif;Pyruvate dehydrogenase kinase substrate motif		+	CST;HTP;LTP	0.999017	2.76266e-25	219.64	203.74	8.84433	189	30.0715	NaN
UID3760	Q16643;Q16643-2;Q16643-3;D6R9Q9	Q16643	Drebrin	DBN1	0.0398337	0.0289158	29.1828	28.9751	28.6706	29.4076	30.0405	29.8112	337;339;383;69	S	LDSHRRMAPTPIPTRSPSDSSTASTPVAEQI	___1	Casein kinase II substrate motif;ERK1,2 kinase substrate motif;G protein-coupled receptor kinase 1 substrate motif;Growth associated histone HI kinase substrate motif;GSK3 kinase substrate motif;GSK-3, ERK1, ERK2, CDK5 substrate motif;Pyruvate dehydrogenase kinase substrate motif;WW domain binding motif		+	CST;HTP	1	1.06686e-06	201	161.37	8.80155	86	200.999	1.4962
UID4168	Q6NZY4;Q6NZY4-2	Q6NZY4	Zinc finger CCHC domain-containing protein 8	ZCCHC8	0.0451306	0.0289618	28.4698	28.9943	28.2968	29.1899	29.5861	29.7101	658;420	S	LFPADTSPSTATKIHSPIPDMSKFATGITPF	___1	ERK1,2 kinase substrate motif;GSK-3, ERK1, ERK2, CDK5 substrate motif;PKA kinase substrate motif;PKC kinase substrate motif;WW domain binding motif		+	CST;HTP	0.999753	0.00510673	129.84	102.51	8.42723	2692	36.4927	NaN
UID382	A0A1B0GW38;A0A0U1RQX8;P22681;A0A0U1RR39	A0A1B0GW38	E3 ubiquitin-protein ligase CBL	CBL	-0.0461871	0.0292536	27.979	28.4863	28.2172	27.4844	27.1919	NaN	617;619;619;575	S	SSSDPWTGRELTNRHSLPFSLPSQMEPRPDV	___1	Aurora-A kinase substrate motif;G protein-coupled receptor kinase 1 substrate motif;GSK3 kinase substrate motif;PKA kinase substrate motif;PKC kinase substrate motif		+	CST;HTP	1	9.31442e-40	193.4	187.38	9.77849	241	73.7994	NaN
UID4232	Q6PKG0;Q6PKG0-3;A0A0B4J210;E5RH50;H0YBW1	Q6PKG0	La-related protein 1	LARP1	-0.182033	0.0293695	28.3915	27.7828	29.9109	25.1735	NaN	25.4135	517;440;517;312;225	S	CPEFVPRQHYQKETESAPGSPRAVTPVPTKT	___1	b-Adrenergic Receptor kinase substrate motif;Casein kinase I substrate motif;G protein-coupled receptor kinase 1 substrate motif;GSK3 kinase substrate motif;PKA kinase substrate motif		+	CST;HTP;LTP	0.999994	1.24613e-61	306.4	270.74	10.3153	143	51.9676	NaN
UID5208	Q96KB5;Q96KB5-2;E5RFX4	Q96KB5	Lymphokine-activated killer T-cell-originated protein kinase	PBK	0.0292019	0.0297641	28.1178	28.491	28.517	28.8453	28.9697	29.0514	59;59;25	S	VNVYLMKRSPRGLSHSPWAVKKINPICNDHY	___1	ERK1,2 kinase substrate motif;GSK-3, ERK1, ERK2, CDK5 substrate motif;WW domain binding motif		+	CST;HTP	0.994549	0.00378637	155.47	93.709	9.13849	1916	22.6112	NaN
UID3407	Q13263;Q13263-2;M0R0K9	Q13263	Transcription intermediary factor 1-beta	TRIM28	-0.037779	0.029889	27.4121	27.275	27.7011	26.7544	NaN	26.7514	473;391;98	S	YSSAEPHVSGVKRSRSGEGEVSGLMRKVPRV	___1	14-3-3 domain binding motif;Calmodulin-dependent protein kinase II substrate motif;Calmodulin-dependent protein kinase IV substrate motif;Casein kinase II substrate motif;Chk1 kinase substrate motif;PKA kinase substrate motif;PKC kinase substrate motif;ZIP kinase substrate motif	MAPKAPK2;Chk1;Chk2	+	HTP	0.999994	0.0015393	158.25	133.33	8.05258	2221	51.9442	NaN
UID5373	Q9BPX3;H0Y9Z8	Q9BPX3	Condensin complex subunit 3	NCAPG	0.0717111	0.0300065	29.0698	29.1923	28.2004	29.7037	30.795	30.3702	674;239	S	TKKIKTLHCEGTEINSDDEQESKEVEETATA	___1	BARD1 BRCT domain binding motif;Casein kinase I substrate motif;Casein kinase II substrate motif		+	CST;HTP	0.999944	2.73563e-130	398.55	356.49	9.58032	385	42.508	NaN
UID5430	Q9BUA3;H0YGY5	Q9BUA3	Uncharacterized protein C11orf84	C11orf84	-0.0354456	0.0302278	NaN	25.6992	25.8539	NaN	25.0996	25.2022	248;23	S	GRPMTKNLDPDPEPPSPDSPTETFAAPAEVR	___1	Casein kinase I substrate motif;Casein kinase II substrate motif;DNA dependent Protein kinase substrate motif;ERK1,2 kinase substrate motif;G protein-coupled receptor kinase 1 substrate motif;GSK-3, ERK1, ERK2, CDK5 substrate motif;WW domain binding motif		+	HTP	0.999663	1.47108e-07	210.64	181.1	9.24849	940	34.7257	19.077
UID3002	P62685;Q7LDI9;P63145;P63126;P63128;P62684	P62685	Endogenous retrovirus group K member 8 Gag polyprotein;Endogenous retrovirus group K member 6 Gag polyprotein;Endogenous retrovirus group K member 24 Gag polyprotein;Endogenous retrovirus group K member 9 Gag polyprotein;Endogenous retrovirus group K member 9 Pol protein;Protease;Reverse transcriptase/ribonuclease H;Endogenous retrovirus group K member 113 Gag polyprotein	ERVK-8;ERVK-6;ERVK-24;ERVK-9;HERVK_113	-0.050421	0.030275	26.7723	27.3277	27.2511	26.2146	NaN	26.1567	182;182;182;182;182;182	S	GPELVGPSESKPRGTSPLPAGQVPVTLQPQK	___1	14-3-3 domain binding motif;Calmodulin-dependent protein kinase II substrate motif;ERK1,2 kinase substrate motif;G protein-coupled receptor kinase 1 substrate motif;GSK-3, ERK1, ERK2, CDK5 substrate motif;MAPKAPK1 kinase substrate motif;PKA kinase substrate motif;PKC kinase substrate motif;WW domain binding motif			CST;HTP	1	0.036657	137.85	110.08	8.70273	505	115.699	NaN
UID3168	Q03252	Q03252	Lamin-B2	LMNB2	0.0462737	0.0304912	27.7698	28.2379	28.3596	29.0739	28.9521	29.0913	37	S	ATPLPGRAGGPATPLSPTRLSRLQEKEELRE	___1	Casein kinase II substrate motif;Cdc2 kinase substrate motif;CDK kinase substrate motif;CDK1,2,4,6 kinase substrate motif;CDK4 kinase substrate motif;ERK1,2 kinase substrate motif;GSK-3, ERK1, ERK2, CDK5 substrate motif;WW domain binding motif	CDK2	+	HTP;LTP	1	1.1622e-08	211.83	160.55	8.69661	560	120.603	NaN
UID6232	Q9UMY1;H7C2B1;Q9UMY1-2	Q9UMY1	Nucleolar protein 7	NOL7	-0.047798	0.0309008	NaN	29.6696	29.8657	29.213	28.6598	28.5199	133;71;133	S	ILEKLTTASQTNIKKSPGKVKEVNLQKKNED	___1	Cdc2 kinase substrate motif;CDK kinase substrate motif;CDK1,2,4,6 kinase substrate motif;ERK1,2 kinase substrate motif;Growth associated histone HI kinase substrate motif;GSK-3, ERK1, ERK2, CDK5 substrate motif;PKA kinase substrate motif;PKC kinase substrate motif;WW domain binding motif		+	CST;HTP	0.99427	0.000497466	170.63	111.56	8.94852	744	22.409	5.6724
UID674	A9Z1X7;Q8IYB3;Q8IYB3-2;E9PCT1;M0R088	A9Z1X7	Serine/arginine repetitive matrix protein 1	SRRM1	-0.0727559	0.0309791	29.0154	29.2314	30.0718	27.7899	28.2613	27.9239	654;645;643;644;618	S	PPKRRVSHSPPPKQRSSPVTKRRSPSLSSKH	___1	G protein-coupled receptor kinase 1 substrate motif;PKA kinase substrate motif;PKC kinase substrate motif		+	HTP	0.998589	1.18141e-10	203.2	159.01	8.98965	1066	28.8681	NaN
UID1411	H0YC42;P55327-2;P55327-4;P55327-3;P55327;P55327-7;P55327-5;P55327-6;E5RK35	P55327-2	Tumor protein D52	TPD52	0.0836953	0.0312318	27.6883	28.993	28.1596	30.0527	29.6341	30.2216	176;136;159;200;176;185;190;199;12	S	ITKKLEDVKNSPTFKSFEEKVENLKGSPKNV;ITKKLEDVKNSPTFKSFEEKVENLKSKVGGT	___1	Casein kinase II substrate motif	CAMK2D iso8	+	CST;HTP	0.783338	7.08248e-32	176.87	160.73	9.16173	762	6.2035	NaN
UID6642	A0A1C7CYX9;Q16555;Q16555-2	A0A1C7CYX9	Dihydropyrimidinase-related protein 2	DPYSL2	0.032991	0.031466	28.8533	29.3225	28.9101	29.8063	29.6	29.6941	614;509;473	T	VPRGLYDGPVCEVSVTPKTVTPASSAKTSPA	___1	Growth associated histone HI kinase substrate motif;GSK-3, ERK1, ERK2, CDK5 substrate motif;PKA kinase substrate motif;PKC kinase substrate motif;WW domain binding motif	GSK3B	+	HTP	0.997283	0.000136957	167.18	137.37	8.86974	641	25.6617	NaN
UID5036	Q92890;Q92890-1;Q92890-3;C9JNP9	Q92890	Ubiquitin fusion degradation protein 1 homolog	UFD1L	0.027638	0.0319623	28.9929	29.3983	29.0088	29.7505	29.5552	29.7848	247;283;247;151	S	GNRLDGKKKGVEPSPSPIKPGDIKRGIPNYE	___1	Cdc2 kinase substrate motif;CDK kinase substrate motif;CDK1,2,4,6 kinase substrate motif;DNA dependent Protein kinase substrate motif;ERK1,2 kinase substrate motif;G protein-coupled receptor kinase 1 substrate motif;GSK-3, ERK1, ERK2, CDK5 substrate motif;WW domain binding motif		+	CST;HTP	0.853528	2.26583e-09	130.49	112.96	7.84143	105	7.7307	NaN
UID2573	P33991;E5RFR3;E5RG53	P33991	DNA replication licensing factor MCM4	MCM4	0.126383	0.032114	26.0833	27.8056	26.5938	29.6766	NaN	28.8909	3;3;3	S	_____________MSSPASTPSRRGSRRGRA	___1	Casein kinase II substrate motif;ERK1,2 kinase substrate motif;G protein-coupled receptor kinase 1 substrate motif;GSK-3, ERK1, ERK2, CDK5 substrate motif;MDC1 BRCT domain binding motif;Plk1 PBD domain binding motif;WW domain binding motif		+	CST;HTP;LTP	1	2.78406e-05	105.55	94.304	8.86372	90	84.0913	NaN
UID5935	Q9NYZ3	Q9NYZ3	G2 and S phase-expressed protein 1	GTSE1	0.0350955	0.0322157	27.524	27.9291	28.0103	28.6055	NaN	28.4068	575	S	TRESNRKTDSRLVDVSPDRGSPPSRVPQALN	___1	Cdc2 kinase substrate motif;CDK kinase substrate motif;CDK1,2,4,6 kinase substrate motif;ERK1,2 kinase substrate motif;GSK-3, ERK1, ERK2, CDK5 substrate motif;WW domain binding motif		+	HTP	0.999713	0.00111376	141.71	117.61	9.75623	191	35.6258	30.156
UID12319	Q8ND56-2;Q8ND56;Q8ND56-3	Q8ND56-2	Protein LSM14 homolog A	LSM14A	0.0426599	0.0330604	NaN	27.0217	26.7624	27.4571	27.6114	28.0289	192;192;151	S	LSQGRSSPQLDPLRKSPTMEQAVQTASAHLP	___2	Casein kinase II substrate motif;ERK1,2 kinase substrate motif;Growth associated histone HI kinase substrate motif;GSK-3, ERK1, ERK2, CDK5 substrate motif;PKA kinase substrate motif;PKC kinase substrate motif;WW domain binding motif		+	CST;HTP	0.998807	3.53246e-20	180.13	167.02	8.88043	352	32.238	2.2279
UID568	A0AVK6;E9PMT9	A0AVK6	Transcription factor E2F8	E2F8	-0.0485249	0.0331431	NaN	26.7064	26.6373	25.842	25.4638	26.0631	71;71	S	PWTPTANLKMLISAVSPEIRNRDQKRGLFDN	___1	Casein kinase II substrate motif;ERK1,2 kinase substrate motif;GSK-3, ERK1, ERK2, CDK5 substrate motif;WW domain binding motif		+	HTP	0.99485	0.00776638	107.85	67.845	8.82626	842	22.8591	NaN
UID4714	Q8NC51;Q8NC51-2	Q8NC51-2	Plasminogen activator inhibitor 1 RNA-binding protein	SERBP1	0.0557411	0.033321	28.871	28.7323	28.0676	30.1803	29.4883	29.3772	234;228	S	SGSHNWGTVKDELTESPKYIQKQISYNYSDL	___1	b-Adrenergic Receptor kinase substrate motif;Casein kinase II substrate motif;ERK1,2 kinase substrate motif;Growth associated histone HI kinase substrate motif;GSK-3, ERK1, ERK2, CDK5 substrate motif;PKA kinase substrate motif;PKC kinase substrate motif;WW domain binding motif		+	CST;HTP	0.981142	7.77472e-28	197.14	186.08	9.29743	5841	18.0067	NaN
UID7381	Q9BYG3;C9J808;H7BZL0	Q9BYG3	MKI67 FHA domain-interacting nucleolar phosphoprotein	NIFK	0.0581211	0.0333526	26.8776	27.814	27.4861	28.3562	28.3156	28.8841	223;118;32	T	QVLRKKKKKVSGTLDTPEKTVDSQGPTPVCT	___1	b-Adrenergic Receptor kinase substrate motif;Cdc2 kinase substrate motif;CDK1,2,4,6 kinase substrate motif;CDK5 kinase substrate motif;G protein-coupled receptor kinase 1 substrate motif;GSK-3, ERK1, ERK2, CDK5 substrate motif;WW domain binding motif		+	CST;HTP;LTP	1	0.00951322	138.4	46.542	8.89877	127	76.7168	NaN
UID2367	P16949;P16949-2;A2A2D0	P16949	Stathmin	STMN1	-0.0329934	0.0335421	26.3816	26.6917	26.4651	26.1237	25.9839	25.6325	16;16;16	S	MASSDIQVKELEKRASGQAFELILSPRSKES	___1	Calmodulin-dependent protein kinase II substrate motif;Chk1 kinase substrate motif;PAK2 kinase substrate motif;PKA kinase substrate motif;PKC kinase substrate motif	CAMK2A;CAMK4;PKACA;CAMK2B;PAK1	+	HTP	0.999683	1.10319e-05	180.11	158.81	8.51508	445	35.0089	NaN
UID967	Q05397-5;Q05397;H0YBP1;Q05397-7;E7ESA6;H0YBZ1;H0YB16;E9PEI4;B4DWJ1;Q05397-6	Q05397-5	Focal adhesion kinase 1	PTK2	-0.0346999	0.0335422	28.6518	28.1488	28.3486	27.657	27.76	NaN	840;840;805;794;884;538;512;468;150;148	S	WLEKEERFLKPDVRLSRGSIDREDGSLQGPI	___1	Casein kinase II substrate motif;PKA kinase substrate motif;PKC kinase substrate motif		+	CST;HTP	0.99998	0.00122749	139.15	109.49	8.69153	467	47.0765	NaN
UID1434	H3BMM9;H3BTC0;Q15287;H3BUL0;H3BNI3;H3BP82;H3BTR6;H3BUG0;H3BTY0;H3BNU7;H3BTV0	H3BMM9	RNA-binding protein with serine-rich domain 1	RNPS1	0.0440325	0.034362	28.9905	29.7341	29.5248	30.0161	30.3496	30.6187	27;27;27;27;27;27;27;27;27;27;27	S	LGVKENNKKSSTRAPSPTKRKDRSDEKSKDR	___1	14-3-3 domain binding motif;Calmodulin-dependent protein kinase II substrate motif;Casein kinase II substrate motif;Cdc2 kinase substrate motif;CDK kinase substrate motif;CDK1,2,4,6 kinase substrate motif;DNA dependent Protein kinase substrate motif;ERK1,2 kinase substrate motif;GSK-3, ERK1, ERK2, CDK5 substrate motif;PKA kinase substrate motif;PKC kinase substrate motif;WW domain binding motif		+	CST;HTP	0.996875	5.56992e-05	182.37	164.33	8.57658	181	26.4847	NaN
UID3656	Q15287-2;Q15287-3;H3BMS0	Q15287-2	RNA-binding protein with serine-rich domain 1	RNPS1	0.0440325	0.034362	28.9905	29.7341	29.5248	30.0161	30.3496	30.6187	4;4;4	S	____________MAPSPTKRKDRSDEKSKDR	___1	Casein kinase II substrate motif;Cdc2 kinase substrate motif;CDK kinase substrate motif;CDK1,2,4,6 kinase substrate motif;DNA dependent Protein kinase substrate motif;ERK1,2 kinase substrate motif;GSK-3, ERK1, ERK2, CDK5 substrate motif;WW domain binding motif			CST;HTP	0.939116	1.30305e-08	149.94	134.46	9.24753	19	11.8982	NaN
UID3050	P85037;P85037-2	P85037	Forkhead box protein K1	FOXK1	0.039705	0.0343707	28.596	29.1312	28.7526	29.6785	29.6016	29.6128	445;282	S	RSGGLQTPECLSREGSPIPHDPEFGSKLASV	___1	14-3-3 domain binding motif;Calmodulin-dependent protein kinase II substrate motif;Calmodulin-dependent protein kinase IV substrate motif;Chk1 kinase substrate motif;ERK1,2 kinase substrate motif;GSK-3, ERK1, ERK2, CDK5 substrate motif;MAPKAPK2 kinase substrate motif;PKA kinase substrate motif;PKC epsilon kinase substrate motif;PKC kinase substrate motif;WW domain binding motif		+	HTP	0.999846	4.10104e-05	145.61	118.13	9.41719	1939	38.1211	NaN
UID5938	Q9NYZ3	Q9NYZ3	G2 and S phase-expressed protein 1	GTSE1	0.0774647	0.0343707	27.0359	26.0988	26.0053	27.9772	27.6932	NaN	705	S	VVGQLIDLSSPLIQLSPEADKENVDSPLLKF	___1	Casein kinase II substrate motif;ERK1,2 kinase substrate motif;GSK-3, ERK1, ERK2, CDK5 substrate motif;WW domain binding motif		+	CST;HTP	0.998696	4.81331e-05	181.87	114.12	9.56566	99	29.4959	9.8736
UID4285	Q6Y7W6;I1E4Y6;Q6Y7W6-3;C9JH78;C9IYH5	Q6Y7W6	PERQ amino acid-rich with GYF domain-containing protein 2	GIGYF2	-0.0421692	0.034729	31.4946	31.5396	32.1867	30.9894	30.576	30.9127	236;258;258;63;67	S	RLAGSRRDGERWRPHSPDGPRSAGWREHMER	___1	14-3-3 domain binding motif;Akt kinase substrate motif;Calmodulin-dependent protein kinase II substrate motif;ERK1,2 kinase substrate motif;G protein-coupled receptor kinase 1 substrate motif;GSK-3, ERK1, ERK2, CDK5 substrate motif;MAPKAPK1 kinase substrate motif;PKA kinase substrate motif;PKC kinase substrate motif;WW domain binding motif		+	CST;HTP	1	3.41103e-10	160.69	134.8	9.09054	151	63.3724	NaN
UID4173	Q6P0N0	Q6P0N0	Mis18-binding protein 1	MIS18BP1	0.0405505	0.0347709	NaN	28.0691	27.8157	28.7005	28.9139	28.6024	690	S	IKAVTDFVIPECQKKSPISKSMGTLENTFEG	___1	Casein kinase II substrate motif;ERK1,2 kinase substrate motif;Growth associated histone HI kinase substrate motif;GSK-3, ERK1, ERK2, CDK5 substrate motif;PKA kinase substrate motif;PKC kinase substrate motif;WW domain binding motif		+	HTP	0.999998	1.22027e-30	236.04	211.16	9.08185	551	56.3616	NaN
UID1189	E9PQ01;E9PKN0;O94913	E9PQ01	Pre-mRNA cleavage complex 2 protein Pcf11	PCF11	0.0425738	0.0350235	27.7439	28.1102	28.4663	29.0782	29.1062	28.6614	908;777;777	S	RDGPTKMIFEGPNKLSPRIDGPPTPASLRFD	___1	ERK1,2 kinase substrate motif;Growth associated histone HI kinase substrate motif;GSK-3, ERK1, ERK2, CDK5 substrate motif;PKA kinase substrate motif;PKC kinase substrate motif;WW domain binding motif		+	CST;HTP;LTP	1	0.0010449	125.72	104.94	9.40295	501	60.9729	NaN
UID3144	Q02952;Q02952-3;Q02952-2	Q02952	A-kinase anchor protein 12	AKAP12	-0.0421624	0.0353267	27.9404	28.6159	28.2209	27.7412	27.1635	27.4308	612;507;514	S	TSDGEKKREGVTPWASFKKMVTPKKRVRRPS	___1	PKA kinase substrate motif;PKC kinase substrate motif		+	CST;HTP	1	2.15692e-27	273.72	246.31	9.13574	465	112.127	NaN
UID6447	Q9Y2J2-2;A0A0A0MRA8;Q9Y2J2;A0A0A0MSA4;A8K968;Q9Y2J2-3;A0A1B0GTF8;A0A0J9YW26;J3KT37;Q9Y2J2-4	Q9Y2J2-2	Band 4.1-like protein 3;Band 4.1-like protein 3, N-terminally processed	EPB41L3	-0.0721385	0.0354922	26.8681	26.9687	26.1672	25.3738	25.3608	NaN	478;478;460;336;369;478;369;42;135;478	S	AAEVGTGQYATTKGISQTNLITTVTPEKKAE	___1	ATM kinase substrate motif;Casein kinase II substrate motif;DNA dependent Protein kinase substrate motif;PKA kinase substrate motif;PKC kinase substrate motif		+	CST;HTP	1	1.44238e-32	215.62	197.75	9.55445	463	188.044	NaN
UID5551	Q9C0C2	Q9C0C2	182 kDa tankyrase-1-binding protein	TNKS1BP1	0.0503498	0.0357881	NaN	25.9689	26.119	26.9246	26.9977	26.9846	429	S	GDAHLRPTSLVQRRFSEGVLQSPSQDQEKLG	___1	14-3-3 domain binding motif;AMP-activated protein kinase substrate motif;Calmodulin-dependent protein kinase I substrate motif;Calmodulin-dependent protein kinase II substrate motif;Calmodulin-dependent protein kinase IV substrate motif;Chk1 kinase substrate motif;G protein-coupled receptor kinase 1 substrate motif;PAK2 kinase substrate motif;PKA kinase substrate motif;PKC epsilon kinase substrat…		+	CST;HTP	0.999993	8.37524e-16	119.35	103.57	8.18577	120	51.7387	2.1939
UID1649	O00178;B0QY59	O00178	GTP-binding protein 1	GTPBP1	0.0646298	0.0360144	27.0759	26.5919	27.5754	28.2304	28.5307	28.2045	580;158	S	KAVGTITKLLQTTNNSPMNSKPQQIKMQSTK	___1	ERK1,2 kinase substrate motif;G protein-coupled receptor kinase 1 substrate motif;GSK3 kinase substrate motif;GSK-3, ERK1, ERK2, CDK5 substrate motif;WW domain binding motif		+	CST;HTP;LTP	1	5.30029e-61	316.66	294.82	10.0568	373	223.442	NaN
UID5429	Q9BUA3	Q9BUA3	Uncharacterized protein C11orf84	C11orf84	0.0263545	0.0362259	29.9173	30.3044	30.01	30.5817	30.6689	30.6445	308	S	PKDREVAEGGLPRAESPSPAPPPGLRGTLDL	___1	14-3-3 domain binding motif;b-Adrenergic Receptor kinase substrate motif;Calmodulin-dependent protein kinase II substrate motif;Calmodulin-dependent protein kinase IV substrate motif;Casein kinase II substrate motif;Chk1 kinase substrate motif;ERK1,2 kinase substrate motif;G protein-coupled receptor kinase 1 substrate motif;GSK-3, ERK1, ERK2, CDK5 substrate motif;PKA kinase substrate motif;PKC ki…		+	CST;HTP;LTP	0.995649	9.81234e-07	153.06	136.18	9.72237	362	23.5955	NaN
UID4131	Q69YN4-3;Q69YN4;Q69YN4-2;Q69YN4-4	Q69YN4-3	Protein virilizer homolog	KIAA1429	0.0468578	0.0369557	NaN	28.5735	28.5211	29.4085	NaN	29.571	138;138;138;138	S	AIYGSVDRVISHDRDSPPPPPPPPPPPQPQP	___1	b-Adrenergic Receptor kinase substrate motif;Casein kinase I substrate motif;ERK1,2 kinase substrate motif;G protein-coupled receptor kinase 1 substrate motif;GSK-3, ERK1, ERK2, CDK5 substrate motif;PKA kinase substrate motif;PKC kinase substrate motif;WW domain binding motif		+	HTP	0.896533	2.0555e-05	131.48	100.94	9.78485	14	9.37764	NaN
UID2487	P25205;P25205-2;J3KQ69;Q7Z6P5	P25205	DNA replication licensing factor MCM3	MCM3	0.0570628	0.0369604	26.9232	27.6898	27.4796	28.5084	28.4281	NaN	711;756;721;206	S	QPDAKDGDSYDPYDFSDTEEEMPQVHTPKTA	___1	Casein kinase II substrate motif		+	CST;HTP	1	9.94408e-06	173.58	139.72	9.73672	494	115.463	NaN
UID2896	P52272;A0A087X0X3;P52272-2;M0QZM1;M0R2I7	P52272	Heterogeneous nuclear ribonucleoprotein M	HNRNPM	0.037699	0.0376039	NaN	27.1419	27.1132	27.9756	27.5551	28.0065	528;528;489;296;51	S	SGVERMGPAIERMGLSMERMVPAGMGAGLER	___1	Casein kinase II substrate motif		+		0.997098	2.48469e-17	114.47	98.865	8.13261	23	25.3568	NaN
UID5557	Q9C0C2;Q9C0C2-2	Q9C0C2	182 kDa tankyrase-1-binding protein	TNKS1BP1	0.0474847	0.0376264	NaN	26.6972	26.8778	27.6508	27.7538	27.6471	1138;589	S	QFGIIGNDRVSGAGFSPSSKMEGGHFVPPGK	___1	Casein kinase II substrate motif;ERK1,2 kinase substrate motif;GSK-3, ERK1, ERK2, CDK5 substrate motif;WW domain binding motif		+	CST;HTP	1	0.00290742	134.88	96.696	8.38448	141	73.946	5.4812
UID5593	Q9H0S4;Q9H0S4-2;F5H1N9	Q9H0S4	Probable ATP-dependent RNA helicase DDX47	DDX47	0.0413968	0.0376787	NaN	27.3934	27.6662	28.3597	28.1386	28.4952	9;9;9	S	_______MAAPEEHDSPTEASQPIVEEEETK	___1	b-Adrenergic Receptor kinase substrate motif;Casein kinase I substrate motif;Casein kinase II substrate motif;ERK1,2 kinase substrate motif;G protein-coupled receptor kinase 1 substrate motif;GSK-3, ERK1, ERK2, CDK5 substrate motif;WW domain binding motif		+		0.998567	0.00109432	113.1	77.585	8.64793	4	28.6396	NaN
UID2316	P11388;P11388-2;P11388-3;P11388-4	P11388	DNA topoisomerase 2-alpha	TOP2A	0.0392019	0.0377382	30.0854	30.6748	30.129	31.0632	31.2519	31.0776	1247;1273;1283;1328	S	EKKNKKKIKNENTEGSPQEDGVELEGLKQRL	___1	Casein kinase II substrate motif;ERK1,2 kinase substrate motif;GSK-3, ERK1, ERK2, CDK5 substrate motif;WW domain binding motif	ERK1;CDK1;ERK2	+	HTP	0.98092	0.000837261	124.46	102.99	8.435	278	17.1119	NaN
UID14172	Q9Y6R9;Q9Y6R9-2	Q9Y6R9	Coiled-coil domain-containing protein 61	CCDC61	0.072605	0.0378002	NaN	26.6246	26.233	27.9828	NaN	27.6031	447;267	S	ESLSRGGHRRRGKPPSPTPWSGSNMKSPPVE	___2	Casein kinase II substrate motif;DNA dependent Protein kinase substrate motif;ERK1,2 kinase substrate motif;GSK-3, ERK1, ERK2, CDK5 substrate motif;PKA kinase substrate motif;PKC kinase substrate motif;WW domain binding motif		+	HTP	1	0.0242924	73.346	20.319	9.09747	704	58.1699	NaN
UID14173	Q9Y6R9;Q9Y6R9-2	Q9Y6R9	Coiled-coil domain-containing protein 61	CCDC61	0.072605	0.0378002	NaN	26.6246	26.233	27.9828	NaN	27.6031	458;278	S	GKPPSPTPWSGSNMKSPPVERSHHQKSLANS	___2	ERK1, ERK2, SAPK, CDK5 and GSK3 kinase substrate motif;ERK1,2 kinase substrate motif;Growth associated histone HI kinase substrate motif;GSK-3, ERK1, ERK2, CDK5 substrate motif;MAPKAPK2 kinase substrate motif;WW domain binding motif		+	HTP	1	0.0242924	73.346	20.319	9.09747	706	58.1699	NaN
UID1389	H0Y6K5;Q02447-2;Q02447	H0Y6K5	Transcription factor Sp3	SP3	-0.0286869	0.0380309	NaN	25.8794	25.7396	25.3752	NaN	25.2275	5;61;73	S	___________IGPPSPGDDEEEAAAAAGAP	___1	Casein kinase II substrate motif;DNA dependent Protein kinase substrate motif;ERK1,2 kinase substrate motif;GSK-3, ERK1, ERK2, CDK5 substrate motif;Pyruvate dehydrogenase kinase substrate motif;WW domain binding motif			CST;HTP	0.999892	0.000465816	126.12	83.33	8.61089	775	39.6457	NaN
UID6495	Q9Y3L3;Q6ZT62-2;Q6ZT62;Q9Y3L3-2	Q9Y3L3	SH3 domain-binding protein 1	SH3BP1	0.0473927	0.0381965	27.8011	28.443	28.0942	29.4885	28.676	28.9902	262;198;270;262	S	TALAELRENHGQADHSPSMTATHFPRVYGVS	___1	Casein kinase II substrate motif;ERK1,2 kinase substrate motif;G protein-coupled receptor kinase 1 substrate motif;GSK-3, ERK1, ERK2, CDK5 substrate motif;WW domain binding motif		+	CST;HTP;LTP	0.999423	3.12462e-14	181.76	139.28	9.25885	272	32.7949	2.2429
UID14440	O75533	O75533	Splicing factor 3B subunit 1	SF3B1	0.030812	0.0383954	29.1103	29.4503	28.9236	29.7994	29.9067	29.6667	273	T	PSHTPAGAATPGRGDTPGHATPGHGGATSSA	___2	b-Adrenergic Receptor kinase substrate motif;Calmodulin-dependent protein kinase II substrate motif;G protein-coupled receptor kinase 1 substrate motif;GSK-3, ERK1, ERK2, CDK5 substrate motif;PKC kinase substrate motif;WW domain binding motif	DYRK1A	+	CST;HTP;LTP	1	0.00929653	139.74	112	8.15567	1565	76.1427	NaN
UID7431	Q9NYF8;Q9NYF8-2;H0YF14;Q9NYF8-4	Q9NYF8	Bcl-2-associated transcription factor 1	BCLAF1	0.069821	0.0390071	NaN	26.7884	26.6237	28.0258	28.0348	NaN	840;838;107;667	T	TFQKRPKEEEWDPEYTPKSKKYFLHDDRDDG	___1	Casein kinase II substrate motif;Growth associated histone HI kinase substrate motif;GSK-3, ERK1, ERK2, CDK5 substrate motif;PKA kinase substrate motif;PKC kinase substrate motif;WW domain binding motif		+	HTP	1	3.42333e-08	223.06	141.44	9.05461	252	188.4	NaN
UID2688	P46013;P46013-2	P46013	Antigen KI-67	MKI67	0.0563239	0.0390162	NaN	25.7248	25.3649	26.7225	26.8406	26.1224	1815;1455	S	GTPVQKLDQPGNLPGSNRRLQTRKEKAQALE	___1	PKA kinase substrate motif;PKC kinase substrate motif		+	CST;HTP;LTP	1	2.8741e-30	254.59	233.29	9.11504	62	123.143	NaN
UID5572	Q9GZR2;Q9GZR2-2;A0A0C4DG31	Q9GZR2	RNA exonuclease 4	REXO4	0.0750993	0.0390486	26.6615	27.8167	27.4196	28.6383	28.8776	NaN	15;15;15	S	_MGKAKVPASKRAPSSPVAKPGPVKTLTRKK	___1	ERK1,2 kinase substrate motif;GSK-3, ERK1, ERK2, CDK5 substrate motif;MDC1 BRCT domain binding motif;Plk1 PBD domain binding motif;WW domain binding motif		+	CST;HTP;LTP	0.83246	0.0117455	68.129	53.098	8.59678	8	6.96244	2.0779
UID4292	Q6ZN18-2;Q6ZN18	Q6ZN18-2	Zinc finger protein AEBP2	AEBP2	0.0347481	0.0392391	27.7483	28.2544	27.7108	28.7959	28.5906	28.3677	206;206	S	TGGGGSSATSGGRRGSLEMSSDGEPLSRMDS	___1	14-3-3 domain binding motif;Aurora-A kinase substrate motif;Calmodulin-dependent protein kinase II substrate motif;Casein kinase II substrate motif;G protein-coupled receptor kinase 1 substrate motif;GSK3 kinase substrate motif;PAK2 kinase substrate motif;Phosphorylase kinase substrate motif;PKA kinase substrate motif;PKC epsilon kinase substrate motif;PKC kinase substrate motif		+	CST;HTP	1	3.04097e-07	124.09	110.63	9.81455	703	66.5426	NaN
UID3548	Q14676;Q14676-3	Q14676	Mediator of DNA damage checkpoint protein 1	MDC1	0.0331029	0.0393357	31.0437	31.2083	30.6807	31.7719	31.9603	31.3575	793;793	S	CLSPPRAIPGDQHPESPVHTEPMGIQGRGRQ	___1	b-Adrenergic Receptor kinase substrate motif;ERK1,2 kinase substrate motif;G protein-coupled receptor kinase 1 substrate motif;GSK-3, ERK1, ERK2, CDK5 substrate motif;WW domain binding motif		+	HTP	0.950957	0.000683561	132.17	92.515	8.05111	1661	12.8971	NaN
UID3316	Q12888;Q12888-2;A6NNK5;Q12888-3	Q12888	Tumor suppressor p53-binding protein 1	TP53BP1	0.0956031	0.0397555	24.7258	25.7358	24.254	26.9411	26.1502	26.7432	1430;1435;1385;1435	S	AVPGPLGIEDISPNLSPDDKSFSRVVPRVPD	___1	Casein kinase II substrate motif;ERK1,2 kinase substrate motif;GSK-3, ERK1, ERK2, CDK5 substrate motif;MAPKAPK2 kinase substrate motif;Pyruvate dehydrogenase kinase substrate motif;WW domain binding motif		+	CST;HTP	1	0.00512587	134.18	81.49	7.84606	597	134.182	NaN
UID906	E5RFF3;Q9UHF7;Q9UHF7-3;Q9UHF7-2;H0YC29;E5RJ97	E5RFF3	Zinc finger transcription factor Trps1	TRPS1	0.0424171	0.0401023	NaN	27.0259	27.0782	27.7698	27.6154	28.1924	584;830;834;843;634;830	S	TPVSGTQEQTKTLRDSPNVEAAHLARPIYGL	___1	b-Adrenergic Receptor kinase substrate motif;ERK1,2 kinase substrate motif;GSK-3, ERK1, ERK2, CDK5 substrate motif;PKA kinase substrate motif;PKC kinase substrate motif;WW domain binding motif		+	CST;HTP	1	4.11902e-09	170.91	148.03	8.02776	738	116.148	NaN
UID3799	Q32MZ4-3;Q32MZ4-2;Q32MZ4	Q32MZ4-3	Leucine-rich repeat flightless-interacting protein 1	LRRFIP1	0.0473772	0.040202	28.253	28.7383	28.5057	29.3513	29.9174	29.0825	658;690;714	S	GVAKDNAKIDGATQSSPAEPKSEDADRCTLP	___1	Casein kinase II substrate motif;ERK1,2 kinase substrate motif;G protein-coupled receptor kinase 1 substrate motif;GSK-3, ERK1, ERK2, CDK5 substrate motif;MDC1 BRCT domain binding motif;Plk1 PBD domain binding motif;WW domain binding motif		+	CST;HTP	1	1.57523e-217	475.27	460.38	9.89455	247	147.961	NaN
UID2075	O94762-4;O94762;J3KS37;J3KSV9	O94762-4	ATP-dependent DNA helicase Q5	RECQL5	0.0422594	0.0412289	NaN	27.6308	27.5781	28.1869	28.3157	28.7723	788;815;155;40	S	APEKYTGEEDGAGGHSPAPPQTEECLRERPS	___1	ERK1,2 kinase substrate motif;G protein-coupled receptor kinase 1 substrate motif;GSK-3, ERK1, ERK2, CDK5 substrate motif;WW domain binding motif		+	CST;HTP	1	0.00312007	153.1	28.717	9.14436	193	137.459	44.585
UID1285	Q8NEY8-8;F8W0Q9;Q8NEY8-9;Q8NEY8-2;Q8NEY8;Q8NEY8-6;F8WF16;B7Z8L1;F8W6A0;Q8NEY8-3;Q8NEY8-5;F8VWU8;F8VPY7	Q8NEY8-8	Periphilin-1	PPHLN1	0.0197173	0.0413286	27.963	28.0887	27.7507	28.2546	28.479	28.2219	133;151;133;140;133;85;85;78;32;78;85;133;140	S	RERSPYKRDNTFFRESPVGRKDSPHSRSGSS	___1	b-Adrenergic Receptor kinase substrate motif;ERK1,2 kinase substrate motif;GSK-3, ERK1, ERK2, CDK5 substrate motif;NIMA kinase substrate motif;PKA kinase substrate motif;PKC kinase substrate motif;WW domain binding motif		+	CST;HTP	1	0.000832848	111.27	69.817	9.58707	692	102.047	NaN
UID10983	Q13242	Q13242	Serine/arginine-rich splicing factor 9	SRSF9	0.0614287	0.041487	25.8094	NaN	26.227	27.3738	26.8126	27.2636	216	S	GRDSPYQSRGSPHYFSPFRPY__________	___2	Cdc2 kinase substrate motif;CDK kinase substrate motif;CDK1,2,4,6 kinase substrate motif;ERK1,2 kinase substrate motif;G protein-coupled receptor kinase 1 substrate motif;GSK-3, ERK1, ERK2, CDK5 substrate motif;WW domain binding motif	CDK2	+	CST;HTP	1	3.64122e-22	248.25	208.74	8.69432	406	72.7814	NaN
UID10982	Q13242	Q13242	Serine/arginine-rich splicing factor 9	SRSF9	0.0614287	0.041487	25.8094	NaN	26.227	27.3738	26.8126	27.2636	211	S	RSGSRGRDSPYQSRGSPHYFSPFRPY_____	___2	Casein kinase II substrate motif;ERK1,2 kinase substrate motif;GSK-3, ERK1, ERK2, CDK5 substrate motif;PKA kinase substrate motif;PKC kinase substrate motif;WW domain binding motif		+	CST;HTP	1	7.49495e-07	143.23	132.18	8.81188	36	132.002	NaN
UID2731	P46821;D6RA32;D6RA40	P46821	Microtubule-associated protein 1B;MAP1B heavy chain;MAP1 light chain LC1	MAP1B	0.0272263	0.0415696	32.173	32.6976	32.3173	33.1412	33.0022	32.8959	614;631;488	S	KPSVTEKEVPSKEEPSPVKAEVAEKQATDVK	___1	Casein kinase I substrate motif;Cdc2 kinase substrate motif;CDK kinase substrate motif;CDK1,2,4,6 kinase substrate motif;DNA dependent Protein kinase substrate motif;ERK1,2 kinase substrate motif;G protein-coupled receptor kinase 1 substrate motif;GSK-3, ERK1, ERK2, CDK5 substrate motif;PKA kinase substrate motif;WW domain binding motif		+	CST;HTP	1	2.2481e-10	216.16	191.31	8.72036	388	175.394	NaN
UID6414	Q9UQ35	Q9UQ35	Serine/arginine repetitive matrix protein 2	SRRM2	0.0537288	0.0417484	28.5427	29.114	28.1442	29.7466	29.409	29.901	2272	S	ADSRTPAAAAAMNLASPRTAVAPSAVNLADP	___1	Casein kinase II substrate motif;ERK1,2 kinase substrate motif;G protein-coupled receptor kinase 1 substrate motif;Growth associated histone HI kinase substrate motif;GSK-3, ERK1, ERK2, CDK5 substrate motif;PKA kinase substrate motif;PKC kinase substrate motif;WW domain binding motif		+	CST;HTP	0.994965	0.000298549	142.51	85.216	8.03459	2195	22.9587	NaN
UID1008	E7EUU4;Q04637-8;Q04637;E7EX73;E9PGM1;Q04637-3;Q04637-9;Q04637-5;Q04637-4;Q04637-7;Q04637-6	E7EUU4	Eukaryotic translation initiation factor 4 gamma 1	EIF4G1	0.0280132	0.0418809	30.553	30.7792	30.3293	31.1359	31.1699	NaN	1146;1186;1185;1022;1099;1145;1192;1021;1098;990;989	S	RGDRLDRARTPATKRSFSKEVEERSRERPSQ	___1	Casein kinase II substrate motif;PKA kinase substrate motif;PKC kinase substrate motif	PKCA	+	CST;HTP	1	0.000505959	153.11	118.39	9.70339	652	79.8893	3.8955
UID92	A0A087WXV6;Q96G74-2;Q96G74-3;Q96G74-5;Q96G74	A0A087WXV6	OTU domain-containing protein 5	OTUD5	0.0597313	0.041907	27.4267	27.2972	27.2454	28.5333	28.897	28.004	40;40;64;64;64	S	DRDRDSGVVGARPRASPPPQGPLPGPPGALH	___1	ERK1,2 kinase substrate motif;GSK-3, ERK1, ERK2, CDK5 substrate motif;PKA kinase substrate motif;PKC kinase substrate motif;WW domain binding motif		+	CST;HTP	1	4.64658e-36	299.27	253.2	9.40183	369	65.1275	NaN
UID8601	E7EV93;E9PGW9;Q15154;Q15154-2;Q15154-4;E5RGQ4;Q15154-3;Q15154-5	Q15154-5	Pericentriolar material 1 protein	PCM1	0.0465712	0.0419947	NaN	26.9745	26.8688	28.0803	27.4084	27.926	65;65;65;65;65;65;65;65	S	KKFGVESDKRVTNDISPESSPGVGRRRTKTP	___2	Casein kinase II substrate motif;ERK1,2 kinase substrate motif;G protein-coupled receptor kinase 1 substrate motif;GSK3 kinase substrate motif;GSK-3, ERK1, ERK2, CDK5 substrate motif;WW domain binding motif		+		0.999997	0.000319476	168.71	146.97	9.03635	687	55.8208	NaN
UID8602	E7EV93;E9PGW9;Q15154;Q15154-2;Q15154-4;E5RGQ4;Q15154-3;Q15154-5	Q15154-5	Pericentriolar material 1 protein	PCM1	0.0465712	0.0419947	NaN	26.9745	26.8688	28.0803	27.4084	27.926	69;69;69;69;69;69;69;69	S	VESDKRVTNDISPESSPGVGRRRTKTPHTFP	___2	ERK1,2 kinase substrate motif;GSK-3, ERK1, ERK2, CDK5 substrate motif;MAPKAPK2 kinase substrate motif;MDC1 BRCT domain binding motif;Plk1 PBD domain binding motif;WW domain binding motif		+	CST;HTP	0.966036	1.90088e-17	179.47	170.89	10.0303	282	14.9918	NaN
UID3743	Q16204	Q16204	Coiled-coil domain-containing protein 6	CCDC6	0.0309105	0.042132	28.5487	28.7922	28.6589	29.1395	29.6028	29.1199	244	S	RILQEKLDQPVSAPPSPRDISMEIDSPENMM	___1	Casein kinase II substrate motif;DNA dependent Protein kinase substrate motif;ERK1,2 kinase substrate motif;Growth associated histone HI kinase substrate motif;GSK-3, ERK1, ERK2, CDK5 substrate motif;MAPKAPK2 kinase substrate motif;PKA kinase substrate motif;PKC kinase substrate motif;Pyruvate dehydrogenase kinase substrate motif;WW domain binding motif	Chk1;CDK2	+	CST;HTP	1	1.72845e-40	205.61	192.27	9.67444	1312	106.449	0.81361
UID6161	Q9UKS6;A0A0C4DGG1;H0YDM6	Q9UKS6	Protein kinase C and casein kinase substrate in neurons protein 3	PACSIN3	0.077361	0.0421554	25.4836	25.8786	26.2665	27.9302	27.3478	26.6269	319;319;42	S	LDTQRTISRKEKGGRSPDEVTLTSIVPTRDG	___1	Casein kinase II substrate motif;ERK1,2 kinase substrate motif;Growth associated histone HI kinase substrate motif;GSK-3, ERK1, ERK2, CDK5 substrate motif;PKA kinase substrate motif;WW domain binding motif		+	CST;HTP	1	1.42113e-09	181.4	166.2	9.48061	718	108.491	NaN
UID6446	Q9Y2I7;E9PDH4;Q9Y2I7-2;Q9Y2I7-3;Q9Y2I7-4	Q9Y2I7	1-phosphatidylinositol 3-phosphate 5-kinase	PIKFYVE	0.0269566	0.0422402	27.458	27.5018	27.1767	28.1045	27.6409	27.9403	299;299;202;213;299	S	PLSTRLVSVQEDAGKSPARNRSASITNLSLD	___1	Cdc2 kinase substrate motif;CDK kinase substrate motif;CDK1,2,4,6 kinase substrate motif;ERK1,2 kinase substrate motif;Growth associated histone HI kinase substrate motif;GSK-3, ERK1, ERK2, CDK5 substrate motif;WW domain binding motif		+	CST;HTP	0.96269	0.0202005	81.625	61.338	7.92666	1565	14.1184	NaN
UID6735	E9PMR6;Q9NZN5-2;Q9NZN5	E9PMR6	Rho guanine nucleotide exchange factor 12	ARHGEF12	-0.039574	0.0424435	29.3506	29.9158	29.5756	29.0165	28.3939	29.0278	633;717;736	T	VQEEECEVERVTEHGTPKPFRKFDSVAFGES	___1	Casein kinase I substrate motif;Growth associated histone HI kinase substrate motif;GSK-3, ERK1, ERK2, CDK5 substrate motif;PKA kinase substrate motif;PKC kinase substrate motif;WW domain binding motif		+	CST;HTP	1	1.63816e-20	223.76	189.44	10.071	327	64.4516	NaN
UID6205	Q9ULM3	Q9ULM3	YEATS domain-containing protein 2	YEATS2	0.0229978	0.0425852	27.6208	28.0009	27.7858	28.2856	28.4101	28.0521	536	S	TNKISTASQVSQGTGSPVPKIHGSSFVTSTV	___1	ERK1,2 kinase substrate motif;GSK-3, ERK1, ERK2, CDK5 substrate motif;WW domain binding motif		+	CST;HTP	0.999993	1.98133e-20	140.94	129.77	9.34739	628	51.3058	NaN
UID251	A0A0A0MTL6;Q6ZS17-2;Q6ZS17;Q6ZS17-3;Q6ZS17-4;H3BMG9;H3BSV5	A0A0A0MTL6	Protein FAM65A	FAM65A	0.0376142	0.0426959	NaN	27.3966	27.6435	28.1425	28.1864	28.4121	367;347;351;361;367;310;347	S	NKASTVTKRFSTYSQSPPDTPSLREQAFYNM	___1	Casein kinase II substrate motif;ERK1,2 kinase substrate motif;G protein-coupled receptor kinase 1 substrate motif;GSK-3, ERK1, ERK2, CDK5 substrate motif;Pyruvate dehydrogenase kinase substrate motif;WW domain binding motif		+	CST;HTP	0.998084	1.16644e-214	421.64	409.92	10.3421	382	27.1688	NaN
UID3736	Q15942;H0Y2Y8;Q15942-2;H7C3D3	Q15942	Zyxin	ZYX	0.0446749	0.0428645	27.5825	28.1931	27.5195	28.4867	28.7389	28.6892	281;249;124;98	S	FSPVTPKFTPVASKFSPGAPGGSGSQPNQKL	___1	ERK1,2 kinase substrate motif;G protein-coupled receptor kinase 1 substrate motif;GSK-3, ERK1, ERK2, CDK5 substrate motif;PKA kinase substrate motif;PKC kinase substrate motif;WW domain binding motif		+	CST;HTP	0.999955	0.00781103	77.664	64.338	8.35854	1864	42.0741	NaN
UID6087	Q9UHB7;Q9UHB7-2	Q9UHB7	AF4/FMR2 family member 4	AFF4	-0.0902562	0.0428753	25.6228	25.1339	NaN	NaN	24.0464	23.6322	549;549	S	KTIQKGSESGRGRQKSPAQSDSTTQRRTVGK	___1	14-3-3 domain binding motif;Akt kinase substrate motif;Calmodulin-dependent protein kinase II substrate motif;ERK1,2 kinase substrate motif;G protein-coupled receptor kinase 1 substrate motif;Growth associated histone HI kinase substrate motif;GSK3 kinase substrate motif;GSK-3, ERK1, ERK2, CDK5 substrate motif;MAPKAPK1 kinase substrate motif;PKA kinase substrate motif;PKC kinase substrate motif;W…		+	CST;HTP	0.996141	0.000175443	169.52	121.55	8.90683	132	24.1186	NaN
UID5963	Q9P1Y5;Q9P1Y5-2	Q9P1Y5	Calmodulin-regulated spectrin-associated protein 3	CAMSAP3	0.0193546	0.0434577	27.4561	27.5695	27.6377	27.7354	27.9802	28.064	334;361	S	PDFVQVKDLPDGHAASPRGTEASPPQNNSGS	___1	ERK1,2 kinase substrate motif;G protein-coupled receptor kinase 1 substrate motif;Growth associated histone HI kinase substrate motif;GSK-3, ERK1, ERK2, CDK5 substrate motif;PKA kinase substrate motif;PKC kinase substrate motif;WW domain binding motif		+	CST;HTP;LTP	1	1.18623e-19	259.68	230.47	10.6713	6	75.2177	1.0986
UID4734	Q8ND56-2;Q8ND56;Q8ND56-3	Q8ND56-2	Protein LSM14 homolog A	LSM14A	0.0406021	0.0440542	27.1679	27.4622	NaN	28.0309	27.9282	28.3249	192;192;151	S	LSQGRSSPQLDPLRKSPTMEQAVQTASAHLP	___1	Casein kinase II substrate motif;ERK1,2 kinase substrate motif;Growth associated histone HI kinase substrate motif;GSK-3, ERK1, ERK2, CDK5 substrate motif;PKA kinase substrate motif;PKC kinase substrate motif;WW domain binding motif		+	CST;HTP	0.979924	5.44118e-55	280.47	268.41	9.34827	80	17.006	NaN
UID5467	Q9BW71;Q9BW71-2	Q9BW71	HIRA-interacting protein 3	HIRIP3	0.0523497	0.0442151	29.4856	29.4395	28.7121	30.6668	29.7582	30.4506	530;217	S	GEAAPPGELYRRTLDSDEERPRPAPPDWSHM	___1	b-Adrenergic Receptor kinase substrate motif;BARD1 BRCT domain binding motif;Casein kinase II substrate motif		+	CST;HTP	1	2.58538e-16	238.01	217.73	8.70996	94	98.3403	NaN
UID4844	Q8TE77-2;Q8TE77;C9JUG3;Q8TE77-4	Q8TE77-2	Protein phosphatase Slingshot homolog 3	SSH3	-0.0430438	0.0442856	27.4305	27.7972	27.8595	27.2699	26.865	26.5099	9;9;9;9	S	_______MALVTVSRSPPGSGASTPVGPWDQ	___1	ERK1,2 kinase substrate motif;G protein-coupled receptor kinase 1 substrate motif;Growth associated histone HI kinase substrate motif;GSK3 kinase substrate motif;GSK-3, ERK1, ERK2, CDK5 substrate motif;WW domain binding motif		+	HTP	1	0.00256441	109.66	39.839	9.09248	67	50.938	NaN
UID14417	O60264	O60264	SWI/SNF-related matrix-associated actin-dependent regulator of chromatin subfamily A member 5	SMARCA5	0.0634097	0.0445592	NaN	25.79	25.3638	26.6388	27.0412	26.4983	113	T	QTELFAHFIQPAAQKTPTSPLKMKPGRPRIK	___2	Casein kinase II substrate motif;G protein-coupled receptor kinase 1 substrate motif;Growth associated histone HI kinase substrate motif;GSK-3, ERK1, ERK2, CDK5 substrate motif;WW domain binding motif		+	CST;HTP;LTP	0.969253	3.30093e-12	125.96	112.89	8.21458	219	16.0433	NaN
UID2176	O96013;O96013-4;O96013-2;M0R2X4	O96013	Serine/threonine-protein kinase PAK 4	PAK4	-0.039066	0.0452075	29.4644	28.9035	28.8426	NaN	28.3797	28.2073	104;104;104;104	S	FENMSVTRSNSLRRDSPPPPARARQENGMPE	___1	14-3-3 domain binding motif;b-Adrenergic Receptor kinase substrate motif;Calmodulin-dependent protein kinase II substrate motif;ERK1,2 kinase substrate motif;G protein-coupled receptor kinase 1 substrate motif;GSK-3, ERK1, ERK2, CDK5 substrate motif;PAK2 kinase substrate motif;PKA kinase substrate motif;PKC epsilon kinase substrate motif;PKC kinase substrate motif;WW domain binding motif		+	CST;HTP	0.999279	7.60191e-19	224.67	202.07	9.37568	548	31.4178	43.751
UID6608	A0A087X0K9;G5E9E7;Q07157-2;G3V1L9;Q07157	A0A087X0K9	Tight junction protein ZO-1	TJP1	-0.0236525	0.0453459	NaN	29.7063	29.8964	29.182	29.2977	29.4704	342;358;354;354;354	T	RSRDEERISKPGAVSTPVKHADDHTPKTVEE	___1	Cdc2 kinase substrate motif;CDK1,2,4,6 kinase substrate motif;CDK5 kinase substrate motif;Growth associated histone HI kinase substrate motif;GSK-3, ERK1, ERK2, CDK5 substrate motif;MDC1 BRCT domain binding motif;Plk1 PBD domain binding motif;WW domain binding motif		+	CST;HTP	0.954364	1.22875e-11	116.36	107.81	8.44832	894	13.2059	NaN
UID7485	Q9UQ35;Q9UQ35-2;I3L4D8;I3L182	Q9UQ35	Serine/arginine repetitive matrix protein 2	SRRM2	0.0658857	0.0453652	27.8275	NaN	27.3187	28.3884	29.307	28.8891	866;866;866;770	T	RQGSITSPQANEQSVTPQRRSCFESSPDPEL	___1	Cdc2 kinase substrate motif;CDK1,2,4,6 kinase substrate motif;GSK-3, ERK1, ERK2, CDK5 substrate motif;WW domain binding motif	CDK1	+	HTP	0.969641	0.000171724	158.01	128.21	7.90953	160	15.0433	NaN
UID3021	Q5SRQ6;P67870	Q5SRQ6	Casein kinase II subunit beta	CSNK2B	-0.0471967	0.0458903	29.5844	29.5273	29.3563	28.8556	28.0855	28.6794	228;209	S	PMAYQLQLQAASNFKSPVKTIR_________	___1	Cdc2 kinase substrate motif;CDK kinase substrate motif;CDK1,2,4,6 kinase substrate motif;ERK1,2 kinase substrate motif;G protein-coupled receptor kinase 1 substrate motif;Growth associated histone HI kinase substrate motif;GSK-3, ERK1, ERK2, CDK5 substrate motif;MAPKAPK2 kinase substrate motif;WW domain binding motif	CDK1	+	CST;HTP	1	1.90384e-49	284.81	256.72	9.04922	601	64.3924	NaN
UID3918	Q5SW79;H0Y2V6;Q5SW79-3;Q5SW79-2;H0Y4T4	Q5SW79	Centrosomal protein of 170 kDa	CEP170	0.0312273	0.0462203	27.1357	27.4306	27.6091	28.2137	28.0706	27.6893	1198;1162;1100;1100;43	S	AIIRSGARLVPSDKFSPRIRANSISRLSDSK	___1	Casein kinase I substrate motif;ERK1,2 kinase substrate motif;Growth associated histone HI kinase substrate motif;GSK-3, ERK1, ERK2, CDK5 substrate motif;MAPKAPK2 kinase substrate motif;PKA kinase substrate motif;PKC kinase substrate motif;WW domain binding motif		+	CST;HTP	1	2.44275e-10	166.69	153.5	8.80459	2155	120.536	1.9779
UID9471	O60231;A0A140T947;A2AB15	O60231	Putative pre-mRNA-splicing factor ATP-dependent RNA helicase DHX16	DHX16	0.059009	0.0465275	NaN	26.4957	26.7322	28.2166	27.2285	27.7302	103;103;43	S	RALLEKNRSYRLLEDSEESSEETVSRAGSSL	___2	b-Adrenergic Receptor kinase substrate motif;Casein kinase II substrate motif;G protein-coupled receptor kinase 1 substrate motif;GSK3 kinase substrate motif		+		0.995982	8.57571e-07	201.04	158.41	8.16637	689	23.942	NaN
UID9472	O60231;A0A140T947;A2AB15	O60231	Putative pre-mRNA-splicing factor ATP-dependent RNA helicase DHX16	DHX16	0.059009	0.0465275	NaN	26.4957	26.7322	28.2166	27.2285	27.7302	106;106;46	S	LEKNRSYRLLEDSEESSEETVSRAGSSLQKK	___2	b-Adrenergic Receptor kinase substrate motif;Casein kinase II substrate motif;G protein-coupled receptor kinase 1 substrate motif		+	CST;HTP	1	6.63522e-100	327.1	308.73	9.87152	50	133.676	NaN
UID12773	Q96JM3	Q96JM3	Chromosome alignment-maintaining phosphoprotein 1	CHAMP1	0.0323983	0.0465592	27.2679	27.3142	26.9258	28.0375	27.4658	27.8558	452	S	PELRKPSGSPDLWKLSPDQRKTSPASLDFPE	___2	ERK1,2 kinase substrate motif;GSK-3, ERK1, ERK2, CDK5 substrate motif;PKA kinase substrate motif;PKC kinase substrate motif;WW domain binding motif		+	CST;HTP	1	5.39568e-10	162.43	143.39	9.19047	674	145.267	12.525
UID133	A0A087X0P0;Q02224-3;Q02224-2;Q02224	A0A087X0P0	Kinesin-like protein;Centromere-associated protein E	CENPE	0.0576906	0.046646	26.5972	26.2685	NaN	27.3358	27.6867	NaN	1814;1789;1814;1814	S	EKTDKLSNMQKDLENSNAKLQEKIQELKANE	___1			+	HTP	1	4.28055e-16	232.78	208.85	9.03973	183	84.4988	NaN
UID666	A9Z1X7;Q8IYB3;Q8IYB3-2	A9Z1X7	Serine/arginine repetitive matrix protein 1	SRRM1	0.01978	0.0466473	32.023	31.9909	31.6568	32.1925	32.2782	32.5207	883;874;872	S	QEEPVAAPEPKKETESEAEDNLDDLEKHLRE	___1	b-Adrenergic Receptor kinase substrate motif;Casein kinase I substrate motif;Casein kinase II substrate motif;G protein-coupled receptor kinase 1 substrate motif;PKA kinase substrate motif		+	CST;HTP	0.999357	2.14262e-44	292.76	228.86	8.87797	1069	32.6869	NaN
UID9106	J3KMY0;Q99618	J3KMY0	Cell division cycle-associated protein 3	CDCA3	0.0581896	0.0466751	NaN	24.8397	24.6588	25.7879	25.7479	NaN	174;199	S	MRNRWKPNSSKVLGRSPLTILQDDNSPGTLT	___2	Casein kinase II substrate motif;ERK1,2 kinase substrate motif;Growth associated histone HI kinase substrate motif;GSK-3, ERK1, ERK2, CDK5 substrate motif;WW domain binding motif		+	CST;HTP	0.999991	7.02742e-21	180.71	169.57	8.9381	754	53.4882	0.55574
UID9107	J3KMY0;Q99618	J3KMY0	Cell division cycle-associated protein 3	CDCA3	0.0581896	0.0466751	NaN	24.8397	24.6588	25.7879	25.7479	NaN	184;209	S	KVLGRSPLTILQDDNSPGTLTLRQGKRPSPL	___2	Casein kinase I substrate motif;Casein kinase II substrate motif;ERK1,2 kinase substrate motif;GSK-3, ERK1, ERK2, CDK5 substrate motif;WW domain binding motif		+	CST;HTP;LTP	0.995068	8.89219e-37	252.66	228.37	9.36678	92	23.0487	NaN
UID1748	O15014	O15014	Zinc finger protein 609	ZNF609	-0.040712	0.04672	27.6102	27.8868	28.1905	26.8925	26.9294	27.5369	758	S	SPLTPGKVCRAEEGKSPFRESSGDGMKMEGL	___1	Casein kinase I substrate motif;Cdc2 kinase substrate motif;CDK kinase substrate motif;CDK1,2,4,6 kinase substrate motif;ERK1,2 kinase substrate motif;Growth associated histone HI kinase substrate motif;GSK-3, ERK1, ERK2, CDK5 substrate motif;WW domain binding motif		+	CST;HTP	0.988075	3.79263e-05	68.811	66.793	6.62824	1791	17.0363	NaN
UID2432	P20700;Q03252	P20700	Lamin-B1;Lamin-B2	LMNB1;LMNB2	0.068043	0.0468974	30.7418	NaN	31.2234	NaN	32.3184	32.6393	391;405	S	AYRKLLEGEEERLKLSPSPSSRVTVSRASSS;AYRKLLEGEEERLKLSPSPSSRVTVSRATSS	___1	Casein kinase II substrate motif;ERK1,2 kinase substrate motif;G protein-coupled receptor kinase 1 substrate motif;GSK3 kinase substrate motif;GSK-3, ERK1, ERK2, CDK5 substrate motif;PKA kinase substrate motif;PKC kinase substrate motif;WW domain binding motif		+	CST;HTP	0.994341	1.17192e-08	104.52	93.614	9.76224	119	22.4596	NaN
UID930	E7EPN9;Q9Y520-4;Q9Y520-5;Q9Y520;Q9Y520-7;Q9Y520-6;Q9Y520-3;Q9Y520-2	E7EPN9	Protein PRRC2C	PRRC2C	0.0585606	0.0470977	NaN	26.79	26.4572	27.3158	28.2806	27.5833	781;779;779;779;781;779;779;536	S	MIPPKPLMRRDQMEGSPNSSESFEHIARSAR	___1	Casein kinase II substrate motif;ERK1,2 kinase substrate motif;G protein-coupled receptor kinase 1 substrate motif;GSK3 kinase substrate motif;GSK-3, ERK1, ERK2, CDK5 substrate motif;WW domain binding motif		+	HTP	0.994613	0.00306936	81.428	63.272	8.83385	760	23.2865	NaN
UID1286	Q8NEY8-8;F8W0Q9;Q8NEY8-9;Q8NEY8-2;Q8NEY8;Q8NEY8-6;F8WF16;B7Z8L1;F8W6A0;Q8NEY8-3;Q8NEY8-5;Q8NEY8-7	Q8NEY8-8	Periphilin-1	PPHLN1	0.0477739	0.0471329	27.8458	28.632	28.3478	29.7019	29.0894	28.8903	205;223;186;212;205;157;138;150;85;150;157;21	S	DKERPVQSLKTSRDTSPSSGSAVSSSKVLDK	___1	14-3-3 domain binding motif;Calmodulin-dependent protein kinase II substrate motif;Casein kinase II substrate motif;ERK1,2 kinase substrate motif;GSK-3, ERK1, ERK2, CDK5 substrate motif;MAPKAPK2 kinase substrate motif;PKA kinase substrate motif;PKC kinase substrate motif;WW domain binding motif		+	CST;HTP	0.966258	0.00137353	123.26	81.856	8.46875	570	14.5708	NaN
UID5472	Q9BWF3;E9PB51;Q9BWF3-4;D6R9K7;J3QRR5;Q9BWF3-3;Q9BWF3-2	Q9BWF3	RNA-binding protein 4	RBM4	0.0353551	0.0475217	29.0425	28.5062	28.8087	29.7557	29.6232	29.1209	86;86;86;86;86;86;86	S	KNKSKTSTKLHVGNISPTCTNKELRAKFEEY	___1	Casein kinase II substrate motif;ERK1,2 kinase substrate motif;G protein-coupled receptor kinase 1 substrate motif;GSK-3, ERK1, ERK2, CDK5 substrate motif;WW domain binding motif		+	CST;HTP	0.944248	3.0554e-07	114.68	106.87	7.95864	191	12.2914	NaN
UID2526	P29692;P29692-2;E9PRY8;P29692-4;E9PQZ1;E9PK01;A0A087X1X7;E9PI39;E9PQ49;E9PL12;E9PPR1;E9PK06;E9PMW7;H0YCK7;P29692-3;E9PL71;E9PN91	P29692	Elongation factor 1-delta	EEF1D	0.040324	0.0479614	29.9417	30.5133	30.3594	30.9552	31.3038	NaN	118;484;534;99;75;118;484;118;118;118;118;99;118;198;94;94;94	S	QAISKLEARLNVLEKSSPGHRATAPQTQHVS	___1			+	CST;HTP	1	1.39234e-38	240.24	228.11	9.42796	297	224.92	40.944
UID4117	Q68CZ2;Q68CZ2-2	Q68CZ2	Tensin-3	TNS3	0.0314827	0.0482582	NaN	28.2739	28.4773	29.1017	28.9016	NaN	1441;1201	S	PASAIVNFVSKVMIGSPKKV___________	___1	Cdc2 kinase substrate motif;CDK kinase substrate motif;CDK1,2,4,6 kinase substrate motif;ERK1,2 kinase substrate motif;Growth associated histone HI kinase substrate motif;GSK-3, ERK1, ERK2, CDK5 substrate motif;PKA kinase substrate motif;PKC kinase substrate motif;WW domain binding motif		+		1	0.0226998	89.142	31.965	7.85001	336	75.1092	NaN
UID4431	Q7Z6Z7-3;Q7Z6Z7;Q7Z6Z7-2;H0Y659	Q7Z6Z7-3	E3 ubiquitin-protein ligase HUWE1	HUWE1	0.0911315	0.0484788	24.9838	26.3554	26.2353	28.1272	27.7493	26.7563	3910;3919;3903;742	S	RESQLAHIKDEPPPLSPAPLTPATPSSLDPF	___1	ERK1,2 kinase substrate motif;GSK-3, ERK1, ERK2, CDK5 substrate motif;WW domain binding motif		+	CST;HTP	0.999998	8.38649e-09	118.97	109.85	8.84264	1141	59.0271	NaN
UID2556	P31689	P31689	DnaJ homolog subfamily A member 1	DNAJA1	0.0560662	0.0485213	23.9767	24.4221	24.3292	25.7274	24.8789	25.0038	335	S	LIIEFKVNFPENGFLSPDKLSLLEKLLPERK	___1	Cdc2 kinase substrate motif;CDK kinase substrate motif;CDK1,2,4,6 kinase substrate motif;ERK1,2 kinase substrate motif;GSK-3, ERK1, ERK2, CDK5 substrate motif;WW domain binding motif		+	CST;HTP	0.967944	1.09917e-168	419.52	358.35	9.65558	5763	14.7995	125.79
UID6071	Q9UGU5	Q9UGU5	HMG domain-containing protein 4	HMGXB4	-0.0410402	0.0487375	NaN	26.3548	26.5071	25.8095	25.5698	NaN	512	S	SPQKKSPPTTMLLPASPAKAPETEPIDVAAH	___1	Cdc2 kinase substrate motif;CDK kinase substrate motif;CDK1,2,4,6 kinase substrate motif;ERK1,2 kinase substrate motif;G protein-coupled receptor kinase 1 substrate motif;GSK-3, ERK1, ERK2, CDK5 substrate motif;WW domain binding motif		+	CST;HTP	1	0.000171214	170	150.64	9.61959	608	72.223	NaN
UID1196	E9PRF4;Q15047-3;Q15047	E9PRF4	Histone-lysine N-methyltransferase SETDB1	SETDB1	0.0393289	0.0490418	NaN	28.1977	27.9092	28.914	28.4592	29.1129	1066;1066;1066	S	MSVVTESSRNYGYNPSPVKPEGLRRPPSKTS	___1	Cdc2 kinase substrate motif;CDK kinase substrate motif;CDK1,2,4,6 kinase substrate motif;DNA dependent Protein kinase substrate motif;ERK1,2 kinase substrate motif;G protein-coupled receptor kinase 1 substrate motif;GSK-3, ERK1, ERK2, CDK5 substrate motif;WW domain binding motif	CDK2	+	CST;HTP;LTP	0.993486	9.51759e-13	168.81	152.15	8.11853	287	21.8377	NaN
UID4362	Q7Z3K3-5;Q7Z3K3-7;Q7Z3K3-2;Q7Z3K3-3;Q7Z3K3-6;Q7Z3K3	Q7Z3K3-5	Pogo transposable element with ZNF domain	POGZ	-0.0887858	0.0490535	28.9399	30.4277	29.5365	27.997	27.6804	27.9205	1269;1302;1311;1320;1355;1364	S	LIASLEEQLKLSGEHSESSTPRPRSSPEETI	___1	Casein kinase II substrate motif;G protein-coupled receptor kinase 1 substrate motif;MAPKAPK2 kinase substrate motif		+	CST;HTP	0.99953	3.93407e-09	164.82	142.59	9.33094	795	33.2827	NaN
UID2878	P51397;B4DQ75	P51397	Death-associated protein 1	DAP	0.0322589	0.0490607	29.0764	29.639	29.5856	30.0428	30.3882	29.8667	3;3	S	_____________MSSPPEGKLETKAGHPPA	___1	Casein kinase II substrate motif;ERK1,2 kinase substrate motif;GSK-3, ERK1, ERK2, CDK5 substrate motif;MDC1 BRCT domain binding motif;Plk1 PBD domain binding motif;WW domain binding motif		+	HTP	0.999965	2.11459e-34	268.92	220.81	9.37427	379	47.5259	1281.9
UID5720	Q9H7N4	Q9H7N4	Splicing factor, arginine/serine-rich 19	SCAF1	0.0309136	0.0491828	27.6362	27.8143	27.2495	28.1726	27.9524	28.3663	239	S	RFDIYDPFHPTDEAYSPPPAPEQKYDPFEPT	___1	Casein kinase I substrate motif;ERK1,2 kinase substrate motif;G protein-coupled receptor kinase 1 substrate motif;GSK-3, ERK1, ERK2, CDK5 substrate motif;WW domain binding motif		+	HTP	0.81969	8.147e-10	129.03	123.65	7.899	925	6.918	NaN
UID6562	Q9Y6A5;E7EMT0;C9JA91;Q8IX09;C9JWI7	Q9Y6A5	Transforming acidic coiled-coil-containing protein 3	TACC3;ERIC-1s	0.0650393	0.0492395	27.5027	28.6288	27.7752	29.4624	29.281	29.0325	71;71;71;71;71	S	TFQTPLRDPQTHRILSPSMASKLEAPFTQDD	___1	14-3-3 domain binding motif;Calmodulin-dependent protein kinase II substrate motif;Casein kinase II substrate motif;ERK1,2 kinase substrate motif;G protein-coupled receptor kinase 1 substrate motif;GSK-3, ERK1, ERK2, CDK5 substrate motif;PKA kinase substrate motif;PKC kinase substrate motif;WW domain binding motif		+	CST;HTP	0.999929	5.26981e-18	211.9	178.7	8.37856	1358	41.5267	NaN
UID3563	Q14680-3;Q14680-4;Q14680-5;Q14680-2;Q14680-8;Q14680-7;Q14680-6;Q14680	Q14680-3	Maternal embryonic leucine zipper kinase	MELK	0.0564335	0.04934	27.3416	28.3776	27.9682	28.7547	29.191	29.0802	335;398;458;458;481;488;497;529	S	HMEETPKRKGAKVFGSLERGLDKVITVLTRS	___1	Casein kinase II substrate motif;PKA kinase substrate motif	MELK	+	CST;HTP	1	0.000117039	116.29	88.643	9.1685	534	99.0214	NaN
UID3276	Q12756;Q12756-3;Q12756-2	Q12756	Kinesin-like protein KIF1A	KIF1A	0.0532807	0.0493682	NaN	29.6133	29.8715	30.4252	30.7318	31.4271	1548;1649;1657	S	PEPELLPEADSKKLPSPARATETDKEPQRLL	___1	Cdc2 kinase substrate motif;CDK kinase substrate motif;CDK1,2,4,6 kinase substrate motif;DNA dependent Protein kinase substrate motif;ERK1,2 kinase substrate motif;G protein-coupled receptor kinase 1 substrate motif;GSK-3, ERK1, ERK2, CDK5 substrate motif;PKA kinase substrate motif;PKC kinase substrate motif;WW domain binding motif		+	CST;HTP	0.960687	0.00727636	144.27	86.38	10.0681	43	14.0373	NaN
UID13909	Q9UQ35;Q9UQ35-2;I3L4D8;I3L182	Q9UQ35	Serine/arginine repetitive matrix protein 2	SRRM2	0.0555028	0.050279	27.2544	NaN	27.5914	28.3151	NaN	28.6818	377;377;377;281	S	EPPAPTPLLAERHGGSPQPLATTPLSQEPVN	___2	ERK1,2 kinase substrate motif;GSK-3, ERK1, ERK2, CDK5 substrate motif;WW domain binding motif		+	CST;HTP	0.999847	0.000184648	164.65	102.64	8.15241	644	38.5624	NaN
UID13910	Q9UQ35;Q9UQ35-2;I3L4D8;I3L182	Q9UQ35	Serine/arginine repetitive matrix protein 2	SRRM2	0.0555028	0.050279	27.2544	NaN	27.5914	28.3151	NaN	28.6818	398;398;398;302	S	TTPLSQEPVNPPSEASPTRDRSPPKSPEKLP	___2	Casein kinase II substrate motif;Cdc2 kinase substrate motif;CDK kinase substrate motif;CDK1,2,4,6 kinase substrate motif;ERK1,2 kinase substrate motif;GSK-3, ERK1, ERK2, CDK5 substrate motif;WW domain binding motif		+	CST;HTP	0.969052	9.02771e-23	248.81	232.85	9.26117	434	15.4755	NaN
UID3053	P85037;P85037-2	P85037	Forkhead box protein K1	FOXK1	0.0527619	0.050367	28.749	28.5418	27.85	29.2906	29.4516	29.57	420;257	S	FRTPFGPLSSRSAPASPTHPGLMSPRSGGLQ	___1	Casein kinase II substrate motif;ERK1,2 kinase substrate motif;G protein-coupled receptor kinase 1 substrate motif;GSK-3, ERK1, ERK2, CDK5 substrate motif;MAPKAPK2 kinase substrate motif;WW domain binding motif		+	CST;HTP	0.99955	1.20689e-05	213.59	170.44	9.74628	50	33.7435	NaN
UID708	B0QY53;B0QY54;Q9Y3M2;A0A087WUW0	B0QY53	Protein chibby homolog 1	CBY1	0.0261776	0.0504331	25.4714	25.6086	NaN	26.2537	25.8379	25.9314	9;9;9;52	S	_______MPFFGNTFSPKKTPPRKSASLSNL	___1	Cdc2 kinase substrate motif;CDK kinase substrate motif;CDK1,2,4,6 kinase substrate motif;ERK1,2 kinase substrate motif;G protein-coupled receptor kinase 1 substrate motif;Growth associated histone HI kinase substrate motif;GSK-3, ERK1, ERK2, CDK5 substrate motif;PKA kinase substrate motif;PKC kinase substrate motif;WW domain binding motif		+	HTP	1	2.33383e-12	156.92	112.96	9.66996	419	69.9515	NaN
UID4609	Q8IZ73;Q8IZ73-2;A0A087WXE2	Q8IZ73	RNA pseudouridylate synthase domain-containing protein 2	RPUSD2	0.0457569	0.0505683	29.0058	29.5302	28.7798	30.2514	29.5392	30.3388	68;68;35	S	HQQNGDAGGDAKVELSPGPPKPAGREVEPAP	___1	ERK1,2 kinase substrate motif;G protein-coupled receptor kinase 1 substrate motif;GSK-3, ERK1, ERK2, CDK5 substrate motif;PKA kinase substrate motif;WW domain binding motif		+	HTP	1	2.42529e-06	182.35	169.8	8.91681	186	66.0344	1.0138
UID4830	Q8TDD1;Q8TDD1-2;H0YHZ9	Q8TDD1	ATP-dependent RNA helicase DDX54	DDX54	0.0248661	0.0518625	27.8246	28.2999	28.1428	28.6782	28.4139	28.6402	75;75;72	S	GPGRPLPTFPTSECTSDVEPDTREMVRAQNK	___1	Casein kinase I substrate motif;Casein kinase II substrate motif;G protein-coupled receptor kinase 1 substrate motif;MAPKAPK2 kinase substrate motif		+	CST;HTP;LTP	0.999998	0.00100153	148.91	112.49	9.61785	585	58.0955	NaN
UID3157	Q02952;Q02952-3;Q02952-2	Q02952	A-kinase anchor protein 12	AKAP12	-0.0571592	0.0520146	27.2414	26.9243	27.4817	26.0333	25.7114	26.731	505;400;407	S	SKPPEGVVSEVEMLSSQERMKVQGSPLKKLF	___1	ATM kinase substrate motif;Casein kinase II substrate motif;DNA dependent Protein kinase substrate motif;MDC1 BRCT domain binding motif;Plk1 PBD domain binding motif		+	CST;HTP;LTP	1	6.26953e-16	152.31	126.25	8.95513	28	137.367	NaN
UID1485	H9KVB4;O15417;O15417-2	H9KVB4	Trinucleotide repeat-containing gene 18 protein	TNRC18	-0.028926	0.0523703	NaN	26.3643	26.5435	25.9871	NaN	25.8705	453;453;453	S	RPPPADAPTVRATRASPDPRAYVPAKELLKP	___1	ERK1,2 kinase substrate motif;GSK-3, ERK1, ERK2, CDK5 substrate motif;PKA kinase substrate motif;PKC kinase substrate motif;WW domain binding motif		+	CST	0.846859	1.86961e-13	111.73	104.02	8.27047	735	10.6615	NaN
UID879	D6RGI3;D6RER5;Q9NVA2	D6RGI3	Septin-11	40787	0.0562092	0.0526538	NaN	27.0872	27.4352	28.5232	28.7422	27.7674	9;9;9	S	_______MAVAVGRPSNEELRNLSLSGHVGF	___1	Casein kinase II substrate motif;DNA dependent Protein kinase substrate motif;PKA kinase substrate motif;PKC kinase substrate motif		+	HTP	0.999905	4.10215e-09	104.51	94.8	8.49367	351	40.2223	0.086084
UID591	A6NDB9;K7EKN5	A6NDB9	Paralemmin-3	PALM3	-0.0455172	0.0530442	27.0375	26.4258	26.3977	25.8765	25.3768	26.1274	143;92	S	VEAGSVGQTDLNKRASLPAGLVGTPPESPSE	___1	Aurora-A kinase substrate motif;Calmodulin-dependent protein kinase II substrate motif;Chk1 kinase substrate motif;PAK2 kinase substrate motif;Phosphorylase kinase substrate motif;PKA kinase substrate motif;PKC kinase substrate motif		+	CST;HTP	1	0.000974567	157.77	121.18	9.08418	1545	120.36	NaN
UID655	A9Z1X7;Q8IYB3;Q8IYB3-2;E9PCT1;M0R088	A9Z1X7	Serine/arginine repetitive matrix protein 1	SRRM1	0.0190935	0.0532835	NaN	31.0404	30.929	31.3692	31.216	31.6073	705;696;694;695;669	S	RHSPSPRPRAPQTSSSPPPVRRGASSSPQRR	___1	ERK1,2 kinase substrate motif;GSK-3, ERK1, ERK2, CDK5 substrate motif;MDC1 BRCT domain binding motif;Plk1 PBD domain binding motif;WW domain binding motif		+	HTP	0.944684	0.000131196	152.38	132.98	8.47094	633	12.3254	16.835
UID1531	J3KN01;P55196;P55196-5;A8MQ02;Q5TIG5;P55196-6;P55196-3	J3KN01	Afadin	MLLT4	-0.0525309	0.0533518	30.9317	30.538	30.5736	29.905	28.9747	29.8724	1282;1275;1274;1234;1275;1275;1258	S	TDSNHSSIAIQRVTRSQEELREDKAYQLERH	___1	ATM kinase substrate motif;Casein kinase II substrate motif;DNA dependent Protein kinase substrate motif		+	HTP	0.997013	2.52825e-06	176.45	117.75	10.8738	4	25.3759	39.501
UID6222	Q9ULX3	Q9ULX3	RNA-binding protein NOB1	NOB1	-0.0427895	0.0534527	NaN	26.2807	26.6	25.8937	25.6555	25.4538	184	S	HELQELLIDRGEDVPSEEEEEEENGFEDRKD	___1	BARD1 BRCT domain binding motif;Casein kinase I substrate motif;Casein kinase II substrate motif;DNA dependent Protein kinase substrate motif;G protein-coupled receptor kinase 1 substrate motif		+	CST;HTP	0.999994	0.000369181	126.69	100.72	9.31283	184	52.5508	33.95
UID2653	P42166	P42166	Lamina-associated polypeptide 2, isoform alpha;Thymopoietin;Thymopentin	TMPO	0.0540546	0.053554	26.066	26.9599	26.7264	NaN	27.68	27.518	351	S	GIQPLCPERSHISDQSPLSSKRKALEESESS	___1	Casein kinase II substrate motif;ERK1,2 kinase substrate motif;G protein-coupled receptor kinase 1 substrate motif;GSK3 kinase substrate motif;GSK-3, ERK1, ERK2, CDK5 substrate motif;WW domain binding motif		+	CST;HTP;LTP	0.997103	8.5695e-07	184.1	175.37	8.58196	77	25.3676	NaN
UID3566	Q14684-2;Q14684	Q14684-2	Ribosomal RNA processing protein 1 homolog B	RRP1B	0.0600793	0.0536132	27.4477	28.4551	27.6217	29.1864	29.0006	28.8891	495;513	S	SQSGPSGSHPQGPRGSPTGGAQLLKRKRKLG	___1	Casein kinase II substrate motif;ERK1,2 kinase substrate motif;GSK-3, ERK1, ERK2, CDK5 substrate motif;PKA kinase substrate motif;PKC kinase substrate motif;WW domain binding motif		+	CST;HTP	0.999997	0.000235176	109.14	88.08	8.51636	67	54.8791	NaN
UID3100	Q01167-2;Q01167	Q01167-2	Forkhead box protein K2	FOXK2	0.0555194	0.0537848	26.1541	27.0602	26.2783	27.6845	27.5851	27.3417	428;428	S	LAVIQEARFAQSAPGSPLSSQPVLITVQRQL	___1	Casein kinase II substrate motif;ERK1,2 kinase substrate motif;G protein-coupled receptor kinase 1 substrate motif;GSK3 kinase substrate motif;GSK-3, ERK1, ERK2, CDK5 substrate motif;MAPKAPK2 kinase substrate motif;WW domain binding motif	CDK1;CDK2	+		0.99957	0.00138497	128.87	83.13	9.29988	183	33.6637	NaN
UID2227	P06748;P06748-2;P06748-3	P06748	Nucleophosmin	NPM1	-0.0831097	0.0539434	28.911	28.3707	27.3494	26.1887	26.627	27.0778	70;70;70	S	DELHIVEAEAMNYEGSPIKVTLATLKMSVQP	___1	Cdc2 kinase substrate motif;CDK kinase substrate motif;CDK1,2,4,6 kinase substrate motif;ERK1,2 kinase substrate motif;GSK-3, ERK1, ERK2, CDK5 substrate motif;WW domain binding motif	CDK1;CDK2;NEK2	+	CST;HTP;LTP	0.993671	0.000606222	138.63	116.63	9.7161	94	21.9596	NaN
UID5556	Q9C0C2	Q9C0C2	182 kDa tankyrase-1-binding protein	TNKS1BP1	0.0351734	0.0540529	25.3856	25.2674	25.4003	26.1704	26.1079	25.6521	1652	S	SLGTKGLKVNLFPGLSPSALKAKLRPRNRSA	___1	Casein kinase II substrate motif;ERK1,2 kinase substrate motif;GSK-3, ERK1, ERK2, CDK5 substrate motif;WW domain binding motif		+	CST;HTP;LTP	1	0.00338003	93.623	82.472	8.6911	220	69.8783	NaN
UID14642	P52594-2;P52594-3;P52594;P52594-4;B8ZZY2;C9J2I0	P52594-2	Arf-GAP domain and FG repeat-containing protein 1	AGFG1	-0.0373132	0.0542303	NaN	27.159	27.3369	26.6768	26.4277	NaN	177;177;177;177;177;99	T	SLLGDSAPTLHLNKGTPSQSPVVGRSQGQQQ	___2	G protein-coupled receptor kinase 1 substrate motif;GSK-3, ERK1, ERK2, CDK5 substrate motif;PKA kinase substrate motif;PKC kinase substrate motif;WW domain binding motif		+	CST;HTP	1	2.11969e-18	188.3	168.41	9.85345	530	64.0154	NaN
UID2747	P46821	P46821	Microtubule-associated protein 1B;MAP1B heavy chain;MAP1 light chain LC1	MAP1B	0.0383367	0.0542333	29.6161	29.5641	29.0924	30.2914	29.7878	30.5705	2271	S	SPVKKSDGKSKPLAASPKPAGLKESSDKVSR	___1	ERK1,2 kinase substrate motif;G protein-coupled receptor kinase 1 substrate motif;Growth associated histone HI kinase substrate motif;GSK-3, ERK1, ERK2, CDK5 substrate motif;PKA kinase substrate motif;PKC kinase substrate motif;WW domain binding motif		+	CST;HTP	0.98838	3.54396e-06	199.96	156.45	9.64845	1911	19.351	NaN
UID3441	Q13523	Q13523	Serine/threonine-protein kinase PRP4 homolog	PRPF4B	-0.0852848	0.0543646	30.4247	29.5252	31.1592	28.9401	28.4481	28.4911	257	S	PTLRRRSQEKIGKARSPTDDKVKIEDKSKSK	___1	Calmodulin-dependent protein kinase II substrate motif;Casein kinase II substrate motif;Chk1 kinase substrate motif;ERK1,2 kinase substrate motif;Growth associated histone HI kinase substrate motif;GSK-3, ERK1, ERK2, CDK5 substrate motif;PKA kinase substrate motif;PKC kinase substrate motif;Pyruvate dehydrogenase kinase substrate motif;WW domain binding motif		+	CST;HTP	0.999486	4.48558e-11	129.64	114.71	8.40691	2687	32.891	NaN
UID7134	Q14247;Q14247-3;Q14247-2;H0YCD9;H0YEV2	Q14247	Src substrate cortactin	CTTN	0.025246	0.0545288	27.8804	28.1392	28.1646	28.5692	28.3	28.8012	401;364;364;58;35	T	EARRKLEEQARAKTQTPPVSPAPQPTEERLP	___1	G protein-coupled receptor kinase 1 substrate motif;GSK-3, ERK1, ERK2, CDK5 substrate motif;PKA kinase substrate motif;PKC kinase substrate motif;WW domain binding motif		+	CST;HTP	1	2.3663e-43	312.92	252.17	8.79609	637	107.608	NaN
UID3066	P98175-5;P98175-2;P98175;P98175-4;P98175-3	P98175-5	RNA-binding protein 10	RBM10	0.0330559	0.0547006	29.1135	NaN	29.4022	30.1251	29.6276	30.0552	783;717;718;640;641	S	LAERQHTSMDLPKLASDDRPSPPRGLVAAYS	___1	Calmodulin-dependent protein kinase II substrate motif;Chk1 kinase substrate motif;G protein-coupled receptor kinase 1 substrate motif;PKA kinase substrate motif;PKC kinase substrate motif		+	HTP	1	0.000960956	133.05	110.33	7.99516	14	133.05	13.177
UID6022	Q9UBB9;F6XM96	Q9UBB9	Tuftelin-interacting protein 11	TFIP11	0.0491596	0.054707	27.8834	28.4568	27.5417	29.23	29.1036	28.4559	98;98	S	AGLKKGAAEEAELEDSDDEEKPVKQDDFPKD	___1	b-Adrenergic Receptor kinase substrate motif;BARD1 BRCT domain binding motif;Casein kinase II substrate motif		+	CST;HTP	0.830028	7.65389e-05	164.81	113.8	8.94563	386	6.88741	NaN
UID2706	P46100-4;P46100;P46100-2;P46100-5;P46100-3	P46100-4	Transcriptional regulator ATRX	ATRX	-0.0418476	0.0547685	28.4076	28.3805	27.6889	27.6646	27.1386	27.2586	1489;1527;1323;1372;1410	S	REREKLREVIEIEDASPTKCPITTKLVLDED	___1	Casein kinase I substrate motif;Casein kinase II substrate motif;Cdc2 kinase substrate motif;CDK kinase substrate motif;CDK1,2,4,6 kinase substrate motif;ERK1,2 kinase substrate motif;GSK-3, ERK1, ERK2, CDK5 substrate motif;WW domain binding motif		+	CST;HTP	0.999794	3.06493e-41	287.88	249.2	10.3817	490	36.8531	113.13
UID636	A7XYQ1	A7XYQ1	Sine oculis-binding protein homolog	SOBP	-0.0856413	0.054922	27.2149	27.1895	27.6886	25.3392	25.3618	26.6607	629	S	EHGRSEVVDLTRRAGSPPGPPGAGGQLGFPG	___1	14-3-3 domain binding motif;Calmodulin-dependent protein kinase II substrate motif;ERK1,2 kinase substrate motif;G protein-coupled receptor kinase 1 substrate motif;GSK-3, ERK1, ERK2, CDK5 substrate motif;PKA kinase substrate motif;PKC kinase substrate motif;WW domain binding motif;ZIP kinase substrate motif		+	HTP	0.958661	4.47649e-11	212.92	161.46	9.13069	968	13.6538	NaN
UID7103	Q12834	Q12834	Cell division cycle protein 20 homolog	CDC20	0.0388117	0.0552584	29.0639	29.3205	28.5671	29.9852	29.946	29.3912	70	T	TPGRTPGKSSSKVQTTPSKPGGDRYIPHRSA	___1	Cdc2 kinase substrate motif;CDK1,2,4,6 kinase substrate motif;CDK5 kinase substrate motif;G protein-coupled receptor kinase 1 substrate motif;Growth associated histone HI kinase substrate motif;GSK-3, ERK1, ERK2, CDK5 substrate motif;PKA kinase substrate motif;WW domain binding motif		+	CST;HTP	0.999727	2.14797e-06	191.06	156.37	9.39531	95	35.6323	NaN
UID3784	Q2M2I8;Q2M2I8-2;E9PG46	Q2M2I8	AP2-associated protein kinase 1	AAK1	-0.0178925	0.0554445	NaN	27.5112	27.4991	27.3214	27.1436	27.0334	637;637;637	S	PSSPKTQRAGHRRILSDVTHSAVFGVPASKS	___1	14-3-3 domain binding motif;Calmodulin-dependent protein kinase II substrate motif;Casein kinase II substrate motif;PKA kinase substrate motif;PKC kinase substrate motif;ZIP kinase substrate motif		+	CST;HTP	1	3.25783e-37	248.54	214.85	9.41734	1430	79.7766	143.36
UID9549	O60832	O60832	H/ACA ribonucleoprotein complex subunit 4	DKC1	0.0478424	0.0554959	28.5935	NaN	28.9454	29.5828	NaN	29.8962	453	S	VAEAAKTAKRKRESESESDETPPAAPQLIKK	___2	b-Adrenergic Receptor kinase substrate motif;Casein kinase I substrate motif;Casein kinase II substrate motif;G protein-coupled receptor kinase 1 substrate motif;Pyruvate dehydrogenase kinase substrate motif		+	CST;HTP;LTP	0.999619	8.19069e-18	187.23	87.379	10.6063	15	34.189	4.4704
UID1533	J3KN59;Q12982;Q12982-2	J3KN59	BCL2/adenovirus E1B 19 kDa protein-interacting protein 2	BNIP2	0.0172321	0.0557547	NaN	28.1205	28.0587	28.4303	NaN	28.424	235;114;176	S	DDLPKPKTTEVIRKGSITEYTAAEEKEDGRR	___1	14-3-3 domain binding motif;Calmodulin-dependent protein kinase II alpha substrate motif;Calmodulin-dependent protein kinase II substrate motif;Calmodulin-dependent protein kinase IV substrate motif;Casein kinase II substrate motif;Chk1 kinase substrate motif;Phosphorylase kinase substrate motif;PKA kinase substrate motif;PKC epsilon kinase substrate motif;PKC kinase substrate motif		+	CST;HTP	1	4.10304e-08	205.27	179.83	8.95325	103	95.7039	NaN
UID2739	P46821;D6RA32;D6RA40	P46821	Microtubule-associated protein 1B;MAP1B heavy chain;MAP1 light chain LC1	MAP1B	-0.0346513	0.0558407	27.535	NaN	27.7276	27.2166	26.6127	27.0974	561;578;435	S	KPAAKPLPSKSVRKESKEETPEVTKVNHVEK	___1	14-3-3 domain binding motif;b-Adrenergic Receptor kinase substrate motif;Calmodulin-dependent protein kinase II substrate motif;Casein kinase II substrate motif;G protein-coupled receptor kinase 1 substrate motif;PKA kinase substrate motif;PKC epsilon kinase substrate motif;PKC kinase substrate motif		+	HTP	0.999975	1.48829e-09	173.44	145.24	9.30462	11	46.0693	NaN
UID2074	O94762-4;O94762;J3KS37	O94762-4	ATP-dependent DNA helicase Q5	RECQL5	0.0330191	0.0559779	27.2825	27.3732	27.5675	27.8458	27.8733	28.4077	700;727;67	S	PRGEVPGGSAHYGGPSPEKKAKSSSGGSSLA	___1	Casein kinase II substrate motif;Cdc2 kinase substrate motif;CDK kinase substrate motif;CDK1,2,4,6 kinase substrate motif;DNA dependent Protein kinase substrate motif;ERK1,2 kinase substrate motif;GSK-3, ERK1, ERK2, CDK5 substrate motif;WW domain binding motif		+	CST;HTP	0.999988	8.92042e-05	80.984	61.435	8.70078	46	51.9561	NaN
UID5343	Q99590;F8VXG7;Q99590-2;A0A0A0MTP7	Q99590	Protein SCAF11	SCAF11	-0.0367759	0.0560559	26.9878	27.2448	NaN	26.1594	26.3575	26.7846	816;624;501;756	S	WSPNKDTPQEKKRPQSPSPRRETGKESRKSQ	___1	14-3-3 domain binding motif;AMP-activated protein kinase 2 substrate motif;Calmodulin-dependent protein kinase II substrate motif;Casein kinase II substrate motif;ERK1,2 kinase substrate motif;GSK-3, ERK1, ERK2, CDK5 substrate motif;MAPKAPK1 kinase substrate motif;PKA kinase substrate motif;PKC kinase substrate motif;WW domain binding motif		+	CST;HTP	1	0.00444839	80.238	43.225	8.29942	383	61.8154	9.136
UID2171	Q9NZH5-2;Q9NZH5;O95997	Q9NZH5-2	Securin-2;Securin	PTTG2;PTTG1	0.0613469	0.0561387	27.5519	26.5077	26.915	28.7994	27.8261	27.8666	165;165;165	S	DEEGELEKLFQLGPPSPVKMPSPPWECNLFA	___1	Cdc2 kinase substrate motif;CDK kinase substrate motif;CDK1,2,4,6 kinase substrate motif;DNA dependent Protein kinase substrate motif;ERK1,2 kinase substrate motif;GSK-3, ERK1, ERK2, CDK5 substrate motif;WW domain binding motif	CDK1	+	CST;HTP	0.999761	2.83636e-13	232.78	189.7	9.47738	131	36.2148	NaN
UID213	A0A0A0MRT2;Q9BTA9-5;Q9BTA9-2;Q9BTA9	A0A0A0MRT2	WW domain-containing adapter protein with coiled-coil	WAC	0.0338209	0.0567296	28.5397	28.8185	28.3515	28.9706	29.1345	29.6375	359;408;466;511	S	QQPVTADKQQGHEPVSPRSLQRSSSQRSPSP	___1	Casein kinase I substrate motif;Casein kinase II substrate motif;ERK1,2 kinase substrate motif;Growth associated histone HI kinase substrate motif;GSK-3, ERK1, ERK2, CDK5 substrate motif;PKA kinase substrate motif;PKC kinase substrate motif;WW domain binding motif		+	CST;HTP	0.999978	0.000158137	156.52	108.51	9.63232	95	48.1932	NaN
UID7146	Q14687-2;Q14687-3;Q14687;H0Y613	Q14687-2	Genetic suppressor element 1	GSE1	0.0456732	0.0569362	26.3577	26.0275	26.7135	26.807	27.6527	27.1831	329;360;433;240	T	RGHATEERGKPSEQLTPTRAEKLKDAGLQAP	___1	Casein kinase I substrate motif;Cdc2 kinase substrate motif;CDK1,2,4,6 kinase substrate motif;G protein-coupled receptor kinase 1 substrate motif;GSK-3, ERK1, ERK2, CDK5 substrate motif;MAPKAPK2 kinase substrate motif;RAF1 kinase substrate motif;WW domain binding motif		+	CST;HTP	0.999295	2.89587e-10	192.46	158.67	10.2134	1179	31.5154	NaN
UID4501	S4R3V8;Q86X29-6;Q86X29-5;Q86X29-4;Q86X29;Q86X29-2;Q86X29-3	S4R3V8	Lipolysis-stimulated lipoprotein receptor	LSR	-0.037251	0.0570517	31.3517	31.6212	31.9204	30.902	30.3778	31.1947	416;308;396;445;464;406;444	S	GPALTPIRDEEWGGHSPRSPRGWDQEPAREQ	___1	Casein kinase II substrate motif;ERK1,2 kinase substrate motif;G protein-coupled receptor kinase 1 substrate motif;Growth associated histone HI kinase substrate motif;GSK-3, ERK1, ERK2, CDK5 substrate motif;PKA kinase substrate motif;PKC kinase substrate motif;WW domain binding motif		+	CST;HTP	1	1.40551e-07	189.31	173.42	10.0432	328	129.684	NaN
UID1442	J3KSZ6;U3KQ35;H3BR06;Q15554	J3KSZ6	Telomeric repeat-binding factor 2	TERF2	-0.0343229	0.0574964	NaN	28.7326	28.6313	28.3167	28.0207	27.6855	109;139;244;365	S	LDQKDLVLPTQALPASPALKNKRPRKDENES	___1	ERK1,2 kinase substrate motif;GSK-3, ERK1, ERK2, CDK5 substrate motif;WW domain binding motif	CDK2	+	CST;HTP	1	1.54809e-09	135.1	112.87	9.14364	627	132.689	NaN
UID2589	P35611;P35611-3;E7EV99;E7ENY0;P35611-2;P35611-6;P35611-4;H0Y9H2;P35611-5;A0A0A0MSR2	P35611	Alpha-adducin	ADD1	0.0500668	0.0575121	28.5364	29.5139	29.0079	30.0738	29.8807	30.178	358;358;358;358;358;358;358;64;358;358	S	LLNPEKYKAKSRSPGSPVGEGTGSPPKWQIG	___1	ERK1,2 kinase substrate motif;GSK-3, ERK1, ERK2, CDK5 substrate motif;WW domain binding motif		+	CST;HTP	1	1.62809e-36	247.82	214.03	9.52152	63	169.073	NaN
UID752	B4E0Y9;Q9P289;Q8NBY1;Q9P289-3	B4E0Y9	Serine/threonine-protein kinase 26	STK26	0.0294965	0.058216	25.6995	25.5532	25.1719	26.1317	25.835	26.0365	4;4;4;4	S	____________MAHSPVAVQVPGMQNNIAD	___1	ERK1,2 kinase substrate motif;GSK-3, ERK1, ERK2, CDK5 substrate motif;WW domain binding motif		+	HTP	0.977964	3.12958e-05	128.71	100.08	9.13586	111	16.4719	NaN
UID1867	O43683-2;O43683-3;O43683	O43683-2	Mitotic checkpoint serine/threonine-protein kinase BUB1	BUB1	-0.0436397	0.0584114	27.5257	27.186	NaN	26.7621	26.3391	26.5211	563;543;563	S	TGARTFGERSVSRLPSKPKEEVPHAEEFLDD	___1	14-3-3 domain binding motif;Calmodulin-dependent protein kinase II substrate motif;Calmodulin-dependent protein kinase IV substrate motif;Chk1 kinase substrate motif;DNA dependent Protein kinase substrate motif;MAPKAPK2 kinase substrate motif;PKA kinase substrate motif;PKC kinase substrate motif	BUB1	+	CST;HTP	0.996212	1.43517e-30	275.16	251.84	10.4895	26	24.2015	33.366
UID5221	Q96MG7	Q96MG7	Melanoma-associated antigen G1	NDNL2	0.0390319	0.0586122	NaN	27.2963	26.9957	28.1058	27.4931	28.0725	64	S	STSRGPGGSQGSQGPSPQGARRAQAAPAVGP	___1	DNA dependent Protein kinase substrate motif;ERK1,2 kinase substrate motif;G protein-coupled receptor kinase 1 substrate motif;GSK-3, ERK1, ERK2, CDK5 substrate motif;MAPKAPK2 kinase substrate motif;WW domain binding motif		+	CST;HTP;LTP	1	1.13648e-14	188.9	170.84	10.0148	422	71.1757	NaN
UID4687	Q8N6H7;G5E9L0;A0A0D9SF70;Q8N6H7-2;Q8N6H7-3;H0YDN9;E9PMU9	Q8N6H7	ADP-ribosylation factor GTPase-activating protein 2	ARFGAP2	0.0546188	0.0589363	NaN	25.496	25.8506	26.7779	26.7428	26.471	432;404;296;325;163;154;139	S	ESSEARQKFAGAKAISSDMFFGREVDAEYEA	___1	PKA kinase substrate motif;PKC kinase substrate motif		+	CST;HTP	0.877577	8.49252e-09	215.87	187.18	10.0531	118	8.55423	NaN
UID6023	Q9UBF8-2;A0A0B4J1S8;Q9UBF8;A0A0A0MSL0	Q9UBF8-2	Phosphatidylinositol 4-kinase beta	PI4KB	0.064468	0.059207	26.4085	27.277	26.04	28.1108	27.9113	27.3469	266;278;266;266	S	KRELPSLSPAPDTGLSPSKRTHQRSKSDATA	___1	Casein kinase II substrate motif;Cdc2 kinase substrate motif;CDK kinase substrate motif;CDK1,2,4,6 kinase substrate motif;ERK1,2 kinase substrate motif;GSK-3, ERK1, ERK2, CDK5 substrate motif;WW domain binding motif	CDK1	+	HTP	0.995336	8.04465e-10	166.7	128.07	8.6318	487	23.2922	NaN
UID35	A0A087WU64;A6NMQ1;P09884	A0A087WU64	DNA polymerase;DNA polymerase alpha catalytic subunit	POLA1	0.055179	0.059208	27.9014	28.7032	29.007	29.537	29.9578	29.4547	209;215;209	S	FSVHTATAVPSGKIASPVSRKEPPLTPVPLK	___1	Casein kinase II substrate motif;ERK1,2 kinase substrate motif;GSK-3, ERK1, ERK2, CDK5 substrate motif;PKA kinase substrate motif;PKC kinase substrate motif;WW domain binding motif		+	CST;HTP	0.999991	1.60082e-06	179.39	143.11	8.33367	163	50.5309	NaN
UID3857	Q5FBB7-6;Q5FBB7;Q5FBB7-5;Q5FBB7-4;Q5FBB7-3;Q5FBB7-2	Q5FBB7-6	Shugoshin-like 1	SGOL1	-0.0541734	0.0593263	NaN	25.0653	25.4692	24.5834	24.3844	24.0404	507;507;238;255;238;255	S	KLRRGDPFTDLCFLNSPIFKQKKDLRRSKKS	___1	ERK1,2 kinase substrate motif;GSK-3, ERK1, ERK2, CDK5 substrate motif;WW domain binding motif	NEK2	+	CST;HTP	0.824512	1.24562e-18	131.01	121.63	9.0758	233	6.91004	NaN
UID4539	Q8IV50	Q8IV50	LysM and putative peptidoglycan-binding domain-containing protein 2	LYSMD2	0.0467634	0.0596599	26.5191	27.405	26.7424	27.3951	27.9807	27.9483	24	S	SLREGGPRAPRPSAPSPPPRSRSGSESEEAE	___1	DNA dependent Protein kinase substrate motif;ERK1,2 kinase substrate motif;GSK-3, ERK1, ERK2, CDK5 substrate motif;WW domain binding motif		+	CST;HTP	0.99948	2.28808e-32	220.05	203.59	9.15957	879	32.845	12.659
UID3888	Q5M775;Q5M775-4;J3KSG2	Q5M775	Cytospin-B	SPECC1	-0.00585082	0.0597596	27.9954	28.0119	28.051	27.9736	27.8686	27.8759	914;833;419	S	RTETLKPDPHLRKSPSLESLSRPPSLGFGDT	___1	AMP-activated protein kinase substrate motif;Calmodulin-dependent protein kinase II substrate motif;Casein kinase II substrate motif;Chk1 kinase substrate motif;DNA dependent Protein kinase substrate motif;Phosphorylase kinase substrate motif;PKA kinase substrate motif;PKC kinase substrate motif		+	CST;HTP	0.802939	6.62714e-22	122.16	116.78	9.1623	75	6.37309	0.72488
UID7300	Q8TEM1	Q8TEM1	Nuclear pore membrane glycoprotein 210	NUP210	0.0312711	0.0598429	NaN	27.8998	27.6495	28.7044	28.2683	28.177	1844	T	HTVCTPRDLAVPAALTPRASPGHSPHYFAAS	___1	G protein-coupled receptor kinase 1 substrate motif;Growth associated histone HI kinase substrate motif;GSK-3, ERK1, ERK2, CDK5 substrate motif;PKA kinase substrate motif;PKC kinase substrate motif;RAF1 kinase substrate motif;WW domain binding motif		+	CST;HTP;LTP	0.994169	7.86161e-14	184.8	161.5	8.83499	187	23.6622	0.68459
UID6925	P13639	P13639	Elongation factor 2	EEF2	0.078048	0.0601024	NaN	27.1144	26.5541	NaN	28.0677	28.5841	435	T	LVSTGLKVRIMGPNYTPGKKEDLYLKPIQRT	___1	Cdc2 kinase substrate motif;CDK1,2,4,6 kinase substrate motif;CDK5 kinase substrate motif;GSK-3, ERK1, ERK2, CDK5 substrate motif;WW domain binding motif	CDK2	+	HTP	1	8.6032e-05	178.15	148.68	8.96943	45	111.235	NaN
UID2532	P29966	P29966	Myristoylated alanine-rich C-kinase substrate	MARCKS	-0.0189273	0.0602022	31.2811	31.6872	31.5254	31.0129	31.0898	31.1595	170	S	KKRFSFKKSFKLSGFSFKKNKKEAGEGGEAE	___1	PKA kinase substrate motif;PKC kinase substrate motif	PKCA	+	CST;HTP	0.999649	2.2596e-105	371.6	356.67	8.92322	867	37.5549	NaN
UID5190	Q96JM3	Q96JM3	Chromosome alignment-maintaining phosphoprotein 1	CHAMP1	-0.0288411	0.0602032	29.2858	29.8504	29.7156	NaN	29.1242	28.938	286	S	ARTTSPEPRKPSPSESPEPWKPFPAVSPEPR	___1	b-Adrenergic Receptor kinase substrate motif;Casein kinase II substrate motif;ERK1,2 kinase substrate motif;GSK-3, ERK1, ERK2, CDK5 substrate motif;MAPKAPK2 kinase substrate motif;WW domain binding motif		+	CST;HTP	1	0.000743728	167.11	85.164	9.00911	105	96.7555	NaN
UID4874	S5FZ81;Q8WUB8-2;Q8WUB8;Q8WUB8-3	S5FZ81	PHD finger protein 10	PHF10	0.0364986	0.0602415	NaN	27.1297	27.1329	27.6413	28.184	27.654	270;268;270;223	S	VALIPGQFQEYYKRYSPDELRYLPLNTALYE	___1	Casein kinase II substrate motif;ERK1,2 kinase substrate motif;GSK-3, ERK1, ERK2, CDK5 substrate motif;PAK2 kinase substrate motif;PKA kinase substrate motif;PKC kinase substrate motif;WW domain binding motif		+	HTP	0.999998	1.58203e-05	187.58	156.35	8.5774	718	56.4609	NaN
UID1758	O15014	O15014	Zinc finger protein 609	ZNF609	0.0408273	0.060448	NaN	26.2585	26.0714	26.8887	NaN	26.9434	467	S	SSSEDSKGSKRVRTNSMGSATGPLPGTKVEP	___1	14-3-3 domain binding motif;Akt kinase substrate motif;Calmodulin-dependent protein kinase II substrate motif;Casein kinase II substrate motif;G protein-coupled receptor kinase 1 substrate motif;MAPKAPK1 kinase substrate motif;p70 Ribosomal S6 kinase substrate motif;PKA kinase substrate motif;PKC kinase substrate motif		+	CST;HTP;LTP	0.99998	1.24284e-40	285.04	243.57	10.0903	1778	47.0063	NaN
UID225	A0A0A0MS70;H0Y4G9;A0A0A0MST0;Q99836-5;Q99836;Q99836-6;A0A0A0MSI9;Q99836-2	A0A0A0MS70	Myeloid differentiation primary response protein MyD88	MYD88	0.053384	0.0604641	NaN	27.0715	27.5311	28.1468	28.1245	28.7202	257;264;265;223;244;252;212;199	S	QSKECDFQTKFALSLSPGAHQKRLIPIKYKA	___1	ERK1,2 kinase substrate motif;GSK-3, ERK1, ERK2, CDK5 substrate motif;WW domain binding motif		+	CST;HTP	0.94106	1.76496e-45	250.1	222.19	9.13494	37	12.0355	NaN
UID4103	Q66K74-2;Q66K74	Q66K74-2	Microtubule-associated protein 1S;MAP1S heavy chain;MAP1S light chain	MAP1S	0.0375681	0.0608708	28.2075	28.6397	27.87	28.8228	28.9555	29.1739	733;759	S	EFEHRKAVPMAPAPASPGSSNDSSARSQERA	___1	Casein kinase II substrate motif;ERK1,2 kinase substrate motif;G protein-coupled receptor kinase 1 substrate motif;GSK3 kinase substrate motif;GSK-3, ERK1, ERK2, CDK5 substrate motif;WW domain binding motif		+	CST;HTP	1	2.70658e-12	158.18	146.88	8.55064	703	101.712	0.48736
UID1431	H1UBN3;O95067	H1UBN3	G2/mitotic-specific cyclin-B2	CCNB2V;CCNB2	0.0465708	0.0609142	25.6155	26.4629	26.3089	27.0493	27.259	26.6508	92;92	S	SVKPVQMEKLAPKGPSPTPEDVSMKEENLCQ	___1	Casein kinase II substrate motif;DNA dependent Protein kinase substrate motif;ERK1,2 kinase substrate motif;GSK-3, ERK1, ERK2, CDK5 substrate motif;PKA kinase substrate motif;PKC kinase substrate motif;WW domain binding motif		+	CST;HTP	0.994007	1.28967e-09	180.27	133.94	8.64386	354	23.8963	NaN
UID289	A0A0C4DG89;Q7L014	A0A0C4DG89	Probable ATP-dependent RNA helicase DDX46	DDX46	0.0740184	0.0611327	25.0998	26.014	26.3437	27.0931	27.2637	NaN	804;804	S	NERKKLQKAALGLQDSDDEDAAVDIDEQIES	___1	b-Adrenergic Receptor kinase substrate motif;BARD1 BRCT domain binding motif;Casein kinase II substrate motif		+	HTP	0.993496	5.8839e-10	220.21	179.49	9.15324	16	21.8711	NaN
UID2207	P04792;F8WE04	P04792	Heat shock protein beta-1	HSPB1	-0.0209768	0.0613722	30.6118	30.9595	30.5983	30.2718	30.2543	30.3132	82;82	S	AVAAPAYSRALSRQLSSGVSEIRHTADRWRV	___1	14-3-3 domain binding motif;Calmodulin-dependent protein kinase II substrate motif;Calmodulin-dependent protein kinase IV substrate motif;Chk1 kinase substrate motif;G protein-coupled receptor kinase 1 substrate motif;GSK3 kinase substrate motif;MAPKAPK2 kinase substrate motif;PKA kinase substrate motif;PKC kinase substrate motif	MAPKAPK2;PKACA;P70S6KB;PKG1 iso2;PRKD1;Akt1	+	CST;HTP	1	0.000107394	200.19	155.24	8.55117	99	68.6971	NaN
UID6969	P29966	P29966	Myristoylated alanine-rich C-kinase substrate	MARCKS	-0.0249908	0.0616562	30.0483	29.844	30.1591	29.3621	29.3257	29.8171	150	T	SPKAEDGATPSPSNETPKKKKKRFSFKKSFK	___1	b-Adrenergic Receptor kinase substrate motif;Cdc2 kinase substrate motif;CDK1,2,4,6 kinase substrate motif;CDK5 kinase substrate motif;Growth associated histone HI kinase substrate motif;GSK-3, ERK1, ERK2, CDK5 substrate motif;PKA kinase substrate motif;PKC kinase substrate motif;WW domain binding motif	CDK2	+	CST;HTP	1	1.19161e-11	142.22	138.88	9.99798	227	81.9439	NaN
UID7023	P46821	P46821	Microtubule-associated protein 1B;MAP1B heavy chain;MAP1 light chain LC1	MAP1B	-0.149511	0.0616833	30.8082	27.9352	29.8452	26.4039	27.2155	26.2481	704	T	KKEEKKEPKKEVKKETPPKEVKKEVKKEEKK	___1	b-Adrenergic Receptor kinase substrate motif;Cdc2 kinase substrate motif;CDK1,2,4,6 kinase substrate motif;CDK5 kinase substrate motif;GSK-3, ERK1, ERK2, CDK5 substrate motif;PKA kinase substrate motif;PKC kinase substrate motif;WW domain binding motif		+	CST;HTP;LTP	0.992782	1.31149e-34	273.44	234.46	8.89217	10	21.5559	NaN
UID806	C9J0Q5;C9JFD3;Q9Y618-4;Q9Y618;C9JE98;Q9Y618-5;C9J7T7;C9JQE8	C9J0Q5	Nuclear receptor corepressor 2	NCOR2	0.0466466	0.0617113	28.1617	NaN	27.9305	29.1425	28.793	NaN	938;956;939;956;938;939;496;956	S	RPSLLTPTGDPRANASPQKPLDLKQLKQRAA	___1	Cdc2 kinase substrate motif;CDK kinase substrate motif;CDK1,2,4,6 kinase substrate motif;ERK1,2 kinase substrate motif;G protein-coupled receptor kinase 1 substrate motif;GSK-3, ERK1, ERK2, CDK5 substrate motif;WW domain binding motif		+	CST;HTP	0.996028	1.02738e-16	162.92	146.12	8.74197	129	24.0175	NaN
UID1703	O14545	O14545	TRAF-type zinc finger domain-containing protein 1	TRAFD1	0.0354938	0.0617541	29.8953	30.6939	30.358	30.83	31.0996	31.2829	415	S	VTEGIPRLDSQPQETSPELPRRRVRHQGDLS	___1	Casein kinase II substrate motif;ERK1,2 kinase substrate motif;G protein-coupled receptor kinase 1 substrate motif;GSK-3, ERK1, ERK2, CDK5 substrate motif;WW domain binding motif		+	CST;HTP	1	0.000154041	162.72	120.85	9.02539	1443	90.0174	NaN
UID3927	Q5SY74;Q96IY1-2;Q96IY1	Q5SY74	Kinetochore-associated protein NSL1 homolog	NSL1	0.0301143	0.061848	24.7659	25.0275	25.2413	25.4249	25.6534	NaN	4;4;4	S	____________MAGSPELVVLDPPWDKELA	___1	Casein kinase II substrate motif;ERK1,2 kinase substrate motif;GSK-3, ERK1, ERK2, CDK5 substrate motif;WW domain binding motif		+	CST;HTP	0.998517	0.000771944	129.89	111.85	8.87896	651	28.284	NaN
UID5638	Q9H307	Q9H307	Pinin	PNN	-0.0525252	0.0618716	NaN	27.6932	27.3948	26.5495	27.0664	26.0618	690	S	TKGSKDKNSRSDRKRSISESSRSGKRSSRSE	___1	14-3-3 domain binding motif;Calmodulin-dependent protein kinase II substrate motif;Casein kinase II substrate motif;G protein-coupled receptor kinase 1 substrate motif;GSK3 kinase substrate motif;Phosphorylase kinase substrate motif;PKA kinase substrate motif;PKC epsilon kinase substrate motif;PKC kinase substrate motif		+	HTP	0.795632	5.81773e-17	167.27	156.85	9.27932	365	6.74462	NaN
UID1117	E9PHM6;F6QMI7;Q03001-8;Q03001;F8W9J4;Q03001-14;H0YC65	E9PHM6	Dystonin	DST	0.0611441	0.0618719	26.6619	26.9864	25.9694	27.6907	NaN	27.6858	5437;5477;5111;7510;7401;5315;199	S	RAGSKAGSRASSRRGSDASDFDISEIQSVCS	___1	14-3-3 domain binding motif;Calmodulin-dependent protein kinase II substrate motif;Casein kinase II substrate motif;MAPKAPK2 kinase substrate motif;PAK2 kinase substrate motif;PKA kinase substrate motif;PKA, PKG kinase substrate motif;PKC epsilon kinase substrate motif;PKC kinase substrate motif;PKG kinase substrate motif		+	CST;HTP	0.956767	9.49097e-33	215.79	202.85	9.4751	1413	13.45	NaN
UID916	E5RI98;P06748;P06748-2;P06748-3	P06748	Nucleophosmin	NPM1	-0.0310373	0.0619478	29.0642	29.5972	29.5169	28.749	29.0834	28.4692	61;125;125;125	S	HISGQHLVAVEEDAESEDEEEEDVKLLSISG	___1	b-Adrenergic Receptor kinase substrate motif;BARD1 BRCT domain binding motif;Casein kinase I substrate motif;Casein kinase II substrate motif;G protein-coupled receptor kinase 1 substrate motif	ATR	+	CST;HTP	0.999995	2.39214e-09	214.48	195.84	9.70993	1555	52.6083	NaN
UID3738	Q15942;H0Y2Y8;Q15942-2;H7C3D3	Q15942	Zyxin	ZYX	-0.0337784	0.0622147	28.1326	28.6353	28.7342	NaN	27.895	27.7872	259;227;102;76	S	PVSLANTQPRGPPASSPAPAPKFSPVTPKFT	___1	ERK1,2 kinase substrate motif;G protein-coupled receptor kinase 1 substrate motif;GSK-3, ERK1, ERK2, CDK5 substrate motif;MDC1 BRCT domain binding motif;Plk1 PBD domain binding motif;WW domain binding motif		+	CST;HTP	0.999751	0.0183847	85.323	65.185	8.98074	1982	35.4898	NaN
UID5050	V9GYM8;Q92974-3;Q92974-2;Q92974;Q5VY93	V9GYM8	Rho guanine nucleotide exchange factor 2	ARHGEF2	0.0300029	0.0622489	25.4836	25.6073	26.0054	26.5093	26.148	26.0591	693;620;647;648;18	S	LPTLPRGLFRSESLESPRGERLLQDAIREVE	___1	b-Adrenergic Receptor kinase substrate motif;ERK1,2 kinase substrate motif;Growth associated histone HI kinase substrate motif;GSK-3, ERK1, ERK2, CDK5 substrate motif;PKA kinase substrate motif;PKC kinase substrate motif;WW domain binding motif		+	CST;HTP	0.999179	3.17076e-06	165.89	150.55	8.68448	467	30.8626	NaN
UID6128	Q9UK59;Q9UK59-2	Q9UK59	Lariat debranching enzyme	DBR1	-0.0277556	0.0622853	28.9574	28.8535	29.373	28.6046	28.443	28.4749	514;282	S	SGNGEDLTKVPLKRLSDEHEPEQRKKIKRRN	___1	Casein kinase II substrate motif;PAK2 kinase substrate motif;PKA kinase substrate motif;PKC kinase substrate motif		+	CST;HTP	1	4.22147e-61	311.87	252.65	10.5518	19	115.136	NaN
UID6498	Q9Y3L3;Q6ZT62-2;Q6ZT62;A0A2R8Y5V0	Q9Y3L3	SH3 domain-binding protein 1	SH3BP1	0.0240597	0.0624247	26.8832	26.5548	26.4456	27.1972	26.8503	27.1794	550;486;558;242	S	ESEVPPRPASPKVTRSPPETAAPVEDMARRT	___1	Casein kinase II substrate motif;ERK1,2 kinase substrate motif;G protein-coupled receptor kinase 1 substrate motif;Growth associated histone HI kinase substrate motif;GSK-3, ERK1, ERK2, CDK5 substrate motif;PKA kinase substrate motif;WW domain binding motif		+		0.935807	8.25509e-05	129.92	82.931	7.90445	341	11.6403	NaN
UID5907	Q9NXC5	Q9NXC5	WD repeat-containing protein mio	MIOS	0.038105	0.0624792	26.8003	27.3184	26.6119	27.5932	27.7786	27.5195	766	S	VPHQGRGFSQYGVSGSPTKSKVTSCPGCRKP	___1	Casein kinase II substrate motif;Cdc2 kinase substrate motif;CDK kinase substrate motif;CDK1,2,4,6 kinase substrate motif;ERK1,2 kinase substrate motif;G protein-coupled receptor kinase 1 substrate motif;GSK3 kinase substrate motif;GSK-3, ERK1, ERK2, CDK5 substrate motif;WW domain binding motif		+	HTP	0.995713	4.55352e-45	194.34	182.53	9.89799	1160	23.6593	73.401
UID447	A0A1B0GW05	A0A1B0GW05			-0.0366451	0.0627437	27.8223	NaN	28.0771	27.1158	27.3816	NaN	46	S	SDVGAGEPGPERAPLSPGRKGAAGRKGPRAE	___1	Cdc2 kinase substrate motif;CDK kinase substrate motif;CDK1,2,4,6 kinase substrate motif;CDK4 kinase substrate motif;ERK1,2 kinase substrate motif;GSK-3, ERK1, ERK2, CDK5 substrate motif;WW domain binding motif			CST;HTP;LTP	0.999854	4.57754e-06	139.11	116.12	9.9843	41	38.3618	NaN
UID2134	O95400	O95400	CD2 antigen cytoplasmic tail-binding protein 2	CD2BP2	-0.0527345	0.0628093	31.3552	31.9403	31.7557	31.24	30.2435	30.1559	195	S	ARGGGKGRKGPGQPSSPQRLDRLSGLADQMV	___1	Cdc2 kinase substrate motif;CDK kinase substrate motif;CDK1,2,4,6 kinase substrate motif;ERK1,2 kinase substrate motif;Growth associated histone HI kinase substrate motif;GSK-3, ERK1, ERK2, CDK5 substrate motif;MDC1 BRCT domain binding motif;Plk1 PBD domain binding motif;WW domain binding motif		+	HTP	0.999979	0.000364212	161.23	122.27	8.61663	446	46.6911	NaN
UID5795	Q9HDC5	Q9HDC5	Junctophilin-1	JPH1	0.0301153	0.0631	26.8148	27.2436	26.7212	27.3814	NaN	27.6077	216	S	AELAGKKKGGLFRRGSLLGSMKLRKSESKSS	___1	14-3-3 domain binding motif;Aurora-A kinase substrate motif;Calmodulin-dependent protein kinase II alpha substrate motif;Calmodulin-dependent protein kinase II substrate motif;Calmodulin-dependent protein kinase IV substrate motif;Chk1 kinase substrate motif;G protein-coupled receptor kinase 1 substrate motif;GSK3 kinase substrate motif;PAK2 kinase substrate motif;Phosphorylase kinase substrate m…		+	CST;HTP	1	0.000631047	176.48	129.66	9.51646	74	82.4525	NaN
UID3340	Q12906;Q12906-5;Q12906-2;Q12906-3;Q12906-7;Q12906-4;Q12906-6	Q12906-7	Interleukin enhancer-binding factor 3	ILF3	-0.102391	0.0631823	28.5141	28.4064	30.0639	27.8133	27.2902	25.9215	382;382;382;382;382;382;382	S	ITPMKRPMEEDGEEKSPSKKKKKIQKKEEKA	___1	Casein kinase I substrate motif;Casein kinase II substrate motif;Cdc2 kinase substrate motif;CDK kinase substrate motif;CDK1,2,4,6 kinase substrate motif;ERK1,2 kinase substrate motif;Growth associated histone HI kinase substrate motif;GSK-3, ERK1, ERK2, CDK5 substrate motif;WW domain binding motif	CDK2	+	CST;HTP	1	4.62691e-57	320.35	301	9.16465	129	179.394	1.0548
UID5365	Q99956	Q99956	Dual specificity protein phosphatase 9	DUSP9	0.0522982	0.0635825	28.2978	28.8227	28.7556	29.035	29.9454	30.0657	16	S	MEGLGRSCLWLRRELSPPRPRLLLLDCRSRE	___1	14-3-3 domain binding motif;Calmodulin-dependent protein kinase II substrate motif;Calmodulin-dependent protein kinase IV substrate motif;Cdc2 kinase substrate motif;CDK kinase substrate motif;CDK1,2,4,6 kinase substrate motif;Chk1 kinase substrate motif;CLK1 kinase substrate motif;ERK1,2 kinase substrate motif;G protein-coupled receptor kinase 1 substrate motif;GSK-3, ERK1, ERK2, CDK5 substrate …		+	CST;HTP;LTP	1	1.25405e-06	147.16	131.04	9.57583	83	119.386	NaN
UID3370	Q13111	Q13111	Chromatin assembly factor 1 subunit A	CHAF1A	0.0522551	0.0636458	27.8521	28.3439	28.9214	29.4167	29.2274	29.6129	772	S	FQEHCRRGLLSNHTGSPRSPSTTYLHTPTPS	___1	Casein kinase II substrate motif;ERK1,2 kinase substrate motif;G protein-coupled receptor kinase 1 substrate motif;Growth associated histone HI kinase substrate motif;GSK-3, ERK1, ERK2, CDK5 substrate motif;PKA kinase substrate motif;PKC kinase substrate motif;WW domain binding motif		+	CST;HTP	0.994901	0.011334	78.655	42.321	9.56362	2	25.5735	NaN
UID4955	Q92538;Q92538-3;Q92538-2	Q92538	Golgi-specific brefeldin A-resistance guanine nucleotide exchange factor 1	GBF1	0.0780707	0.063734	28.1381	29.6536	28.5231	30.1458	30.5564	30.4122	1318;1318;1319	S	PSYHQNDVSLDRGYTSDSEVYTDHGRPGKIH	___1	Casein kinase II substrate motif		+	HTP	0.999879	2.40925e-26	260.09	228.41	9.74575	829	39.394	NaN
UID6108	Q9UJF2-2	Q9UJF2-2	Ras GTPase-activating protein nGAP	RASAL2	0.0171872	0.0637924	28.1795	28.3013	28.0164	28.5802	NaN	28.4263	159	S	YPPEGATKLEVPAERSPRRRSISGTSTSEKP	___1	Cdc2 kinase substrate motif;CDK kinase substrate motif;CDK1,2,4,6 kinase substrate motif;ERK1,2 kinase substrate motif;Growth associated histone HI kinase substrate motif;GSK-3, ERK1, ERK2, CDK5 substrate motif;PKA kinase substrate motif;PKC kinase substrate motif;WW domain binding motif		+		0.994915	1.61577e-08	149.84	125.29	8.24052	524	22.9148	NaN
UID3478	Q13796	Q13796	Protein Shroom2	SHROOM2	0.039615	0.0638555	NaN	26.1451	25.8746	26.312	26.9221	26.9677	974	S	GQSTPRQADAQCREGSPGSQQHPPSQKAPNP	___1	14-3-3 domain binding motif;Calmodulin-dependent protein kinase II substrate motif;Casein kinase II substrate motif;ERK1,2 kinase substrate motif;GSK-3, ERK1, ERK2, CDK5 substrate motif;PKA kinase substrate motif;PKC epsilon kinase substrate motif;PKC kinase substrate motif;WW domain binding motif		+	CST;HTP	0.999986	1.19549e-23	241.38	197.57	9.05729	173	48.4235	0.75988
UID2764	P47712	P47712	Cytosolic phospholipase A2;Phospholipase A2;Lysophospholipase	PLA2G4A	-0.0740967	0.0638757	28.6172	29.2432	NaN	27.5168	27.0853	27.8436	437	S	ENITTKHIVSNDSSDSDDESHEPKGTENEDA	___1	b-Adrenergic Receptor kinase substrate motif;BARD1 BRCT domain binding motif;Casein kinase II substrate motif;G protein-coupled receptor kinase 1 substrate motif;GSK3 kinase substrate motif		+	CST;HTP	0.999946	5.95593e-13	160.52	151.38	9.11554	835	42.6974	12.291
UID4081	Q5VZL5-2;Q5VZL5-4;Q5VZL5;H7C1I7;Q5VZL5-3	Q5VZL5-2	Zinc finger MYM-type protein 4	ZMYM4	0.0580919	0.063922	25.3565	NaN	25.4976	26.6367	NaN	26.3069	1151;1208;1240;899;916	S	EEQGDLKCGGVEQASSSPRSDPLGSTQDHAL	___1	G protein-coupled receptor kinase 1 substrate motif;GSK3 kinase substrate motif;MDC1 BRCT domain binding motif;Plk1 PBD domain binding motif		+	CST;HTP	1	0.00342706	88.187	71.933	9.72193	343	46.4083	NaN
UID4261	Q6UN15-5;Q6UN15;Q6UN15-3	Q6UN15-5	Pre-mRNA 3'-end-processing factor FIP1	FIP1L1	0.0343577	0.0640099	28.8606	29.364	29.503	30.0951	29.5565	30.1903	486;492;418	S	RERERTRERERERDHSPTPSVFNSDEERYRY	___1	14-3-3 domain binding motif;Akt kinase substrate motif;Calmodulin-dependent protein kinase II substrate motif;Casein kinase II substrate motif;ERK1,2 kinase substrate motif;G protein-coupled receptor kinase 1 substrate motif;GSK3 kinase substrate motif;GSK-3, ERK1, ERK2, CDK5 substrate motif;MAPKAPK1 kinase substrate motif;PKA kinase substrate motif;PKC kinase substrate motif;WW domain binding mo…		+	CST;HTP	0.943516	5.24174e-06	189.07	130.56	8.77357	52	12.4158	NaN
UID423	A0A1B0GUI1;Q6GYQ0-3;Q6GYQ0-4;Q6GYQ0;Q6GYQ0-5;Q6GYQ0-6;Q6GYQ0-2;Q6GYQ0-7	A0A1B0GUI1	Ral GTPase-activating protein subunit alpha-1	RALGAPA1	-0.0248817	0.0642999	27.657	28.0314	28.1374	27.5993	27.2401	27.5531	1319;907;860;860;860;907;860;873	S	ERLRSGNASTMTRRGSSPGSLEIPKDLPDIL	___1	14-3-3 domain binding motif;Calmodulin-dependent protein kinase II substrate motif;Calmodulin-dependent protein kinase IV substrate motif;Chk1 kinase substrate motif;G protein-coupled receptor kinase 1 substrate motif;GSK3 kinase substrate motif;PAK2 kinase substrate motif;PKA kinase substrate motif;PKC epsilon kinase substrate motif;PKC kinase substrate motif		+	CST;HTP	0.999999	2.07383e-10	115.84	106.13	9.07063	132	60.4731	26.608
UID19110	Q5T200;Q5T200-2	Q5T200	Zinc finger CCCH domain-containing protein 13	ZC3H13	-0.0847333	0.0643172	NaN	28.1251	27.5113	26.4306	26.0323	NaN	316;316	S	GRDFERQREKRDKPRSTSPAGQHHSPISSRH	___3	Casein kinase II substrate motif;G protein-coupled receptor kinase 1 substrate motif;PKA kinase substrate motif;PKC kinase substrate motif		+	CST;HTP	1	5.06181e-10	119.5	110.86	8.41584	657	91.9168	NaN
UID19111	Q5T200;Q5T200-2	Q5T200	Zinc finger CCCH domain-containing protein 13	ZC3H13	-0.0847333	0.0643172	NaN	28.1251	27.5113	26.4306	26.0323	NaN	318;318	S	DFERQREKRDKPRSTSPAGQHHSPISSRHHS	___3	14-3-3 domain binding motif;Akt kinase substrate motif;Calmodulin-dependent protein kinase II substrate motif;ERK1,2 kinase substrate motif;GSK-3, ERK1, ERK2, CDK5 substrate motif;MAPKAPK1 kinase substrate motif;PKA kinase substrate motif;PKC kinase substrate motif;WW domain binding motif		+	CST;HTP	0.999997	5.06181e-10	119.5	110.86	8.32531	663	55.7775	NaN
UID22371	Q5T200;Q5T200-2	Q5T200	Zinc finger CCCH domain-containing protein 13	ZC3H13	-0.0847333	0.0643172	NaN	28.1251	27.5113	26.4306	26.0323	NaN	317;317	T	RDFERQREKRDKPRSTSPAGQHHSPISSRHH	___3	MDC1 BRCT domain binding motif;PKA kinase substrate motif;PKC kinase substrate motif;Plk1 PBD domain binding motif		+	CST;HTP	1	8.46185e-26	195.75	174.74	8.52464	80	184.569	NaN
UID1190	E9PQ01	E9PQ01		PCF11	0.0413054	0.064445	27.9774	28.4127	28.3817	29.4447	28.5861	29.2032	800	S	QFDRKEQFSERARRLSPISGSRTYAENLSPH	___1	14-3-3 domain binding motif;Akt kinase substrate motif;Calmodulin-dependent protein kinase II substrate motif;Casein kinase II substrate motif;ERK1,2 kinase substrate motif;GSK-3, ERK1, ERK2, CDK5 substrate motif;MAPKAPK1 kinase substrate motif;PAK2 kinase substrate motif;PKA kinase substrate motif;PKC epsilon kinase substrate motif;PKC kinase substrate motif;WW domain binding motif		+	CST;HTP;LTP	0.975419	1.54217e-15	230.16	179.81	8.19036	283	15.9858	NaN
UID1815	O43166-3;O43166-2;O43166;F5GYF8	O43166-3	Signal-induced proliferation-associated 1-like protein 1	SIPA1L1	-0.0541514	0.0645657	27.2226	28.1026	28.1938	27.0607	26.6547	26.7268	1507;1507;1528;982	S	IAHTRLRASTRDLRASPKPTSKSTIEEDLKK	___1	ERK1,2 kinase substrate motif;G protein-coupled receptor kinase 1 substrate motif;Growth associated histone HI kinase substrate motif;GSK-3, ERK1, ERK2, CDK5 substrate motif;PKA kinase substrate motif;PKC kinase substrate motif;WW domain binding motif		+	HTP	0.999206	0.0178574	99.568	52.381	8.1659	1343	31.0106	NaN
UID1215	F5GWT4;Q9H4A3-2;Q9H4A3;Q9H4A3-5;Q9H4A3-6;Q9H4A3-7;Q9H4A3-4	F5GWT4	Serine/threonine-protein kinase WNK1	WNK1	0.0396495	0.0646056	NaN	27.553	27.2311	28.2626	28.4571	27.7462	1764;1765;2012;2264;2272;2425;1605	S	EKPELSEPSHLNGPSSDPEAAFLSRDVDDGS	___1	Casein kinase II substrate motif;G protein-coupled receptor kinase 1 substrate motif;MDC1 BRCT domain binding motif;Plk1 PBD domain binding motif		+	CST;HTP;LTP	0.809894	0.000171232	68.377	60.635	7.66124	131	6.29384	NaN
UID6036	Q9UDT6;Q9UDT6-2;H7C4L6	Q9UDT6	CAP-Gly domain-containing linker protein 2	CLIP2	0.0380764	0.0646417	28.1112	28.0329	27.393	28.2901	28.9014	28.5797	923;888;173	S	SLNELRVLLLEANRHSPGPERDLSREVHKAE	___1	ERK1,2 kinase substrate motif;GSK-3, ERK1, ERK2, CDK5 substrate motif;PKA kinase substrate motif;PKC kinase substrate motif;WW domain binding motif		+	CST;HTP	0.97333	7.18428e-59	236.9	230.3	9.3739	653	15.8867	NaN
UID7052	P49916-3;P49916;P49916-4;P49916-2;K7ERZ5;K7ENR9	P49916-3	DNA ligase 3	LIG3	0.0430252	0.0647489	28.6484	28.7585	NaN	29.2619	30.0549	29.4002	122;209;122;209;218;122	T	KKAVVQAKLTTTGQVTSPVKGASFVTSTNPR	___1			+	CST;HTP	1	3.84996e-105	373.92	344.24	8.84911	328	75.8518	19.34
UID1702	O14545	O14545	TRAF-type zinc finger domain-containing protein 1	TRAFD1	0.0297712	0.0648406	NaN	29.9701	30.0153	30.7364	30.8364	30.2813	326	S	SCNPSRALPSLNTGSSSPRGVEEPDVIFQNF	___1	MDC1 BRCT domain binding motif;Plk1 PBD domain binding motif		+	CST;HTP	0.97362	0.00108309	151.55	88.471	8.64238	322	15.6715	35.266
UID3065	P98175-5;P98175-2;P98175	P98175-5	RNA-binding protein 10	RBM10	-0.0263472	0.0650805	31.0279	30.6078	30.6272	30.4471	30.2699	29.8763	154;89;89	S	PGSETQRRRRRRHRHSPTGPPGFPRDGDYRD	___1	Casein kinase II substrate motif;ERK1,2 kinase substrate motif;G protein-coupled receptor kinase 1 substrate motif;GSK-3, ERK1, ERK2, CDK5 substrate motif;PKA kinase substrate motif;PKC kinase substrate motif;WW domain binding motif		+	HTP;LTP	1	0.000762419	136.5	101.75	9.62376	543	136.5	NaN
UID7503	Q9Y2J2-2;A0A0A0MRA8;Q9Y2J2;A0A0A0MSA4;A8K968;Q9Y2J2-3;A0A1B0GTF8;A0A0J9YY18;A0A0J9YW31;A0A0J9YW26;A0A0J9YWN0;A0A0J9YWE1;A0A0J9YWS4;Q9Y2J2-4	Q9Y2J2-2	Band 4.1-like protein 3;Band 4.1-like protein 3, N-terminally processed	EPB41L3	0.0320103	0.0654706	NaN	28.0664	28.3573	29.046	28.849	28.6395	510;510;492;368;401;510;401;25;20;74;18;25;21;510	T	ERDEEEDKRRKGEEVTPISAIRHEGKTDSER	___1	Casein kinase I substrate motif;Casein kinase II substrate motif;G protein-coupled receptor kinase 1 substrate motif;GSK-3, ERK1, ERK2, CDK5 substrate motif;WW domain binding motif		+	CST;HTP	1	9.76281e-05	113.54	96.173	9.6686	152	91.1752	NaN
UID1354	G5E953;Q13615-3;Q13615-2;Q13615	G5E953	Myotubularin-related protein 3	MTMR3	0.0498818	0.0664633	NaN	25.8257	25.5608	26.6517	27.0435	26.0962	511;647;647;647	S	CSDPSLNEKWQEHRRSLELSSLAGPGEDPLS	___1	Casein kinase II substrate motif;G protein-coupled receptor kinase 1 substrate motif;GSK3 kinase substrate motif;PKA kinase substrate motif;PKC kinase substrate motif		+	HTP;LTP	1	0.000426586	168.71	43.174	9.53184	435	85.5355	NaN
UID3540	Q14671;Q5T1Z4;Q5T1Z8;Q14671-2;Q14671-3;Q14671-4;E9PR38;H0YDK8	Q14671	Pumilio homolog 1	PUM1	0.0418999	0.0664959	27.4941	27.5478	26.7944	28.1597	28.1818	27.9065	709;710;745;683;709;650;467;421	S	TAVANSNTGSGSRRDSLTGSSDLYKRTSSSL	___1	14-3-3 domain binding motif;Aurora-A kinase substrate motif;b-Adrenergic Receptor kinase substrate motif;Calmodulin-dependent protein kinase II substrate motif;Casein kinase II substrate motif;G protein-coupled receptor kinase 1 substrate motif;GSK3 kinase substrate motif;MAPKAPK2 kinase substrate motif;PAK2 kinase substrate motif;Phosphorylase kinase substrate motif;PKA kinase substrate motif;PK…		+	HTP	0.826762	0.00164816	76.186	59.029	8.47232	98	6.78826	NaN
UID2114	O95218-2;O95218	O95218-2	Zinc finger Ran-binding domain-containing protein 2	ZRANB2	0.0609433	0.0665773	27.6459	28.2492	26.9449	28.4283	28.8129	29.1731	120;120	S	GFNERENVEYIEREESDGEYDEFGRKKKKYR	___1	14-3-3 domain binding motif;b-Adrenergic Receptor kinase substrate motif;Calmodulin-dependent protein kinase II substrate motif;Calmodulin-dependent protein kinase IV substrate motif;Casein kinase II substrate motif;Chk1 kinase substrate motif;PKA kinase substrate motif;PKC epsilon kinase substrate motif;PKC kinase substrate motif		+	CST;HTP	1	4.27747e-16	200.9	189.36	9.25096	437	113.401	NaN
UID5339	Q99567;J3KMX1	Q99567	Nuclear pore complex protein Nup88	NUP88	0.0398808	0.0666092	NaN	27.8567	27.7316	28.9805	28.1975	28.5416	517;456	S	SPPLLCTREDVEVAESPLRVLAETPDSFEKH	___1	b-Adrenergic Receptor kinase substrate motif;Cdc2 kinase substrate motif;CDK kinase substrate motif;CDK1,2,4,6 kinase substrate motif;ERK1,2 kinase substrate motif;GSK-3, ERK1, ERK2, CDK5 substrate motif;WW domain binding motif		+	HTP	0.852985	0.00044655	88.239	76.765	8.71334	99	7.83471	NaN
UID2560	P32322;P32322-3;E2QRB3	P32322	Pyrroline-5-carboxylate reductase 1, mitochondrial	PYCR1	0.0667722	0.0669314	NaN	25.6968	26.0067	27.0045	27.0991	27.1253	301;328;270	S	ILDKVKLDSPAGTALSPSGHTKLLPRSLAPA	___1	Casein kinase II substrate motif;ERK1,2 kinase substrate motif;GSK-3, ERK1, ERK2, CDK5 substrate motif;WW domain binding motif	CDK2	+	HTP	1	0.0184198	95.09	58.756	8.67893	667	95.0902	NaN
UID4243	Q6PL18;Q6PL18-2	Q6PL18	ATPase family AAA domain-containing protein 2	ATAD2	0.0367232	0.0669973	30.1855	30.4813	30.0639	30.7234	30.8367	31.5098	327;157	S	PRHQRKPNIFYSGPASPARPRYRLSSAGPRS	___1	Cdc2 kinase substrate motif;CDK kinase substrate motif;CDK1,2,4,6 kinase substrate motif;ERK1,2 kinase substrate motif;G protein-coupled receptor kinase 1 substrate motif;GSK-3, ERK1, ERK2, CDK5 substrate motif;MAPKAPK2 kinase substrate motif;WW domain binding motif		+	CST;HTP	0.906372	0.000504855	116.19	72.644	8.5173	1652	9.85902	7.4949
UID8249	A9Z1X7;Q8IYB3;Q8IYB3-2;E9PCT1;M0R088	A9Z1X7	Serine/arginine repetitive matrix protein 1	SRRM1	-0.0822128	0.0670349	NaN	26.2968	25.709	NaN	24.3192	24.8059	409;414;412;413;375	S	HRPSPPATPPPKTRHSPTPQQSNRTRKSRVS	___2	Casein kinase II substrate motif;ERK1,2 kinase substrate motif;GSK-3, ERK1, ERK2, CDK5 substrate motif;PKA kinase substrate motif;PKC kinase substrate motif;WW domain binding motif		+	CST;HTP	0.832585	4.65575e-21	141.28	136.19	8.79006	832	7.03789	44.248
UID14254	A9Z1X7;Q8IYB3;Q8IYB3-2;E9PCT1;M0R088	A9Z1X7	Serine/arginine repetitive matrix protein 1	SRRM1	-0.0822128	0.0670349	NaN	26.2968	25.709	NaN	24.3192	24.8059	411;416;414;415;377	T	PSPPATPPPKTRHSPTPQQSNRTRKSRVSVS	___2	DNA dependent Protein kinase substrate motif;G protein-coupled receptor kinase 1 substrate motif;GSK-3, ERK1, ERK2, CDK5 substrate motif;WW domain binding motif		+	CST;HTP	0.992359	0.000540442	85.801	64.403	8.06711	770	21.1349	2.6252
UID943	E7EQT4;Q9UKV3;Q9UKV3-3;Q9UKV3-2;G3V3B0;Q9UKV3-5;S4R3H4	S4R3H4	Apoptotic chromatin condensation inducer in the nucleus	ACIN1	0.0341556	0.0674609	27.203	27.6937	27.6783	27.7792	28.3465	28.4276	798;838;80;111;79;837;780	S	KISVVSATKGVPAGNSDTEGGQPGRKRRWGA;RKISVVSTKGVPAGNSDTEGGQPGRKRRWGA	___1	Casein kinase II substrate motif		+	CST;HTP	0.999859	0.000124869	114.99	94.618	8.88513	840	38.4953	16.795
UID6779	H9KVB4;O15417	H9KVB4	Trinucleotide repeat-containing gene 18 protein	TNRC18	0.0468319	0.0680399	NaN	27.0383	27.2374	28.0432	NaN	28.0233	2146;2146	T	EDEHLPRGGAVERPLTPAPRSCIIDKDELKD	___1	Calmodulin-dependent protein kinase II substrate motif;Calmodulin-dependent protein kinase IV substrate motif;Chk1 kinase substrate motif;ERK1,2 kinase substrate motif;GSK3, Erk1, Erk2 and CDK5 kinase motif;GSK-3, ERK1, ERK2, CDK5 substrate motif;PKC kinase substrate motif;RAF1 kinase substrate motif;WW domain binding motif		+	CST;HTP	0.999996	1.74455e-17	197.06	153.51	8.96846	242	53.4937	NaN
UID3071	Q00537-2;Q00537;F5H6Z0	Q00537-2	Cyclin-dependent kinase 17	CDK17	0.0436931	0.0682635	28.003	28.2479	NaN	29.4334	29.0232	28.5142	180;180;127	S	SPPFDQPMSRRSRRASLSEIGFGKMETYIKL	___1	14-3-3 domain binding motif;Akt kinase substrate motif;Aurora-A kinase substrate motif;Calmodulin-dependent protein kinase II substrate motif;Casein kinase II substrate motif;DMPK1 kinase substrate motif;MAPKAPK1 kinase substrate motif;MAPKAPK2 kinase substrate motif;p70 Ribosomal S6 kinase substrate motif;PAK2 kinase substrate motif;Phosphorylase kinase substrate motif;PKA kinase substrate motif…		+	CST;HTP;LTP	1	1.71793e-16	178.4	155.83	9.78171	133	147.752	NaN
UID2434	P20700	P20700	Lamin-B1	LMNB1	-0.0950386	0.0682992	27.6992	29.1467	29.332	NaN	26.9688	26.8204	404	S	KLSPSPSSRVTVSRASSSRSVRTTRGKRKRV	___1	Casein kinase II substrate motif;G protein-coupled receptor kinase 1 substrate motif;GSK3 kinase substrate motif;PKA kinase substrate motif;PKC kinase substrate motif		+	CST;HTP	0.999995	1.71882e-18	224.59	209.62	10.1575	296	53.1301	593.96
UID7264	Q86YP4-2;Q86YP4;Q86YP4-3;C9JMI3;C9JGN4;C9JHD7;C9JJK9;C9JVY3;V9GY85;H7C3H1;V9GYX5	Q86YP4-2	Transcriptional repressor p66-alpha	GATAD2A	-0.0245194	0.0685066	27.9529	28.4149	28.2962	27.7126	27.7789	NaN	49;49;49;49;49;49;49;49;49;49;49	T	GLLASDLNTDGDMRVTPEPGAGPTQGLLRAT	___1	GSK-3, ERK1, ERK2, CDK5 substrate motif;PKA kinase substrate motif;PKC kinase substrate motif;WW domain binding motif		+	CST;HTP	1	0.000566819	174.72	136	9.63899	646	72.0876	NaN
UID5188	Q96JM3	Q96JM3	Chromosome alignment-maintaining phosphoprotein 1	CHAMP1	0.07094	0.0686792	27.8394	28.6708	27.2519	29.1389	29.4743	29.3705	452	S	PELRKPSGSPDLWKLSPDQRKTSPASLDFPE	___1	ERK1,2 kinase substrate motif;GSK-3, ERK1, ERK2, CDK5 substrate motif;PKA kinase substrate motif;PKC kinase substrate motif;WW domain binding motif		+	CST;HTP	1	1.46387e-09	134.69	131.29	8.46362	514	103.41	NaN
UID3397	Q13242	Q13242	Serine/arginine-rich splicing factor 9	SRSF9	0.0170244	0.0688481	30.1559	30.2834	30.1679	30.7808	30.4374	30.4646	211	S	RSGSRGRDSPYQSRGSPHYFSPFRPY_____	___1	Casein kinase II substrate motif;ERK1,2 kinase substrate motif;GSK-3, ERK1, ERK2, CDK5 substrate motif;PKA kinase substrate motif;PKC kinase substrate motif;WW domain binding motif		+	CST;HTP	0.999975	6.00463e-07	206.64	167.86	9.73241	14	46.0578	NaN
UID7389	Q9H0G5;A0A024QZ33	Q9H0G5	Nuclear speckle splicing regulatory protein 1	NSRP1;CCDC55	0.0452833	0.0689298	NaN	25.9653	26.3328	26.975	27.1985	26.775	275;221	T	IEETRVNCRREKVIETPENDFKHHRSQNHSR	___1	b-Adrenergic Receptor kinase substrate motif;GSK-3, ERK1, ERK2, CDK5 substrate motif;PKA kinase substrate motif;WW domain binding motif		+	HTP	0.966753	3.19904e-24	162.08	138.86	8.83787	252	14.7497	0.83031
UID3526	Q14498-2;Q14498;Q14498-3;G3XAC6;H0Y4X3;Q5QP23;Q5QP22	Q14498-2	RNA-binding protein 39	RBM39	0.0131503	0.0690633	33.6437	33.9166	33.731	33.9989	34.2606	33.9592	136;136;114;136;9;135;136	S	SRRRSRSKSPFRKDKSPVREPIDNLTPEERD	___1	Calmodulin-dependent protein kinase II substrate motif;Cdc2 kinase substrate motif;CDK kinase substrate motif;CDK1,2,4,6 kinase substrate motif;ERK1,2 kinase substrate motif;Growth associated histone HI kinase substrate motif;GSK-3, ERK1, ERK2, CDK5 substrate motif;PKA kinase substrate motif;PKC kinase substrate motif;WW domain binding motif		+	CST	0.979865	0.010268	110.47	81.304	8.176	1355	16.8763	NaN
UID181	C9JU82;A0A0A0MR27;J3QT39;Q49A88-2;Q49A88-3;Q49A88-5;Q49A88-6;Q49A88	C9JU82	Coiled-coil domain-containing protein 14	CCDC14	0.082537	0.0691176	NaN	27.3558	26.6668	28.522	29.0172	28.2658	296;709;750;598;638;639;757;798	S	TRSTPEKKSPLSKRLSPQPQIRAATTQLVSN	___1	Calmodulin-dependent protein kinase II substrate motif;Chk1 kinase substrate motif;ERK1,2 kinase substrate motif;GSK-3, ERK1, ERK2, CDK5 substrate motif;MAPKAPK2 kinase substrate motif;PAK2 kinase substrate motif;PKA kinase substrate motif;PKC kinase substrate motif;WW domain binding motif		+	CST;HTP	0.999943	7.49349e-09	217.16	186.02	10.043	156	42.4422	NaN
UID6075	Q9UHB6;Q9UHB6-4;F8VQE1;Q9UHB6-2;Q9UHB6-5;F8VS07;Q9UHB6-3	Q9UHB6	LIM domain and actin-binding protein 1	LIMA1	0.0204132	0.0695494	30.6988	30.5136	30.6878	31.1644	30.9754	NaN	490;491;329;330;331;187;188	S	LERPAQLANARETPHSPGVEDAPIAKVGVLA	___1	ERK1,2 kinase substrate motif;GSK-3, ERK1, ERK2, CDK5 substrate motif;WW domain binding motif		+	CST;HTP	1	0.0171176	142.72	91.442	8.4558	331	94.3627	NaN
UID2397	P18583-5;P18583-7;P18583;P18583-9;P18583-2;P18583-10;P18583-4;P18583-3;P18583-6;H7C1M2	P18583-5	Protein SON	SON	0.0288238	0.0696871	29.397	29.7548	29.8483	30.3087	30.5719	29.9156	1556;1516;1556;1596;1237;1556;1556;1556;1556;551	S	IAKEMEHNTVCAAGTSPVGEIGEEKILPTSE	___1	ERK1,2 kinase substrate motif;GSK-3, ERK1, ERK2, CDK5 substrate motif;WW domain binding motif		+	CST;HTP	0.994239	0.000674517	174.29	117.02	8.34072	461	22.3697	NaN
UID4828	Q8TDB6-2;Q8TDB6	Q8TDB6-2	E3 ubiquitin-protein ligase DTX3L	DTX3L	0.0243673	0.0697253	27.3921	27.6412	27.1201	27.9654	27.6791	27.9082	9;9	S	_______MASHLRPPSPLLVRVYKSGPRVRR	___1	14-3-3 domain binding motif;AMP-activated protein kinase substrate motif;Calmodulin-dependent protein kinase II substrate motif;DNA dependent Protein kinase substrate motif;ERK1,2 kinase substrate motif;GSK-3, ERK1, ERK2, CDK5 substrate motif;HMGCoA Reductase kinase substrate motif;PKA kinase substrate motif;PKC kinase substrate motif;WW domain binding motif		+	CST;HTP	0.999912	1.79521e-14	239.98	195.99	10.1089	339	40.6825	NaN
UID800	C9J0I9;Q86WB0;Q86WB0-3;F8WAU5;F8WBD7;F8WDK5;F8WF13	C9J0I9	Nuclear-interacting partner of ALK	ZC3HC1	0.0289259	0.0697795	27.9321	27.9486	27.4624	NaN	28.3626	28.3247	24;24;24;24;24;24;24	S	AFAVGVEKNWGAVVRSPEGTPQKIRQLIDEG	___1	Casein kinase II substrate motif;ERK1,2 kinase substrate motif;G protein-coupled receptor kinase 1 substrate motif;Growth associated histone HI kinase substrate motif;GSK-3, ERK1, ERK2, CDK5 substrate motif;WW domain binding motif		+	CST;HTP	0.9928	1.70021e-114	355.06	329.73	10.386	323	24.7177	NaN
UID761	B5MBZ0;Q9HC35	B5MBZ0	Echinoderm microtubule-associated protein-like 4	EML4	0.0327335	0.0700796	NaN	29.016	28.745	29.6734	29.408	29.5484	146;146	S	ESHSNDQSPQIRASPSPQPSSQPLQIHRQTP	___1	DNA dependent Protein kinase substrate motif;ERK1,2 kinase substrate motif;G protein-coupled receptor kinase 1 substrate motif;GSK3 kinase substrate motif;GSK-3, ERK1, ERK2, CDK5 substrate motif;WW domain binding motif		+	CST;HTP	1	3.35793e-11	190.63	154.14	8.92766	196	97.0952	NaN
UID12668	Q96B36;Q96B36-3;H9KV91	Q96B36	Proline-rich AKT1 substrate 1	AKT1S1	0.0520684	0.0701662	NaN	27.0581	26.6626	27.6548	NaN	28.0401	88;108;88	S	TAARPPAPPPAPQPPSPTPSPPRPTLAREDN	___2	Casein kinase II substrate motif;DNA dependent Protein kinase substrate motif;ERK1,2 kinase substrate motif;G protein-coupled receptor kinase 1 substrate motif;GSK3 kinase substrate motif;GSK-3, ERK1, ERK2, CDK5 substrate motif;WW domain binding motif		+	CST;HTP	0.99994	0.000106351	177.41	107.35	10.283	257	42.2144	NaN
UID12669	Q96B36;Q96B36-3;H9KV91	Q96B36	Proline-rich AKT1 substrate 1	AKT1S1	0.0520684	0.0701662	NaN	27.0581	26.6626	27.6548	NaN	28.0401	92;112;92	S	PPAPPPAPQPPSPTPSPPRPTLAREDNEEDE	___2	Cdc2 kinase substrate motif;CDK kinase substrate motif;CDK1,2,4,6 kinase substrate motif;DNA dependent Protein kinase substrate motif;ERK1,2 kinase substrate motif;G protein-coupled receptor kinase 1 substrate motif;GSK-3, ERK1, ERK2, CDK5 substrate motif;MAPKAPK2 kinase substrate motif;WW domain binding motif		+	CST;HTP	0.999363	3.89303e-16	244.15	208.24	9.57688	1269	32.2134	NaN
UID6338	Q9UQ35;Q9UQ35-2;I3L3Q8	Q9UQ35	Serine/arginine repetitive matrix protein 2	SRRM2	-0.0380337	0.0702812	27.6255	27.6196	27.3108	26.9611	26.6442	NaN	2449;2031;52	S	APSQSLLPPAQDQPRSPVPSAFSDQSRCLIA	___1	ERK1,2 kinase substrate motif;G protein-coupled receptor kinase 1 substrate motif;Growth associated histone HI kinase substrate motif;GSK3 kinase substrate motif;GSK-3, ERK1, ERK2, CDK5 substrate motif;WW domain binding motif		+	HTP	0.998624	6.44136e-08	212.93	137.11	9.27662	99	29.1978	NaN
UID3735	Q15942;C9IZ41;H7C3R3	Q15942	Zyxin	ZYX	-0.0233653	0.0703049	23.9864	24.052	23.6984	23.5182	23.538	NaN	143;143;112	S	EAPIPPPPQPREKVSSIDLEIDSLSSLLDDM	___1	MDC1 BRCT domain binding motif;Phosphorylase kinase substrate motif;PKA kinase substrate motif;PKC kinase substrate motif;Plk1 PBD domain binding motif		+	CST;HTP	0.999944	0.00746214	125.72	53.48	9.22681	1890	42.51	NaN
UID4136	Q6AWC2-2;Q6AWC2-4;Q6AWC2;Q6AWC2-6;Q6AWC2-3;Q6AWC2-7	Q6AWC2-2	Protein WWC2	WWC2	-0.0506534	0.0703335	NaN	27.7921	27.9179	26.5899	27.4577	26.6342	817;973;1022;1046;704;150	S	PGERNQYICRLNRSDSDSSTLAKKSLFVRNS	___1	14-3-3 domain binding motif;b-Adrenergic Receptor kinase substrate motif;Calmodulin-dependent protein kinase II substrate motif;Calmodulin-dependent protein kinase IV substrate motif;Casein kinase II substrate motif;Chk1 kinase substrate motif;G protein-coupled receptor kinase 1 substrate motif;PKA kinase substrate motif;PKC kinase substrate motif		+	CST;HTP	0.996207	2.07224e-08	125.49	118.45	8.90076	973	24.2204	NaN
UID3593	Q14847;Q14847-2;C9J9W2;Q14847-3	Q14847	LIM and SH3 domain protein 1	LASP1	0.0309553	0.0705801	28.043	28.2454	28.2256	28.4173	28.8844	29.0452	146;146;110;90	S	MGPSGGEGMEPERRDSQDGSSYRRPLEQQQP	___1	14-3-3 domain binding motif;ATM kinase substrate motif;b-Adrenergic Receptor kinase substrate motif;Calmodulin-dependent protein kinase II substrate motif;DNA dependent Protein kinase substrate motif;G protein-coupled receptor kinase 1 substrate motif;GSK3 kinase substrate motif;PAK2 kinase substrate motif;PKA kinase substrate motif;PKC epsilon kinase substrate motif;PKC kinase substrate motif	PKACA;PKG1 iso2;PKG1;PKG2	+	CST;HTP	1	0.00246742	143.28	134.46	9.99949	254	100.687	0.50757
UID1393	H0Y7F8;Q9BPZ7-4;Q9BPZ7-3;Q9BPZ7-2;Q9BPZ7	H0Y7F8	Target of rapamycin complex 2 subunit MAPKAP1	MAPKAP1	-0.0278252	0.070778	NaN	28.8649	28.7341	28.4047	27.9096	28.4339	82;318;463;474;510	S	ADYFAQKQRKLNRRTSFSFQKEKKSGQQ___	___1	14-3-3 domain binding motif;Calmodulin-dependent protein kinase II alpha substrate motif;Calmodulin-dependent protein kinase II substrate motif;Calmodulin-dependent protein kinase IV substrate motif;Casein kinase II substrate motif;Chk1 kinase substrate motif;PAK2 kinase substrate motif;PKA kinase substrate motif;PKC epsilon kinase substrate motif;PKC kinase substrate motif		+	CST;HTP	1	4.79765e-238	445.74	435.31	10.6015	395	64.5191	810.82
UID3283	Q12756;Q12756-3;Q12756-2;F8W8V9;H7C3Y8	Q12756	Kinesin-like protein KIF1A;Kinesin-like protein	KIF1A	-0.0573088	0.0708857	29.334	29.9792	30.3279	28.7236	28.0788	29.3476	1337;1438;1446;1446;270	S	TGVYELSLCHVADAGSPGMQRRRRRVLDTSV	___1	Casein kinase I substrate motif;ERK1,2 kinase substrate motif;GSK-3, ERK1, ERK2, CDK5 substrate motif;WW domain binding motif		+	CST;HTP	1	1.41462e-10	116.94	95.475	9.74709	2129	83.3222	NaN
UID182	A0A0A0MR35;A0A0A0MSE7;Q86UA6-3;Q86UA6-4;Q86UA6-9;Q86UA6-2;Q86UA6;Q86UA6-8;F5H3Q7;B3KTT3;Q86UA6-6;Q86UA6-5;Q86UA6-7	A0A0A0MR35	RPA-interacting protein	RPAIN	0.036829	0.0709612	NaN	27.4511	27.3143	27.9579	NaN	28.2236	7;7;7;7;7;7;7;7;7;7;7;7;7	S	_________MAESLRSPRRSLYKLVGSPPWK	___1	Cdc2 kinase substrate motif;CDK kinase substrate motif;CDK1,2,4,6 kinase substrate motif;ERK1,2 kinase substrate motif;G protein-coupled receptor kinase 1 substrate motif;Growth associated histone HI kinase substrate motif;GSK3 kinase substrate motif;GSK-3, ERK1, ERK2, CDK5 substrate motif;PKA kinase substrate motif;PKC kinase substrate motif;WW domain binding motif		+	HTP	0.99999	6.76767e-17	206.74	170.07	7.9643	34	50.2246	1.2212
UID7447	Q9UGU0;Q9UGU0-2	Q9UGU0	Transcription factor 20	TCF20	0.0579948	0.071136	25.0687	24.8074	25.7908	26.282	26.2317	NaN	480;480	T	NLPNTVQHMLLSDALTPQKKTSKRPSSSKKA	___1	Casein kinase I substrate motif;Cdc2 kinase substrate motif;CDK1,2,4,6 kinase substrate motif;CDK5 kinase substrate motif;GSK-3, ERK1, ERK2, CDK5 substrate motif;MAPKAPK2 kinase substrate motif;RAF1 kinase substrate motif;WW domain binding motif		+	HTP	0.981021	0.000650028	120.57	101.79	8.3803	349	17.1341	NaN
UID1140	E9PK91;Q9NYF8-3;E9PQN2;E9PKI6;A0A1W2PQ43;E9PK09;Q9NYF8;Q9NYF8-2	Q9NYF8	Bcl-2-associated transcription factor 1	BCLAF1	0.0359225	0.0711495	26.6466	26.2629	25.9932	26.622	26.9745	27.2955	512;510;510;512;512;512;512;510	S	PEQVKSEKLKDLFDYSPPLHKNLDAREKSTF	___1	ERK1,2 kinase substrate motif;GSK-3, ERK1, ERK2, CDK5 substrate motif;WW domain binding motif		+	HTP	1	3.97222e-34	221.29	213.93	9.48022	98	42.8939	NaN
UID3863	Q5H9R7-2;Q5H9R7;Q5H9R7-5;H7BXH2;E9PKF6;Q5H9R7-6;Q5H9R7-4;Q5H9R7-3;E9PQP7;H0YEN2	Q5H9R7-2	Serine/threonine-protein phosphatase 6 regulatory subunit 3	PPP6R3	-0.058545	0.0712112	27.393	28.4046	28.5437	26.5346	27.3376	27.1151	611;617;617;571;582;588;537;537;385;324	S	EACCKERIQQFDDGGSDEEDIWEEKHIAFTP	___1	BARD1 BRCT domain binding motif;Casein kinase I substrate motif;Casein kinase II substrate motif		+	CST;HTP;LTP	0.999997	0.00306856	123.21	82.857	8.44871	108	54.8374	NaN
UID3672	Q15398;Q15398-1	Q15398	Disks large-associated protein 5	DLGAP5	0.0421763	0.0713956	NaN	24.6582	24.3474	25.1381	25.6395	24.9115	806;725	S	LFDNKSLTTECHLLDSPGLNCSNPFTQLERR	___1	b-Adrenergic Receptor kinase substrate motif;ERK1,2 kinase substrate motif;GSK-3, ERK1, ERK2, CDK5 substrate motif;WW domain binding motif		+	CST;HTP;LTP	1	5.91947e-37	262.98	247.54	11.2899	133	71.267	24.159
UID4077	Q5VZ89-3;Q5VZ89;Q5VZ89-7;X6RAE7;Q5VZ89-5	Q5VZ89-3	DENN domain-containing protein 4C	DENND4C	0.0678525	0.0714011	NaN	26.5865	26.181	27.0093	28.3836	27.5699	1099;1099;1148;135;1099	S	LTCPKTSLLHIARTHSFENVSCHLPDSRTCM	___1	14-3-3 domain binding motif;Calmodulin-dependent protein kinase I substrate motif;Calmodulin-dependent protein kinase II alpha substrate motif;Calmodulin-dependent protein kinase II substrate motif;Calmodulin-dependent protein kinase IV substrate motif;Casein kinase II substrate motif;Chk1 kinase substrate motif;PKA kinase substrate motif;PKC kinase substrate motif		+	CST;HTP	1	4.61871e-20	141.38	137.95	9.14261	27	111.887	NaN
UID1498	I3L1Y9;Q96CP2;I3L4I0	I3L1Y9	FLYWCH family member 2	FLYWCH2	0.0429664	0.0714915	29.3601	29.6343	NaN	NaN	30.2003	30.5775	21;21;21	S	PSEQEGESVKASQEPSPKPGTEVIPAAPRKP	___1	DNA dependent Protein kinase substrate motif;ERK1,2 kinase substrate motif;Growth associated histone HI kinase substrate motif;GSK-3, ERK1, ERK2, CDK5 substrate motif;MAPKAPK2 kinase substrate motif;PKA kinase substrate motif;PKC kinase substrate motif;WW domain binding motif		+	CST;HTP	0.997833	6.70131e-06	151.8	113.43	9.13107	1170	27.1798	NaN
UID4861	Q8TF44	Q8TF44	C2 calcium-dependent domain-containing protein 4C	C2CD4C	-0.0564989	0.0719041	NaN	28.3373	27.9814	26.8474	NaN	27.3083	156	S	VPKAQTSYGFAMLAESPHTRRKESLFHSEHG	___1	b-Adrenergic Receptor kinase substrate motif;Casein kinase II substrate motif;ERK1,2 kinase substrate motif;GSK-3, ERK1, ERK2, CDK5 substrate motif;WW domain binding motif		+	CST;HTP	0.999951	4.41146e-25	248.7	231.33	9.70455	226	44.7729	NaN
UID5825	Q9NQT8;H0YBA8;Q9NQT8-2	Q9NQT8	Kinesin-like protein KIF13B	KIF13B	-0.0170452	0.0720345	NaN	26.5618	26.4595	NaN	26.1329	26.2657	1644;236;163	S	SPGRERPDLEAPAPGSPFRVRRVRASELRSF	___1	Cdc2 kinase substrate motif;CDK kinase substrate motif;CDK1,2,4,6 kinase substrate motif;ERK1,2 kinase substrate motif;GSK-3, ERK1, ERK2, CDK5 substrate motif;WW domain binding motif		+	CST;HTP	1	3.18307e-22	250.38	209.65	9.77121	461	126.786	NaN
UID2668	P42858	P42858	Huntingtin	HTT	0.0349185	0.0721523	27.0936	27.8347	27.623	27.9457	28.3107	28.3172	1199	S	KGKEKEPGEQASVPLSPKKGSEASAASRQSD	___1	Cdc2 kinase substrate motif;CDK kinase substrate motif;CDK1,2,4,6 kinase substrate motif;CDK4 kinase substrate motif;ERK1,2 kinase substrate motif;Growth associated histone HI kinase substrate motif;GSK-3, ERK1, ERK2, CDK5 substrate motif;MAPKAPK2 kinase substrate motif;PKA kinase substrate motif;PKC kinase substrate motif;WW domain binding motif	CDK5	+	CST;HTP	0.999998	1.09539e-12	180.14	163.65	8.68306	673	56.706	1.3803
UID10283	P46060	P46060	Ran GTPase-activating protein 1	RANGAP1	0.0734086	0.0726323	24.797	25.76	25.2599	26.9147	26.2684	NaN	428	S	KILDPNTGEPAPVLSSPPPADVSTFLAFPSP	___2	ERK1,2 kinase substrate motif;G protein-coupled receptor kinase 1 substrate motif;GSK-3, ERK1, ERK2, CDK5 substrate motif;MDC1 BRCT domain binding motif;Plk1 PBD domain binding motif;WW domain binding motif		+	HTP	1	0.00223684	124.6	44.359	8.44359	1255	70.4884	NaN
UID5356	Q99733;Q99733-2;C9JZI7;C9J6D1;E9PKT8;E9PNJ7;E9PS34;E9PNW0;E9PJJ2;E9PP22;E9PKI2;C9J1B1	Q99733	Nucleosome assembly protein 1-like 4	NAP1L4	0.0209802	0.0728542	28.1807	28.6036	28.3127	28.8182	28.8015	28.7238	12;12;12;12;12;12;12;12;12;12;12;12	S	____MADHSFSDGVPSDSVEAAKNASNTEKL	___1	Casein kinase II substrate motif;DNA dependent Protein kinase substrate motif		+	CST;HTP;LTP	1	9.40192e-26	215.34	197.4	9.86025	402	143.217	NaN
UID5483	Q9BXB4	Q9BXB4	Oxysterol-binding protein-related protein 11	OSBPL11	0.0395215	0.0729615	27.4012	27.9314	28.1755	28.6711	28.5302	28.626	189	S	SLASSSNSPISQRRPSQNAISFFNVGHSKLQ	___1	14-3-3 domain binding motif;ATM kinase substrate motif;Calmodulin-dependent protein kinase II substrate motif;DNA dependent Protein kinase substrate motif;PAK2 kinase substrate motif;PKA kinase substrate motif;PKC epsilon kinase substrate motif;PKC kinase substrate motif	Chk1	+	HTP	0.999953	1.32669e-64	284.33	269.72	8.45699	439	43.257	6.6049
UID3740	Q15942;H0Y2Y8;Q15942-2;C9JJK5	Q15942	Zyxin	ZYX	0.0426579	0.0730609	27.6733	28.5649	27.816	28.5585	28.9284	29.0897	344;312;187;34	S	QHPVPPPAQNQNQVRSPGAPGPLTLKEVEEL	___1	ERK1,2 kinase substrate motif;G protein-coupled receptor kinase 1 substrate motif;Growth associated histone HI kinase substrate motif;GSK-3, ERK1, ERK2, CDK5 substrate motif;WW domain binding motif		+	CST;HTP	0.99985	0.0305226	75.986	60.785	8.35131	1888	34.42	NaN
UID884	D6RIF6;Q9P270	Q9P270	SLAIN motif-containing protein 2	SLAIN2	0.087835	0.0731086	26.7788	26.7624	26.4425	28.0521	NaN	28.6177	184;377	S	PRSRSPARGIEYSRVSPQPMISRLQQPRLSL	___1	ERK1,2 kinase substrate motif;GSK-3, ERK1, ERK2, CDK5 substrate motif;PKA kinase substrate motif;PKC kinase substrate motif;WW domain binding motif		+	CST;HTP;LTP	1	7.465e-05	69.755	60.374	7.80649	425	51.1903	0.063235
UID5820	Q9NQS7;Q9NQS7-2	Q9NQS7	Inner centromere protein	INCENP	0.0365018	0.0736632	NaN	30.1884	29.8793	31.2188	30.7978	30.3936	263;263	S	VGTGRSASKLRIAQVSPGPRDSPAFPDSPWR	___1	ERK1,2 kinase substrate motif;GSK-3, ERK1, ERK2, CDK5 substrate motif;WW domain binding motif		+	CST;HTP	1	0.000257469	153.81	141.28	9.3442	146	111.119	NaN
UID4365	Q7Z3Z5;Q93074-3;Q93074;Q93074-2	Q7Z3Z5	Mediator of RNA polymerase II transcription subunit 12	TNRC11;MED12	-0.0181846	0.0736998	NaN	26.5873	26.6839	26.4791	26.1119	26.315	482;635;635;635	S	SRGDLAFGAPGPRPPSPFDDPADDPEHKEAE	___1	14-3-3 domain binding motif;Calmodulin-dependent protein kinase II substrate motif;Casein kinase II substrate motif;DNA dependent Protein kinase substrate motif;ERK1,2 kinase substrate motif;GSK-3, ERK1, ERK2, CDK5 substrate motif;PKA kinase substrate motif;PKC kinase substrate motif;Pyruvate dehydrogenase kinase substrate motif;WW domain binding motif		+	CST;HTP;LTP	1	5.00382e-08	117.54	100.39	8.96867	916	72.8166	NaN
UID1450	H3BU23;Q01850;H3BUE0;H3BTR1	H3BU23	Cerebellar degeneration-related protein 2	CDR2	0.0461782	0.0737586	27.6944	27.7564	26.8714	28.5312	28.319	28.1496	94;145;56;70	S	QSQVEELKSSGQGRRSPGKCDQEKPAPSFAC	___1	Cdc2 kinase substrate motif;CDK kinase substrate motif;CDK1,2,4,6 kinase substrate motif;ERK1,2 kinase substrate motif;Growth associated histone HI kinase substrate motif;GSK-3, ERK1, ERK2, CDK5 substrate motif;PKA kinase substrate motif;PKC kinase substrate motif;WW domain binding motif		+	CST;HTP	0.969829	0.000136697	159.65	143.18	8.9893	432	15.7303	NaN
UID2882	P51608-2;P51608;I6LM39;A0A087X1U4;A0A087WVW7;B5MCB4;A0A0D9SFX7	P51608-2	Methyl-CpG-binding protein 2	MECP2	0.0390754	0.0743867	NaN	26.9371	27.1506	27.8399	28.168	27.3512	92;80;80;76;76;92;80	S	SEGSGSAPAVPEASASPKQRRSIIRDRGPMY	___1	ERK1,2 kinase substrate motif;Growth associated histone HI kinase substrate motif;GSK-3, ERK1, ERK2, CDK5 substrate motif;PKA kinase substrate motif;PKC kinase substrate motif;WW domain binding motif	HIPK2	+	CST;HTP	0.996157	0.00448497	87.863	54.864	9.37328	923	24.1363	NaN
UID7148	Q14807;H3BRB3;Q14807-2	Q14807	Kinesin-like protein KIF22;Kinesin-like protein	KIF22	0.0259443	0.0746006	27.4496	27.2033	NaN	27.6105	27.9388	27.9176	463;395;395	T	RLLASQGSQGAPLLSTPKRERMVLMKTVEEK	___1	Cdc2 kinase substrate motif;CDK1,2,4,6 kinase substrate motif;Growth associated histone HI kinase substrate motif;GSK-3, ERK1, ERK2, CDK5 substrate motif;MDC1 BRCT domain binding motif;PKA kinase substrate motif;PKC kinase substrate motif;Plk1 PBD domain binding motif;WW domain binding motif	CDK1;CDK2	+	CST;HTP	1	2.26661e-82	338.73	308.59	9.46804	370	124.425	NaN
UID776	B8ZZN6;P63165;B8ZZJ0;B9A032	B8ZZN6	Small ubiquitin-related modifier 1	SUMO1	0.0217553	0.0746506	31.7671	32.1805	31.9644	32.2585	32.3427	32.7681	2;2;2;2	S	______________MSDQEAKPSTEDLGDKK	___1	Casein kinase II substrate motif;G protein-coupled receptor kinase 1 substrate motif		+	HTP	0.960423	1.01222e-05	180.95	132.51	8.94425	898	14.3808	NaN
UID205	A0A0A0MRM9;Q14978;Q14978-2;Q14978-3	A0A0A0MRM9	Nucleolar and coiled-body phosphoprotein 1	NOLC1	0.0613627	0.0748828	27.5986	28.8576	28.7091	29.903	29.5923	29.3706	517;508;518;509	S	KPQKVAGGAAPSKPASAKKGKAESSNSSSSD	___1	MAPKAPK2 kinase substrate motif;PKA kinase substrate motif;PKC kinase substrate motif		+	HTP	0.963245	3.01011e-28	231.71	203.86	9.2315	168	15.7803	90.327
UID1208	F2Z2X4;Q9C0E2	F2Z2X4	Exportin-4	XPO4	0.0596632	0.0751653	27.2202	28.0981	26.8749	28.7744	28.4991	28.3901	521;521	S	RLHGQLQRHQQQLLASPGSSTVDNKMLDDLY	___1	Casein kinase II substrate motif;ERK1,2 kinase substrate motif;G protein-coupled receptor kinase 1 substrate motif;GSK3 kinase substrate motif;GSK-3, ERK1, ERK2, CDK5 substrate motif;WW domain binding motif		+	HTP	0.99583	0.00391037	111.66	82.128	7.97099	914	24.579	NaN
UID1569	J3KSI3;J3KSU7;K7EN88;Q8WZ73-3;Q8WZ73-2;Q8WZ73	J3KSI3	E3 ubiquitin-protein ligase rififylin	RFFL;hCG_2039718	-0.0396105	0.0753715	26.4335	27.1992	26.9699	26.0144	26.2286	26.1767	103;29;157;212;240;240	S	QSIDSEDSFVPGRRASLSDLTDLEDIEGLTV	___1	14-3-3 domain binding motif;Aurora-A kinase substrate motif;Calmodulin-dependent protein kinase II substrate motif;Casein kinase II substrate motif;PAK2 kinase substrate motif;Phosphorylase kinase substrate motif;PKA kinase substrate motif;PKC epsilon kinase substrate motif;PKC kinase substrate motif;Pyruvate dehydrogenase kinase substrate motif		+	CST;HTP;LTP	0.851866	5.60303e-15	193.8	174.86	9.03635	886	8.45526	NaN
UID6861	O75533	O75533	Splicing factor 3B subunit 1	SF3B1	0.0248052	0.0754996	28.7553	28.855	29.2907	29.6064	29.576	29.2256	434	T	AGYVPIRTPARKLTATPTPLGGMTGFHMQTE	___1	GSK-3, ERK1, ERK2, CDK5 substrate motif;PKA kinase substrate motif;WW domain binding motif	DYRK1B;CDK2;DYRK1A	+	HTP	0.983432	2.2469e-05	146.58	114.01	8.32496	2370	17.7348	NaN
UID2904	P52701;P52701-3;P52701-2;F8WAX8;F8W7G9	P52701	DNA mismatch repair protein Msh6	MSH6	0.0492553	0.0755453	NaN	29.8467	29.6988	31.3113	30.2239	30.885	41;41;41;41;41	S	RASREGGRAAAAPGASPSPGGDAAWSEAGPG	___1	Casein kinase II substrate motif;ERK1,2 kinase substrate motif;GSK-3, ERK1, ERK2, CDK5 substrate motif;WW domain binding motif		+	CST;HTP	0.999282	9.76702e-05	130.47	101.14	8.97789	2120	31.438	NaN
UID5758	Q9HBE1-4;Q9HBE1-2;Q9HBE1-3;Q9HBE1	Q9HBE1-4	POZ-, AT hook-, and zinc finger-containing protein 1	PATZ1	0.0378234	0.0757746	23.9534	24.3018	23.9385	24.8599	24.5477	NaN	243;243;243;243	S	VLPGVDRLPMVAGPLSPQLLTSPFPSVASSA	___1	ERK1,2 kinase substrate motif;GSK-3, ERK1, ERK2, CDK5 substrate motif;WW domain binding motif		+	CST;HTP;LTP	1	6.26149e-14	145.25	132.94	10.382	778	65.8283	NaN
UID5910	Q9NXE8	Q9NXE8	Pre-mRNA-splicing factor CWC25 homolog	CWC25	0.0248041	0.0758137	NaN	27.2687	27.1069	27.6253	27.9376	27.415	218	S	DEHSAGRSQKKMANSSPVLSKVPGYGLQVRN	___1	ERK1,2 kinase substrate motif;G protein-coupled receptor kinase 1 substrate motif;GSK3 kinase substrate motif;GSK-3, ERK1, ERK2, CDK5 substrate motif;MDC1 BRCT domain binding motif;Plk1 PBD domain binding motif;WW domain binding motif		+	CST;HTP	0.999992	4.22548e-05	126.19	110.77	8.82829	303	50.956	NaN
UID1087	E9PG73;Q13427;C9JM79	E9PG73	Peptidyl-prolyl cis-trans isomerase G	PPIG	0.0546197	0.0766608	28.6913	28.7574	27.6613	29.6254	29.304	NaN	382;397;390	S	KGDKSELNEIKENQRSPVRVKERKITDHRNV	___1	Cdc2 kinase substrate motif;CDK kinase substrate motif;CDK1,2,4,6 kinase substrate motif;ERK1,2 kinase substrate motif;Growth associated histone HI kinase substrate motif;GSK-3, ERK1, ERK2, CDK5 substrate motif;WW domain binding motif		+	CST;HTP	1	4.46845e-30	257.6	235.66	10.1175	460	154.812	83.99
UID6253	Q9UNY4;Q9UNY4-2	Q9UNY4	Transcription termination factor 2	TTF2	0.0626403	0.0766764	26.2759	25.765	NaN	27.3701	NaN	26.9801	396;396	S	KENLQFPDRSVQRKVSPASGVSKKVEPSDPV	___1	14-3-3 domain binding motif;Calmodulin-dependent protein kinase II substrate motif;Calmodulin-dependent protein kinase IV substrate motif;Casein kinase II substrate motif;Chk1 kinase substrate motif;ERK1,2 kinase substrate motif;GSK-3, ERK1, ERK2, CDK5 substrate motif;PKA kinase substrate motif;PKC epsilon kinase substrate motif;PKC kinase substrate motif;WW domain binding motif		+		1	0.0288998	87.476	9.1416	8.03862	87	83.9477	NaN
UID5193	Q96JM3	Q96JM3	Chromosome alignment-maintaining phosphoprotein 1	CHAMP1	0.0212261	0.0768475	28.9864	28.9953	28.9884	29.339	29.6679	29.2523	459	S	GSPDLWKLSPDQRKTSPASLDFPESQKSSRG	___1	14-3-3 domain binding motif;Calmodulin-dependent protein kinase II substrate motif;Casein kinase II substrate motif;ERK1,2 kinase substrate motif;GSK-3, ERK1, ERK2, CDK5 substrate motif;MAPKAPK2 kinase substrate motif;PKA kinase substrate motif;PKC epsilon kinase substrate motif;PKC kinase substrate motif;WW domain binding motif		+	CST;HTP;LTP	1	5.50835e-05	177.21	133.61	9.37694	670	87.7226	NaN
UID4953	Q92538;Q92538-3;Q92538-2	Q92538	Golgi-specific brefeldin A-resistance guanine nucleotide exchange factor 1	GBF1	0.0401599	0.0769338	28.6355	29.5842	29.0375	29.6995	30.267	29.7538	1298;1298;1299	S	LQATARADAPDAGAQSDSELPSYHQNDVSLD	___1	Casein kinase II substrate motif		+	HTP	0.997972	0.000676131	174.21	103.95	9.07998	77	26.9289	NaN
UID773	B7ZBM3;Q8IVH2-3;Q8IVH2-2;Q8IVH2	B7ZBM3	Forkhead box protein P4	FOXP4	0.0378315	0.0771604	NaN	26.9944	27.215	27.6437	28.2899	27.5411	542;541;552;554	S	DEREYQKRRPPKMTGSPTLVKNMISGLSYGA	___1	Casein kinase II substrate motif;ERK1,2 kinase substrate motif;GSK-3, ERK1, ERK2, CDK5 substrate motif;PKA kinase substrate motif;WW domain binding motif		+	CST;HTP	0.999983	2.8705e-39	282.1	255.56	8.9522	2081	47.6639	NaN
UID3750	Q16513-2;Q16513;Q16513-3;Q16513-4;Q16513-5;B1AL79	Q16513-2	Serine/threonine-protein kinase N2	PKN2	0.014101	0.0772193	NaN	25.7282	25.6162	25.881	25.9677	NaN	360;360;360;203;34;360	S	VPGRSKATSVALPGWSPSETRSSFMSRTSKN	___1	Casein kinase II substrate motif;ERK1,2 kinase substrate motif;G protein-coupled receptor kinase 1 substrate motif;GSK-3, ERK1, ERK2, CDK5 substrate motif;WW domain binding motif		+	CST;HTP	1	0.00907766	71.879	46.949	8.55919	125	71.8787	NaN
UID7220	Q6KC79-2;Q6KC79;Q6KC79-3	Q6KC79-2	Nipped-B-like protein	NIPBL	-0.15162	0.0772493	NaN	27.238	28.6139	24.8432	26.1595	24.4174	757;757;757	T	SRPETPKQKNEGRPETPKHRHDNRRDSGKPS	___1	b-Adrenergic Receptor kinase substrate motif;Calmodulin-dependent protein kinase II substrate motif;ERK1,2 kinase substrate motif;Growth associated histone HI kinase substrate motif;GSK3, Erk1, Erk2 and CDK5 kinase motif;GSK-3, ERK1, ERK2, CDK5 substrate motif;PKA kinase substrate motif;PKC kinase substrate motif;WW domain binding motif		+	CST;HTP	0.959536	2.71279e-11	222.42	181.91	8.58508	473	13.7879	NaN
UID7115	Q13416	Q13416	Origin recognition complex subunit 2	ORC2	0.0447603	0.0783707	28.3797	28.4493	28.3082	29.4546	29.6272	28.7382	226	T	IQAQNRVVSAPVGKETPSKRMKRDKTSDLVE	___1	b-Adrenergic Receptor kinase substrate motif;Cdc2 kinase substrate motif;CDK1,2,4,6 kinase substrate motif;CDK5 kinase substrate motif;GSK-3, ERK1, ERK2, CDK5 substrate motif;PKA kinase substrate motif;PKC kinase substrate motif;WW domain binding motif	CDK2	+	CST;HTP	0.97287	1.70424e-45	258.48	242.75	9.14004	485	16.0056	NaN
UID1396	H0Y7Y8;Q4LE39-4;Q4LE39-3;Q4LE39-2;Q4LE39	H0Y7Y8	AT-rich interactive domain-containing protein 4B	ARID4B	0.0547694	0.0784829	27.942	27.8022	27.0615	29.302	28.0862	28.6215	75;356;675;589;675	S	CKLRRLSKPPFQTNPSPEMVSKLDLTDAKNS	___1	Casein kinase II substrate motif;DNA dependent Protein kinase substrate motif;ERK1,2 kinase substrate motif;GSK-3, ERK1, ERK2, CDK5 substrate motif;WW domain binding motif		+	CST;HTP	1	0.000127424	149.59	116.53	10.248	254	76.2819	0.89947
UID2519	P29590-2;P29590-5;P29590-9;P29590;P29590-4;H3BT57;H3BUJ5;H3BVD2;H3BRN3;P29590-3;P29590-8;P29590-13;P29590-12;P29590-11	P29590-2	Protein PML	PML	0.0381609	0.0790364	27.3366	27.0031	26.5028	27.8806	27.6131	27.5158	527;527;527;527;527;479;228;171;77;527;527;479;479;479	S	STSKAVSPPHLDGPPSPRSPVIGSEVFLPNS	___1	Casein kinase II substrate motif;DNA dependent Protein kinase substrate motif;ERK1,2 kinase substrate motif;G protein-coupled receptor kinase 1 substrate motif;Growth associated histone HI kinase substrate motif;GSK-3, ERK1, ERK2, CDK5 substrate motif;PKA kinase substrate motif;PKC kinase substrate motif;WW domain binding motif	ERK1;ERK2	+	HTP	1	0.00216914	142.98	49.384	8.61022	251	110.457	NaN
UID3093	Q01130;J3KP15;Q01130-2;J3QL05	Q01130	Serine/arginine-rich splicing factor 2	SRSF2	0.0440684	0.0792091	30.5381	30.976	29.8701	31.7093	31.4674	31.042	26;26;26;26	S	EGMTSLKVDNLTYRTSPDTLRRVFEKYGRVG	___1	AMP-activated protein kinase substrate motif;Casein kinase II substrate motif;ERK1,2 kinase substrate motif;GSK-3, ERK1, ERK2, CDK5 substrate motif;PKA kinase substrate motif;PKC kinase substrate motif;WW domain binding motif		+	CST;HTP	0.99996	5.13011e-18	216.17	199.52	9.50271	796	48.1558	NaN
UID4036	Q5VTR2;C9JXC9;C9J0A5	Q5VTR2	E3 ubiquitin-protein ligase BRE1A	RNF20	0.0443221	0.079344	27.3689	NaN	27.3658	28.6119	27.7392	28.3122	138;138;138	S	ERKALVVPEPEPDSDSNQERKDDRERGEGQE	___1	b-Adrenergic Receptor kinase substrate motif;Casein kinase I substrate motif;Casein kinase II substrate motif		+	CST;HTP;LTP	1	0.0112094	134.84	77.136	8.57655	173	78.9389	NaN
UID84	A0A087WWS1;Q96FV9;Q96FV9-2;J3KRD7;J3QQZ3;J3KT14	A0A087WWS1	THO complex subunit 1	THOC1	0.0273734	0.079711	24.9083	25.1303	25.4387	25.684	25.598	NaN	2;2;2;2;2;2	S	______________MSPTPPLFSLPEARTRF	___1	Casein kinase II substrate motif;ERK1,2 kinase substrate motif;G protein-coupled receptor kinase 1 substrate motif;GSK-3, ERK1, ERK2, CDK5 substrate motif;WW domain binding motif		+	CST;HTP	1	4.64191e-07	206.18	182.96	8.35773	2398	167.985	NaN
UID363	E9PJ24;B7ZM65;F8WEF5;A0A0J9YYB5;A0A0J9YWD5;Q9P1Y6-3;Q9P1Y6;A0A0J9YX88;Q9P1Y6-2	E9PJ24	PHD and RING finger domain-containing protein 1	PHRF1	0.0209194	0.0797129	29.1451	28.9456	28.6612	29.2058	29.2608	29.5524	1198;1198;1200;1200;1201;1201;1202;1202;1202	S	TRSHSPERKGAVREASPAPLAQGEPGREDLP	___1	14-3-3 domain binding motif;AMP-activated protein kinase substrate motif;Calmodulin-dependent protein kinase II substrate motif;ERK1,2 kinase substrate motif;GSK-3, ERK1, ERK2, CDK5 substrate motif;HMGCoA Reductase kinase substrate motif;PKA kinase substrate motif;PKC epsilon kinase substrate motif;PKC kinase substrate motif;WW domain binding motif		+	CST;HTP	1	5.63063e-25	222.79	199.46	9.0677	981	98.6145	NaN
UID3443	Q13523	Q13523	Serine/threonine-protein kinase PRP4 homolog	PRPF4B	-0.0704636	0.0797405	31.0916	30.5926	30.1855	29.6329	29.6881	28.1694	277	S	KVKIEDKSKSKDRKKSPIINESRSRDRGKKS	___1	14-3-3 domain binding motif;Calmodulin-dependent protein kinase II substrate motif;ERK1,2 kinase substrate motif;Growth associated histone HI kinase substrate motif;GSK-3, ERK1, ERK2, CDK5 substrate motif;MAPKAPK1 kinase substrate motif;PKA kinase substrate motif;PKC epsilon kinase substrate motif;PKC kinase substrate motif;WW domain binding motif		+	CST;HTP	0.968763	1.88001e-45	264.09	242.96	9.07657	1892	15.0039	NaN
UID7060	Q5T4U8;P53611	Q5T4U8	Geranylgeranyl transferase type-2 subunit beta	RABGGTB	0.0291003	0.0798504	29.8666	30.5716	30.1218	30.6694	30.7694	30.9664	3;3	T	_____________MGTPQKDVIIKSDAPDTL	___1	Cdc2 kinase substrate motif;CDK1,2,4,6 kinase substrate motif;CDK5 kinase substrate motif;GSK-3, ERK1, ERK2, CDK5 substrate motif;WW domain binding motif		+	CST;HTP	0.895987	2.91469e-41	186.07	178.39	9.15005	87	9.35212	NaN
UID1947	O60716-3;O60716-5;O60716;C9JZR2;O60716-7;O60716-8;O60716-2;O60716-4;O60716-6;O60716-11;O60716-13;O60716-15;O60716-9;O60716-10;O60716-19;O60716-16;O60716-21;O60716-24;O60716-12;O60716-14;O60716-23;O60716-18;O60716-17;O60716-22;O60716-20;O60716-29;O60716-27;O60716-32;O60716-31;O60716-26;O60716-25;O60716-30;O60716-28;E9PKY0	O60716-3	Catenin delta-1	CTNND1	-0.0568694	0.0802482	27.7443	28.9107	28.3367	27.1438	27.2633	27.2995	349;349;349;349;349;349;349;349;349;295;295;295;295;295;248;295;248;248;295;295;248;248;248;248;248;26;26;26;26;26;26;26;26;26	S	YYWAPLAQHERGSLASLDSLRKGGPPPPNWR	___1	Casein kinase II substrate motif		+	HTP	0.788399	1.5348e-36	254.39	235.98	10.1767	2340	5.72413	53.171
UID6264	Q9UPQ9-1;Q9UPQ9;Q9UPQ9-2	Q9UPQ9-1	Trinucleotide repeat-containing gene 6B protein	TNRC6B	0.0357867	0.080295	23.711	24.0786	24.3778	24.7114	24.6085	NaN	1706;1816;1012	S	SLWGVPTVEDPHRMGSPAPLLPGDLLGGGSD	___1	14-3-3 domain binding motif;Calmodulin-dependent protein kinase II substrate motif;ERK1,2 kinase substrate motif;GSK-3, ERK1, ERK2, CDK5 substrate motif;PKA kinase substrate motif;PKC kinase substrate motif;WW domain binding motif		+	CST;HTP	0.999597	0.0133568	108.98	91.764	8.79024	296	33.941	4.4203
UID5719	Q9H7N4	Q9H7N4	Splicing factor, arginine/serine-rich 19	SCAF1	0.0396295	0.080303	28.2179	28.4733	28.1334	29.2397	NaN	28.885	874	S	LGSIGVKFSRDRESRSPFLKPDERAPTEMAK	___1	Casein kinase I substrate motif;ERK1,2 kinase substrate motif;Growth associated histone HI kinase substrate motif;GSK-3, ERK1, ERK2, CDK5 substrate motif;WW domain binding motif		+	HTP	0.851375	4.22725e-12	152.07	136.53	9.3641	309	7.86785	NaN
UID3298	Q12802-4;Q12802;Q12802-2;A0A087WTD7;A8MYJ1	Q12802-4	A-kinase anchor protein 13	AKAP13	-0.0795909	0.0806237	27.0076	27.3724	28.686	26.6984	26.1912	25.7179	2478;2498;2502;1114;1119	S	EKEEGDDGQDLRRTESDSGLKKGGNANLVFM	___1	14-3-3 domain binding motif;AMP-activated protein kinase substrate motif;b-Adrenergic Receptor kinase substrate motif;Calmodulin-dependent protein kinase I substrate motif;Calmodulin-dependent protein kinase II substrate motif;Calmodulin-dependent protein kinase IV substrate motif;Casein kinase II substrate motif;Chk1 kinase substrate motif;PKA kinase substrate motif;PKC kinase substrate motif;ZI…		+	CST;HTP	1	1.24388e-05	195.16	171.22	9.78063	1208	63.2494	NaN
UID1269	J3KPG5;F8VU39;Q9UIF9-2;Q9UIF9-3;Q9UIF9;A0A0C4DGI9	J3KPG5	Bromodomain adjacent to zinc finger domain protein 2A	BAZ2A	0.063383	0.0807233	NaN	26.431	25.844	27.6789	27.3205	26.9348	1753;1781;1756;1779;1783;715	S	RESPAAGPRYSEEGLSPSKRRRLSMRNHHSD	___1	Casein kinase I substrate motif;Casein kinase II substrate motif;Cdc2 kinase substrate motif;CDK kinase substrate motif;CDK1,2,4,6 kinase substrate motif;ERK1,2 kinase substrate motif;GSK-3, ERK1, ERK2, CDK5 substrate motif;WW domain binding motif		+	CST;HTP;LTP	1	1.48287e-22	206.32	167.68	9.91922	3	94.3242	0.46686
UID13498	Q9NXG2;H3BNW0	Q9NXG2	THUMP domain-containing protein 1	THUMPD1	0.0355262	0.0808943	27.4822	28.1969	28.1897	28.9753	28.4383	28.546	86;86	S	DMYGPEKFTDKDQQPSGSEGEDDDAEAALKK	___2	Casein kinase II substrate motif;DNA dependent Protein kinase substrate motif		+	CST;HTP	1	9.20634e-06	138.28	114.55	8.95899	420	116.855	NaN
UID13499	Q9NXG2;H3BNW0	Q9NXG2	THUMP domain-containing protein 1	THUMPD1	0.0355262	0.0808943	27.4822	28.1969	28.1897	28.9753	28.4383	28.546	88;88	S	YGPEKFTDKDQQPSGSEGEDDDAEAALKKEV	___2	Casein kinase II substrate motif;G protein-coupled receptor kinase 1 substrate motif		+	CST;HTP;LTP	1	3.67467e-10	175.33	117.47	10.2014	30	88.5961	NaN
UID814	C9J0Q5;C9JFD3;Q9Y618-4;Q9Y618;C9JE98;Q9Y618-5;C9J7T7;C9JQE8	C9J0Q5	Nuclear receptor corepressor 2	NCOR2	0.0369919	0.0812738	27.0945	27.29	27.1984	27.4667	28.0064	28.2286	921;939;922;939;921;922;479;939	S	DEVDEAEGGDKNRLLSPRPSLLTPTGDPRAN	___1	14-3-3 domain binding motif;Calmodulin-dependent protein kinase II substrate motif;ERK1,2 kinase substrate motif;G protein-coupled receptor kinase 1 substrate motif;Growth associated histone HI kinase substrate motif;GSK3 kinase substrate motif;GSK-3, ERK1, ERK2, CDK5 substrate motif;MAPKAPK1 kinase substrate motif;PKA kinase substrate motif;PKC kinase substrate motif;WW domain binding motif		+	HTP	0.999347	2.97111e-15	194.62	183.76	8.81394	359	31.9689	NaN
UID656	A9Z1X7;Q8IYB3;Q8IYB3-2;E9PCT1;M0R088	A9Z1X7	Serine/arginine repetitive matrix protein 1	SRRM1	-0.0757272	0.0813135	30.911	31.2446	32.6899	30.4644	30.3331	29.1979	684;675;673;674;648	S	HRKGSSPSRSTREARSPQPNKRHSPSPRPRA	___1	Casein kinase I substrate motif;ERK1,2 kinase substrate motif;Growth associated histone HI kinase substrate motif;GSK-3, ERK1, ERK2, CDK5 substrate motif;WW domain binding motif		+	CST;HTP	0.999044	1.01617e-12	150.34	133.63	8.62665	21	33.2029	NaN
UID2953	U3KQ90;P55199	U3KQ90	RNA polymerase II elongation factor ELL	ELL	0.0256705	0.0816039	NaN	27.3049	27.0542	27.8029	27.4732	27.7264	176;309	S	QPQSTGSLLGDPAASSPPGERGRSASPPQKR	___1	ERK1,2 kinase substrate motif;GSK-3, ERK1, ERK2, CDK5 substrate motif;MDC1 BRCT domain binding motif;Plk1 PBD domain binding motif;WW domain binding motif	mTOR	+	CST;HTP	0.999635	0.000191416	130.24	111.4	8.40014	739	34.4161	NaN
UID5690	Q9H6F5;H0YG79	Q9H6F5	Coiled-coil domain-containing protein 86	CCDC86	0.0266672	0.0817389	29.7628	30.3757	30.0304	30.545	30.6542	30.6518	18;12	S	TPLRRSRRLGGLRPESPESLTSVSRTRRALV	___1	14-3-3 domain binding motif;AMP-activated protein kinase substrate motif;b-Adrenergic Receptor kinase substrate motif;Calmodulin-dependent protein kinase II substrate motif;Casein kinase II substrate motif;ERK1,2 kinase substrate motif;GSK-3, ERK1, ERK2, CDK5 substrate motif;HMGCoA Reductase kinase substrate motif;PKA kinase substrate motif;PKC kinase substrate motif;WW domain binding motif		+	CST;HTP	1	5.42604e-42	301.04	273.3	9.74629	387	63.1915	NaN
UID13301	Q9H7L9	Q9H7L9	Sin3 histone deacetylase corepressor complex component SDS3	SUDS3	0.0469255	0.0817855	28.3406	29.3832	28.8338	NaN	29.7467	29.8662	237	S	TLNKLKSPKRPASPSSPEHLPATPAESPAQR	___2	Casein kinase II substrate motif;ERK1,2 kinase substrate motif;GSK-3, ERK1, ERK2, CDK5 substrate motif;MDC1 BRCT domain binding motif;Plk1 PBD domain binding motif;WW domain binding motif	CDK2	+	CST;HTP	0.999965	1.81512e-09	170.18	149.87	8.67449	30	44.5653	NaN
UID4681	Q8N5I9	Q8N5I9	Uncharacterized protein C12orf45	C12orf45	0.0463712	0.0818807	28.1357	28.5075	NaN	29.3337	29.3285	29.0778	178	S	LPNSEGGKGKIEVLDSPASKKKK________	___1	b-Adrenergic Receptor kinase substrate motif;Casein kinase II substrate motif;ERK1,2 kinase substrate motif;GSK-3, ERK1, ERK2, CDK5 substrate motif;WW domain binding motif		+		0.999901	0.022192	111.74	40.047	8.83789	377	40.0469	NaN
UID1625	M0QXA7;O95785-3;B9EGQ5;A0A2R8YFV2;O95785-4;O95785;O95785-2	M0QXA7	Protein Wiz	WIZ	0.0180599	0.0820188	NaN	26.729	26.6421	27.2451	26.9135	26.9064	451;448;315;1182;318;1134;277	S	PGSSLEARSPSDLHISPLAKKLPPPPGSPLG	___1	ERK1,2 kinase substrate motif;GSK-3, ERK1, ERK2, CDK5 substrate motif;WW domain binding motif		+	CST;HTP;LTP	0.999997	7.61275e-17	143.83	136.15	9.67487	329	55.703	NaN
UID1740	O14929;O14929-2	O14929	Histone acetyltransferase type B catalytic subunit	HAT1	0.0329155	0.0820971	28.2062	NaN	27.8953	28.4374	29.0811	28.5757	361;276	S	EQYRSYRLDIKRRLISPYKKKQRDLAKMRKC	___1	14-3-3 domain binding motif;AMP-activated protein kinase 2 substrate motif;Calmodulin-dependent protein kinase II substrate motif;Cdc2 kinase substrate motif;CDK kinase substrate motif;CDK1,2,4,6 kinase substrate motif;ERK1,2 kinase substrate motif;GSK-3, ERK1, ERK2, CDK5 substrate motif;MAPKAPK1 kinase substrate motif;PKA kinase substrate motif;PKC kinase substrate motif;WW domain binding motif;…		+	CST;HTP	0.999948	0.00103647	147.4	111.22	9.81002	202	42.7356	113.07
UID2900	P52292;J3QLL0;J3KS65	P52292	Importin subunit alpha-1	KPNA2	0.0436558	0.0822316	28.4059	29.3146	28.4694	29.7286	29.6934	29.4158	62;62;62	S	MLKRRNVSSFPDDATSPLQENRNNQGTVNWS	___1	Casein kinase I substrate motif;ERK1,2 kinase substrate motif;GSK-3, ERK1, ERK2, CDK5 substrate motif;WW domain binding motif		+	HTP	0.999865	0.00267158	71.052	53.55	8.81758	404	41.5818	NaN
UID3551	Q14676;Q14676-3;Q14676-2;Q14676-4	Q14676	Mediator of DNA damage checkpoint protein 1	MDC1	0.0475197	0.0823761	29.2813	30.436	29.6787	30.733	30.5909	31.0657	376;376;376;376	S	PGAPGLAHLQESQAGSDTDVEEGKAPQAVPL	___1	Casein kinase II substrate motif;MAPKAPK2 kinase substrate motif;Pyruvate dehydrogenase kinase substrate motif	CK2A1	+	CST;HTP	0.999984	4.25035e-43	305.19	305.19	10.0159	1083	48.6863	NaN
UID11615	Q5VTL8;A0A0A0MRN0	Q5VTL8	Pre-mRNA-splicing factor 38B	PRPF38B	0.0558815	0.0829625	27.7321	27.4947	NaN	28.9329	28.475	NaN	529;418	S	DSKDQSDKHDRRRSQSIEQESQEKQHKNKDE	___2	14-3-3 domain binding motif;Akt kinase substrate motif;Calmodulin-dependent protein kinase II substrate motif;Casein kinase II substrate motif;MAPKAPK1 kinase substrate motif;p70 Ribosomal S6 kinase substrate motif;Phosphorylase kinase substrate motif;PKA kinase substrate motif;PKC kinase substrate motif;ZIP kinase substrate motif		+	CST;HTP	0.996584	0.0021946	85.28	71.867	8.50363	274	24.6495	NaN
UID3567	Q14684-2;Q14684	Q14684-2	Ribosomal RNA processing protein 1 homolog B	RRP1B	0.0894121	0.0829971	NaN	26.2047	25.418	27.4829	27.0288	27.8733	688;706	S	NMTAEFKKTDKSILVSPTGPSRVAFDPEQKP	___1	Casein kinase II substrate motif;ERK1,2 kinase substrate motif;G protein-coupled receptor kinase 1 substrate motif;GSK-3, ERK1, ERK2, CDK5 substrate motif;MAPKAPK2 kinase substrate motif;WW domain binding motif		+	CST;HTP	0.998595	7.5071e-07	152.47	113.32	8.81556	648	28.5183	NaN
UID1288	Q8NEY8-8;F8W0Q9;Q8NEY8-9;Q8NEY8-2;Q8NEY8;Q8NEY8-6;F8WF16;B7Z8L1;F8W6A0;Q8NEY8-3;Q8NEY8-5;F8VWU8;F8VPY7	Q8NEY8-8	Periphilin-1	PPHLN1	-0.133022	0.0832695	28.4396	26.7201	29.3259	25.7127	25.6422	25.6892	121;139;121;128;121;73;73;66;20;66;73;121;128	S	FRRKSFYSSHYARERSPYKRDNTFFRESPVG	___1	14-3-3 domain binding motif;Calmodulin-dependent protein kinase II substrate motif;Calmodulin-dependent protein kinase IV substrate motif;Cdc2 kinase substrate motif;CDK kinase substrate motif;CDK1,2,4,6 kinase substrate motif;ERK1,2 kinase substrate motif;Growth associated histone HI kinase substrate motif;GSK-3, ERK1, ERK2, CDK5 substrate motif;PKA kinase substrate motif;PKC epsilon kinase subs…		+	HTP	1	0.00432415	161.19	129.43	8.24346	2	141.084	NaN
UID8246	A9Z1X7;Q8IYB3;E9PCT1;M0R088	A9Z1X7	Serine/arginine repetitive matrix protein 1	SRRM1	0.0274256	0.0834654	30.6746	30.3519	30.4373	30.6798	31.1875	31.3519	397;402;401;363	S	RLSPSASPPRRRHRPSPPATPPPKTRHSPTP	___2	DNA dependent Protein kinase substrate motif;ERK1,2 kinase substrate motif;G protein-coupled receptor kinase 1 substrate motif;GSK-3, ERK1, ERK2, CDK5 substrate motif;PKA kinase substrate motif;PKC kinase substrate motif;WW domain binding motif		+		1	5.36606e-07	224.03	195.65	9.03475	691	81.9294	NaN
UID14253	A9Z1X7;Q8IYB3;E9PCT1;M0R088	A9Z1X7	Serine/arginine repetitive matrix protein 1	SRRM1	0.0274256	0.0834654	30.6746	30.3519	30.4373	30.6798	31.1875	31.3519	401;406;405;367	T	SASPPRRRHRPSPPATPPPKTRHSPTPQQSN	___2	ERK1,2 kinase substrate motif;GSK3, Erk1, Erk2 and CDK5 kinase motif;GSK-3, ERK1, ERK2, CDK5 substrate motif;MAPKAPK2 kinase substrate motif;WW domain binding motif		+	HTP	0.99871	4.73063e-06	143.99	135.69	8.29451	200	28.8874	NaN
UID2441	P21333-2;P21333;Q60FE5;A0A087WWY3	P21333-2	Filamin-A	FLNA	0.0123108	0.083853	30.3061	30.4477	30.2407	30.7574	30.5684	30.4485	1459;1459;1432;1432	S	DVTDASKVKCSGPGLSPGMVRANLPQSFQVD	___1	ERK1,2 kinase substrate motif;GSK-3, ERK1, ERK2, CDK5 substrate motif;WW domain binding motif	CDK1	+	CST;HTP	1	4.3093e-06	221.5	147.33	11.0519	658	77.9978	NaN
UID5304	Q96ST3	Q96ST3	Paired amphipathic helix protein Sin3a	SIN3A	0.0430073	0.084179	26.6996	27.6841	27.3341	28.3164	28.1246	27.7496	832	S	HHFIPDLLFAQRGDLSDVEEEEEEEMDVDEA	___1	Casein kinase II substrate motif		+	HTP	0.99936	0.000978501	157.54	125.91	8.14631	1342	31.9476	NaN
UID17	H7C4B2;A0A075B6Q3;Q5H9F3-2;Q5H9F3;Q5H9F3-3	H7C4B2	BCL-6 corepressor-like protein 1	BCORL1	0.0571121	0.0844553	25.9854	27.0595	26.098	27.5475	27.4572	27.3342	35;199;599;599;599	S	PSGTEQQTEGTSVTFSPLKSPPQLEREMASP	___1	Cdc2 kinase substrate motif;CDK kinase substrate motif;CDK1,2,4,6 kinase substrate motif;ERK1,2 kinase substrate motif;G protein-coupled receptor kinase 1 substrate motif;GSK3 kinase substrate motif;GSK-3, ERK1, ERK2, CDK5 substrate motif;MAPKAPK2 kinase substrate motif;WW domain binding motif		+	HTP	0.998066	0.000207131	122.39	101.33	9.64408	783	27.1278	NaN
UID1282	F8W038;Q8IXM2;Q8IXM2-3;H0YIS7;F8W1H0;Q8IXM2-2	F8W038	Chromatin complexes subunit BAP18	C17orf49;BAP18;RNASEK-C17orf49	0.0590834	0.0845131	26.4713	27.7964	26.8588	27.9113	28.064	28.5426	96;96;96;137;70;62	S	KRKVYEDSGIPLPAESPKKGPKKVASGVLSP	___1	b-Adrenergic Receptor kinase substrate motif;Cdc2 kinase substrate motif;CDK kinase substrate motif;CDK1,2,4,6 kinase substrate motif;ERK1,2 kinase substrate motif;Growth associated histone HI kinase substrate motif;GSK-3, ERK1, ERK2, CDK5 substrate motif;PKA kinase substrate motif;PKC kinase substrate motif;WW domain binding motif	CDK2	+	HTP	1	3.79027e-43	286.85	261.52	10.88	2	162.219	10.53
UID2944	P54727;P54727-2;H0Y579	P54727	UV excision repair protein RAD23 homolog B	RAD23B	0.0216446	0.0846955	30.2725	NaN	30.4838	NaN	30.7432	30.9315	160;88;30	S	QEKPAEKPAETPVATSPTATDSTSGDSSRSN	___1	Casein kinase II substrate motif;ERK1,2 kinase substrate motif;G protein-coupled receptor kinase 1 substrate motif;GSK-3, ERK1, ERK2, CDK5 substrate motif;WW domain binding motif		+	CST;HTP;LTP	1	3.0735e-18	218.12	180.68	8.39109	523	134.298	0.20715
UID1507	I3L341;Q2KHM9-2;Q2KHM9	I3L341	Uncharacterized protein KIAA0753	KIAA0753	0.0352874	0.0848498	27.9178	27.0988	27.5881	28.4008	28.342	27.9072	22;527;826	S	ENNDQKISAISEKPLSPHPIRITKTVDRKDP	___1	ERK1,2 kinase substrate motif;GSK-3, ERK1, ERK2, CDK5 substrate motif;PKA kinase substrate motif;PKC kinase substrate motif;WW domain binding motif		+	CST;HTP	1	0.000960672	158.56	108.09	9.39501	1141	122.862	NaN
UID2822	P49736	P49736	DNA replication licensing factor MCM2	MCM2	0.0510738	0.0848792	30.0898	31.3729	30.8377	31.6407	31.9484	32.0374	139	S	AGRGLGRMRRGLLYDSDEEDEERPARKRRQV	___1	b-Adrenergic Receptor kinase substrate motif;BARD1 BRCT domain binding motif;Casein kinase II substrate motif	CK2A1;CDK7;CDC7;CDK2	+	CST;HTP	0.999999	3.21264e-05	139.78	111.77	8.74074	80	59.2199	NaN
UID13299	Q9H7L9	Q9H7L9	Sin3 histone deacetylase corepressor complex component SDS3	SUDS3	0.0466093	0.0859762	28.3406	29.3832	28.8338	29.7868	29.7467	29.8662	234	S	DLRTLNKLKSPKRPASPSSPEHLPATPAESP	___2	14-3-3 domain binding motif;Calmodulin-dependent protein kinase II substrate motif;Casein kinase II substrate motif;ERK1,2 kinase substrate motif;G protein-coupled receptor kinase 1 substrate motif;GSK-3, ERK1, ERK2, CDK5 substrate motif;PKA kinase substrate motif;PKC kinase substrate motif;WW domain binding motif	CDK2	+	CST;HTP	1	7.25751e-07	121.91	112.45	8.35292	152	81.631	0.9245
UID3229	Q08945;A0A0U1RRK2	Q08945	FACT complex subunit SSRP1	SSRP1	0.0749131	0.0861187	28.7309	30.4467	29.1952	31.0236	30.8412	31.2181	444;40	S	GLKEGMNPSYDEYADSDEDQHDAYLERMKEE	___1	b-Adrenergic Receptor kinase substrate motif;Casein kinase II substrate motif;Pyruvate dehydrogenase kinase substrate motif		+	HTP	1	4.43088e-06	148.68	129.41	9.03767	117	127.622	NaN
UID13193	Q9H1E3;Q9H1E3-2	Q9H1E3	Nuclear ubiquitous casein and cyclin-dependent kinase substrate 1	NUCKS1	0.0345514	0.0861756	30.6024	31.3051	30.6878	31.8437	31.8701	31.1259	181;141	S	EKKMPKPRLKATVTPSPVKGKGKVGRPTASK	___2	Cdc2 kinase substrate motif;CDK kinase substrate motif;CDK1,2,4,6 kinase substrate motif;DNA dependent Protein kinase substrate motif;ERK1,2 kinase substrate motif;GSK-3, ERK1, ERK2, CDK5 substrate motif;WW domain binding motif	CDK1;CDK2	+	CST;HTP	1	9.31174e-13	178.12	152.96	8.83013	575	97.5125	0.14561
UID14981	Q9H1E3;Q9H1E3-2	Q9H1E3	Nuclear ubiquitous casein and cyclin-dependent kinase substrate 1	NUCKS1	0.0345514	0.0861756	30.6024	31.3051	30.6878	31.8437	31.8701	31.1259	179;139	T	RKEKKMPKPRLKATVTPSPVKGKGKVGRPTA	___2	AMP-activated protein kinase substrate motif;GSK-3, ERK1, ERK2, CDK5 substrate motif;PKA kinase substrate motif;WW domain binding motif		+	CST;HTP	0.999527	1.53371e-45	194.91	187.32	9.13934	472	33.8547	NaN
UID6219	Q9ULW0;Q9ULW0-2	Q9ULW0	Targeting protein for Xklp2	TPX2	0.0626627	0.0867946	26.0132	27.4113	26.8566	28.1693	27.7273	NaN	738;774	S	GLEIKSSDQPLTVPVSPKFSTRFHC______	___1	ERK1,2 kinase substrate motif;G protein-coupled receptor kinase 1 substrate motif;Growth associated histone HI kinase substrate motif;GSK3 kinase substrate motif;GSK-3, ERK1, ERK2, CDK5 substrate motif;PKA kinase substrate motif;PKC kinase substrate motif;WW domain binding motif	CDK1	+	CST;HTP	1	1.10451e-07	219.89	175.18	8.51751	1183	69.7496	NaN
UID13307	Q9H7N4	Q9H7N4	Splicing factor, arginine/serine-rich 19	SCAF1	0.0375582	0.0870754	26.9606	27.3796	26.7995	28.0204	27.2596	27.9997	498	S	RRKILTQRRERYRQRSPSPAPAPAPAAAAGP	___2	14-3-3 domain binding motif;Akt kinase substrate motif;Calmodulin-dependent protein kinase II substrate motif;Casein kinase II substrate motif;ERK1,2 kinase substrate motif;G protein-coupled receptor kinase 1 substrate motif;Growth associated histone HI kinase substrate motif;GSK-3, ERK1, ERK2, CDK5 substrate motif;MAPKAPK1 kinase substrate motif;PKA kinase substrate motif;PKC kinase substrate mo…		+	CST;HTP	0.985517	8.09671e-21	146.98	132.61	8.51849	331	18.6866	NaN
UID13308	Q9H7N4	Q9H7N4	Splicing factor, arginine/serine-rich 19	SCAF1	0.0375582	0.0870754	26.9606	27.3796	26.7995	28.0204	27.2596	27.9997	500	S	KILTQRRERYRQRSPSPAPAPAPAAAAGPPT	___2	14-3-3 domain binding motif;Akt kinase substrate motif;Calmodulin-dependent protein kinase II substrate motif;DNA dependent Protein kinase substrate motif;ERK1,2 kinase substrate motif;G protein-coupled receptor kinase 1 substrate motif;GSK-3, ERK1, ERK2, CDK5 substrate motif;MAPKAPK1 kinase substrate motif;PKA kinase substrate motif;PKC kinase substrate motif;WW domain binding motif		+	HTP	1	0.0030522	109.2	62.557	8.58463	234	74.4752	NaN
UID1456	H7BYY2;Q6W2J9-4;Q6W2J9-2;Q6W2J9;Q6W2J9-3	H7BYY2	BCL-6 corepressor	BCOR	0.0183675	0.0871097	NaN	28.0602	28.2138	28.4674	28.3049	28.7203	423;423;423;423;423	S	GHARKTAVQDRKDGSSPPLLEKQTVTKDVTD	___1	Casein kinase I substrate motif;ERK1,2 kinase substrate motif;GSK-3, ERK1, ERK2, CDK5 substrate motif;MDC1 BRCT domain binding motif;PKA kinase substrate motif;Plk1 PBD domain binding motif;WW domain binding motif		+	CST;HTP	1	2.67744e-16	162.07	154.27	8.93835	173	129.697	NaN
UID5482	Q9BX95	Q9BX95	Sphingosine-1-phosphate phosphatase 1	SGPP1	-0.0360412	0.0872643	29.9306	30.672	30.7323	29.4671	30.0963	29.518	112	S	LGPASPRRAGALRRNSLTGEEGQLARVSNWP	___1	14-3-3 domain binding motif;Aurora-A kinase substrate motif;Calmodulin-dependent protein kinase II substrate motif;Casein kinase II substrate motif;PAK2 kinase substrate motif;Phosphorylase kinase substrate motif;PKA kinase substrate motif;PKC epsilon kinase substrate motif;PKC kinase substrate motif		+	HTP	0.96912	4.94296e-13	162.02	148.19	9.44317	393	18.3907	NaN
UID3450	Q13541	Q13541	Eukaryotic translation initiation factor 4E-binding protein 1	EIF4EBP1	0.0285085	0.0874401	28.8015	29.3183	29.4771	29.9537	29.7149	29.6764	65	S	TRIIYDRKFLMECRNSPVTKTPPRDLPTIPG	___1	Casein kinase II substrate motif;ERK1,2 kinase substrate motif;GSK-3, ERK1, ERK2, CDK5 substrate motif;PKA kinase substrate motif;PKC kinase substrate motif;WW domain binding motif	ERK1;ERK2;mTOR;DYRK2	+	HTP	1	0.00191135	123.67	70.946	9.28607	260	123.671	NaN
UID7177	Q29RF7	Q29RF7	Sister chromatid cohesion protein PDS5 homolog A	PDS5A	0.00731309	0.0876992	29.4595	29.615	29.6235	29.6773	29.688	29.7835	1208	T	GVSENEENPVRIISVTPVKNIDPVKNKEINS	___1	Cdc2 kinase substrate motif;CDK1,2,4,6 kinase substrate motif;CDK5 kinase substrate motif;GSK-3, ERK1, ERK2, CDK5 substrate motif;WW domain binding motif		+	HTP	1	2.03173e-18	202.62	167.41	8.89168	1532	138.969	NaN
UID799	C9J0I9;Q86WB0;Q86WB0-2;Q86WB0-3	C9J0I9	Nuclear-interacting partner of ALK	ZC3HC1	0.0276271	0.0878419	NaN	28.1676	28.1951	28.8329	28.96	28.3858	278;321;300;321	S	PGLEGRPERLPLVPESPRRMMTRSQDATFSP	___1	b-Adrenergic Receptor kinase substrate motif;Cdc2 kinase substrate motif;CDK kinase substrate motif;CDK1,2,4,6 kinase substrate motif;ERK1,2 kinase substrate motif;Growth associated histone HI kinase substrate motif;GSK-3, ERK1, ERK2, CDK5 substrate motif;PKA kinase substrate motif;PKC kinase substrate motif;WW domain binding motif		+	CST;HTP	1	4.27747e-16	200.9	189.36	9.25096	435	126.573	NaN
UID2610	P36871;P36871-2	P36871	Phosphoglucomutase-1	PGM1	-0.0707092	0.0879188	27.5156	26.1696	27.1287	25.9516	24.8373	26.1596	117;135	S	IIRKIKAIGGIILTASHNPGGPNGDFGIKFN	___1			+	HTP	0.968055	7.91743e-26	256.67	233.68	9.20871	128	14.8222	NaN
UID3588	Q147X3-2;Q147X3	Q147X3-2	N-alpha-acetyltransferase 30	NAA30	0.0560433	0.0879304	NaN	26.6088	26.352	27.2948	27.7638	NaN	162;199	S	VRLLSSSLTADCSLRSPSGREVEPGEDRTIR	___1	Casein kinase II substrate motif;ERK1,2 kinase substrate motif;Growth associated histone HI kinase substrate motif;GSK-3, ERK1, ERK2, CDK5 substrate motif;WW domain binding motif		+	CST;HTP	1	9.08962e-72	347.24	316.02	10.4717	177	119.475	NaN
UID2513	P29374	P29374	AT-rich interactive domain-containing protein 4A	ARID4A	-0.0392295	0.0881049	27.9559	27.8413	NaN	27.0046	27.2958	NaN	1140	S	PVKHLNVSKPQKLARSPARISPHIKDGEKDK	___1	Cdc2 kinase substrate motif;CDK kinase substrate motif;CDK1,2,4,6 kinase substrate motif;ERK1,2 kinase substrate motif;Growth associated histone HI kinase substrate motif;GSK-3, ERK1, ERK2, CDK5 substrate motif;PKA kinase substrate motif;WW domain binding motif	CDK2	+	HTP	0.993985	8.31891e-57	209.83	199.86	8.06134	402	23.1935	2.5297
UID2962	P55884;P55884-2;C9JZG1	P55884	Eukaryotic translation initiation factor 3 subunit B	EIF3B	0.0954601	0.0882128	23.6731	25.3194	25.5301	26.2301	26.8502	NaN	154;154;115	S	EPRALENGDADEPSFSDPEDFVDDVSEEELL	___1	Casein kinase II substrate motif		+	CST;HTP	1	3.92137e-45	267.69	253.53	10.0096	211	54.2249	NaN
UID3184	Q05209-2;Q05209-3;Q05209	Q05209-2	Tyrosine-protein phosphatase non-receptor type 12	PTPN12	0.0234687	0.0882727	28.292	28.5279	28.2087	29.068	28.8558	28.4994	202;213;332	S	NTENMVSSIEPEKQDSPPPKPPRTRSCLVEG	___1	b-Adrenergic Receptor kinase substrate motif;ERK1,2 kinase substrate motif;GSK-3, ERK1, ERK2, CDK5 substrate motif;PKA kinase substrate motif;PKC kinase substrate motif;WW domain binding motif		+	CST;HTP	0.999792	7.41229e-06	140.8	118.58	8.08343	85	36.8102	NaN
UID6525	Q9Y4B6-2;Q9Y4B6;Q9Y4B6-3	Q9Y4B6-2	Protein VPRBP	VPRBP	0.0401045	0.0886602	25.0478	25.0071	25.7144	25.9901	25.9466	NaN	999;1000;551	S	SQSPAIKKQLDRHLPSPPTLDSIITEYLREQ	___1	Casein kinase II substrate motif;DNA dependent Protein kinase substrate motif;ERK1,2 kinase substrate motif;GSK-3, ERK1, ERK2, CDK5 substrate motif;WW domain binding motif		+	CST;HTP;LTP	0.999969	2.80592e-62	321.06	302.23	9.9081	109	45.1349	NaN
UID5345	Q99590;F8VXG7;Q99590-2;A0A0A0MTP7	Q99590	Protein SCAF11	SCAF11	0.0430603	0.0890126	NaN	27.0933	26.705	27.883	27.5452	NaN	680;488;365;620	S	NNLLKNNLLNTKLEKSLEEKNESLTEHPRST	___1	Casein kinase II substrate motif;PKA kinase substrate motif;Plk1 kinase substrate motif		+	CST;HTP;LTP	0.999998	0.000128363	202	119.17	8.28553	192	57.7352	NaN
UID980	E7ETY2;Q13428-7;Q13428-6;J3KQ96;Q13428-3;Q13428;Q13428-4;Q13428-8;Q13428-2	Q13428-3	Treacle protein	TCOF1	0.0486754	0.0890665	28.4067	29.0877	27.9195	29.2434	29.6558	29.4455	1257;1220;1219;1219;1258;1257;1293;1181;1180	S	DGKQEAKPQQAAGMLSPKTGGKEAASGTTPQ	___1	Casein kinase II substrate motif;ERK1,2 kinase substrate motif;Growth associated histone HI kinase substrate motif;GSK-3, ERK1, ERK2, CDK5 substrate motif;PKA kinase substrate motif;PKC kinase substrate motif;WW domain binding motif		+	CST;HTP;LTP	0.990023	4.04563e-41	204.44	188.67	9.06711	272	19.9728	0.72789
UID1833	Q9UG54;O43318-2;O43318;O43318-4;O43318-3	Q9UG54	Mitogen-activated protein kinase kinase kinase 7	DKFZp586F0420;MAP3K7	0.0477284	0.0891725	28.8999	29.6006	28.4043	30.0189	30.295	29.5141	93;412;439;412;439	S	ARIAATTGNGQPRRRSIQDLTVTGTEPGQVS	___1	14-3-3 domain binding motif;Aurora-A kinase substrate motif;Calmodulin-dependent protein kinase II substrate motif;Casein kinase II substrate motif;PAK2 kinase substrate motif;Phosphorylase kinase substrate motif;PKA kinase substrate motif;PKC epsilon kinase substrate motif;PKC kinase substrate motif;Pyruvate dehydrogenase kinase substrate motif		+	CST;HTP	0.999877	1.43612e-13	169.41	153.65	9.45117	209	39.1133	NaN
UID6768	H0YKN8;H0YKT5;H0YL70;Q04726-7;Q04726-5;Q04726-2;Q04726;Q04726-6;H0YNT2;Q04726-3;Q04726-4;F5H7D6;A0A0D9SES8;H0YLI3;H0YKH0;H0YLW9	H0YKN8	Transducin-like enhancer protein 3	TLE3	0.0135587	0.0891959	28.0584	28.276	28.2953	28.6315	28.4793	28.3181	340;339;344;327;334;334;334;334;278;334;339;278;334;408;334;334	T	TPTPRNDAPTPGTSTTPGLRSMPGKPPGMDP	___1	GSK-3, ERK1, ERK2, CDK5 substrate motif;WW domain binding motif		+	HTP	0.8923	5.8518e-07	157.54	117.07	8.45378	19	9.18295	NaN
UID8252	A9Z1X7;Q8IYB3;Q8IYB3-2;E9PCT1	A9Z1X7	Serine/arginine repetitive matrix protein 1	SRRM1	0.0465402	0.0894967	26.7135	27.7665	27.4269	28.6707	28.0579	27.8635	778;769;767;768	S	SGSPEPAAKKPPAPPSPVQSQSPSTNWSPAV	___2	DNA dependent Protein kinase substrate motif;ERK1,2 kinase substrate motif;G protein-coupled receptor kinase 1 substrate motif;GSK3 kinase substrate motif;GSK-3, ERK1, ERK2, CDK5 substrate motif;WW domain binding motif	CDK2	+	CST;HTP	1	8.53784e-06	194.98	158.53	9.48137	827	83.9983	NaN
UID456	F8VYC4;A0A286YES2;A0A1W2PNU4;P0DJD0;P0DJD1;A6NKT7;J3KNE0;P49792;Q7Z3J3	P49792	RANBP2-like and GRIP domain-containing protein 1;RANBP2-like and GRIP domain-containing protein 2;RanBP2-like and GRIP domain-containing protein 3;E3 SUMO-protein ligase RanBP2;RanBP2-like and GRIP domain-containing protein 4	RGPD1;RGPD2;RGPD3;RANBP2;RGPD4	0.0329404	0.0895531	28.1361	28.4563	27.6568	28.8968	28.8566	28.4414	787;787;787;779;787;789;789;788;789	S	SEIKHSTPSPTKYSLSPSKSYKYSPKTPPRW;SEIKHSTPSPTRYSLSPSKSYKYSPKTPPRW	___1	Casein kinase II substrate motif;Cdc2 kinase substrate motif;CDK kinase substrate motif;CDK1,2,4,6 kinase substrate motif;ERK1,2 kinase substrate motif;G protein-coupled receptor kinase 1 substrate motif;GSK3 kinase substrate motif;GSK-3, ERK1, ERK2, CDK5 substrate motif;PKA kinase substrate motif;WW domain binding motif		+	HTP	1	9.36455e-06	198.29	138.45	8.40868	64	79.5285	0.41849
UID1742	O14974;O14974-4;O14974-3;O14974-2;O14974-5;F8VZN8;H0YHI8;H0YIS4	O14974	Protein phosphatase 1 regulatory subunit 12A	PPP1R12A	0.0422451	0.0895764	28.3834	29.2462	28.4274	29.5519	29.4509	29.6114	422;422;422;422;335;422;26;117	S	PTSPIKKFPTTATKISPKEEERKDESPATWR	___1	Casein kinase II substrate motif;ERK1,2 kinase substrate motif;Growth associated histone HI kinase substrate motif;GSK-3, ERK1, ERK2, CDK5 substrate motif;PKA kinase substrate motif;PKC kinase substrate motif;WW domain binding motif		+	CST;HTP	0.99999	0.000293671	154.28	125.21	8.52265	16	50.0373	NaN
UID2007	O75382-3;O75382-2;O75382;E9PMK8;E9PMW5	O75382-3	Tripartite motif-containing protein 3	TRIM3	0.0475969	0.0899062	27.5878	28.7053	27.9385	29.0148	29.4517	28.5904	7;7;7;7;7	S	_________MAKREDSPGPEVQPMDKQFLVC	___1	14-3-3 domain binding motif;b-Adrenergic Receptor kinase substrate motif;Calmodulin-dependent protein kinase II substrate motif;ERK1,2 kinase substrate motif;GSK-3, ERK1, ERK2, CDK5 substrate motif;PKA kinase substrate motif;PKC epsilon kinase substrate motif;PKC kinase substrate motif;WW domain binding motif		+	CST;HTP	0.999995	0.000100208	213.63	190.6	8.91351	725	53.6287	NaN
UID2523	P29590-2	P29590-2	Protein PML	PML	0.0737168	0.0901446	25.5713	27.1956	26.1669	NaN	27.5373	27.844	583	S	ENSVSGPEVQPRTPASPHFRSQGAQPQQVTL	___1	ERK1,2 kinase substrate motif;GSK-3, ERK1, ERK2, CDK5 substrate motif;WW domain binding motif		+	CST;HTP	1	7.68323e-05	123.35	26.687	8.94114	1025	123.355	NaN
UID21559	Q9UQ35;Q9UQ35-2;I3L4D8;I3L182	Q9UQ35	Serine/arginine repetitive matrix protein 2	SRRM2	-0.0494092	0.0902717	NaN	28.818	28.3974	27.8716	NaN	27.4174	702;702;702;606	S	ARRGRSRSRTPRRGRSRSRSLVRRGRSHSRT	___3	14-3-3 domain binding motif;Calmodulin-dependent protein kinase II substrate motif;Casein kinase II substrate motif;CLK1 kinase substrate motif;G protein-coupled receptor kinase 1 substrate motif;GSK3 kinase substrate motif;PKA kinase substrate motif;PKC kinase substrate motif;ZIP kinase substrate motif		+	CST;HTP	0.99999	0.000151379	153.32	125.98	8.34526	510	49.9195	NaN
UID21560	Q9UQ35;Q9UQ35-2;I3L4D8;I3L182	Q9UQ35	Serine/arginine repetitive matrix protein 2	SRRM2	-0.0494092	0.0902717	NaN	28.818	28.3974	27.8716	NaN	27.4174	704;704;704;608	S	RGRSRSRTPRRGRSRSRSLVRRGRSHSRTPQ	___3	14-3-3 domain binding motif;Akt kinase substrate motif;Calmodulin-dependent protein kinase II substrate motif;Casein kinase II substrate motif;MAPKAPK1 kinase substrate motif;PKA kinase substrate motif;PKC kinase substrate motif		+	CST;HTP	0.78493	9.04293e-05	177.83	139.53	8.3887	331	5.62251	NaN
UID21561	Q9UQ35;Q9UQ35-2;I3L4D8;I3L182	Q9UQ35	Serine/arginine repetitive matrix protein 2	SRRM2	-0.0494092	0.0902717	NaN	28.818	28.3974	27.8716	NaN	27.4174	706;706;706;610	S	RSRSRTPRRGRSRSRSLVRRGRSHSRTPQRR	___3	14-3-3 domain binding motif;Akt kinase substrate motif;AMP-activated protein kinase 2 substrate motif;Calmodulin-dependent protein kinase II substrate motif;CLK1 kinase substrate motif;MAPKAPK1 kinase substrate motif;MAPKAPK2 kinase substrate motif;p70 Ribosomal S6 kinase substrate motif;Phosphorylase kinase substrate motif;PKA kinase substrate motif;PKC kinase substrate motif		+	CST;HTP	0.988578	0.00179846	64.315	53.799	7.85967	100	21.6562	NaN
UID10949	Q13085;Q13085-4;Q13085-2;Q13085-3	Q13085	Acetyl-CoA carboxylase 1;Biotin carboxylase	ACACA	0.0496333	0.090373	26.5513	NaN	26.9953	27.573	27.8477	NaN	1259;1296;1201;1181	S	DFVRIFDEVMGCFSDSPPQSPTFPEAGHTSL	___2	b-Adrenergic Receptor kinase substrate motif;ERK1,2 kinase substrate motif;G protein-coupled receptor kinase 1 substrate motif;GSK3 kinase substrate motif;GSK-3, ERK1, ERK2, CDK5 substrate motif;WW domain binding motif		+	CST;HTP	1	4.81841e-25	247.18	219.41	9.76254	452	128.56	NaN
UID2785	P48681	P48681	Nestin	NES	0.0376142	0.0905385	24.3502	24.0851	24.7196	24.8564	25.2017	NaN	358	S	RLGSLLPVLSPTSLPSPLPATLETPVPAFLK	___1	DNA dependent Protein kinase substrate motif;ERK1,2 kinase substrate motif;G protein-coupled receptor kinase 1 substrate motif;GSK-3, ERK1, ERK2, CDK5 substrate motif;WW domain binding motif		+	CST;HTP	0.999999	2.3588e-33	188.41	176.62	9.61859	1400	58.7434	NaN
UID3858	Q5H909;Q9UNF1-2;Q9UNF1	Q5H909	Melanoma-associated antigen D2	MAGED2	0.0345552	0.0906434	29.3406	30.1523	30.0439	30.3788	30.3765	30.952	229;229;247	S	TRLAAWARRALLSLRSPKARRGKARRRAAKL	___1	ERK1,2 kinase substrate motif;Growth associated histone HI kinase substrate motif;GSK-3, ERK1, ERK2, CDK5 substrate motif;PKA kinase substrate motif;PKC kinase substrate motif;WW domain binding motif		+	CST;HTP	0.999377	5.42719e-11	115.13	110.2	9.97618	538	32.0755	53.319
UID4866	Q8WUA2	Q8WUA2	Peptidyl-prolyl cis-trans isomerase-like 4	PPIL4	-0.0348034	0.0906734	29.4546	29.648	30.2731	29.2402	29.0366	28.9687	178	S	DDPFDDPPDLLIPDRSPEPTREQLDSGRIGA	___1	Casein kinase II substrate motif;ERK1,2 kinase substrate motif;G protein-coupled receptor kinase 1 substrate motif;Growth associated histone HI kinase substrate motif;GSK-3, ERK1, ERK2, CDK5 substrate motif;WW domain binding motif		+	CST;HTP;LTP	1	1.26052e-14	196.11	123.91	9.32319	197	61.212	6.3525
UID4818	Q8TC07-2;Q8TC07-3;Q8TC07	Q8TC07-2	TBC1 domain family member 15	TBC1D15	0.0332465	0.0907778	27.8433	27.8736	27.6824	28.2202	28.8905	28.2328	658;666;675	S	SNALPTLSASGARNDSPTQIPVSSDVCRLTP	___1	14-3-3 domain binding motif;b-Adrenergic Receptor kinase substrate motif;Calmodulin-dependent protein kinase II substrate motif;Casein kinase II substrate motif;ERK1,2 kinase substrate motif;GSK-3, ERK1, ERK2, CDK5 substrate motif;PKA kinase substrate motif;PKC kinase substrate motif;WW domain binding motif		+	CST;HTP;LTP	0.999813	2.37587e-11	204.78	157.27	8.79336	48	37.2747	NaN
UID8	P46379-3;P46379;P46379-2;A0A0G2JK23;A0A024RCR6;P46379-5;A0A0G2JL47;P46379-4;A0A0G2JJM1;X6REW1;F6S6P2;F6WML8;F6U341;F6X9W3;F6VEM6;A0A1B0GX79;A0A0G2JJR8;F6XTU0;F6U1F2;F6UR09;F6TC96	P46379-3	Large proline-rich protein BAG6	BAG6;BAT3	0.0433372	0.0909473	30.4522	30.6277	29.5609	31.3304	31.2337	30.8407	113;113;113;113;113;113;113;113;113;113;113;113;113;113;113;113;113;113;113;113;113	S	ASSGTGSASATHGGGSPPGTRGPGASVHDRN	___1	ERK1,2 kinase substrate motif;G protein-coupled receptor kinase 1 substrate motif;GSK-3, ERK1, ERK2, CDK5 substrate motif;WW domain binding motif		+	CST;HTP	1	2.48948e-142	416.65	393.09	9.02637	103	66.83	NaN
UID11989	Q7Z5K2;Q7Z5K2-2;Q7Z5K2-3	Q7Z5K2	Wings apart-like protein homolog	WAPAL	0.0399661	0.0911197	28.3799	29.2493	28.37	29.7816	29.3792	29.2541	221;264;306	S	ETNDTWNSQFGKRPESPSEISPIKGSVRTGL	___2	14-3-3 domain binding motif;b-Adrenergic Receptor kinase substrate motif;Calmodulin-dependent protein kinase II substrate motif;Casein kinase II substrate motif;ERK1,2 kinase substrate motif;GSK-3, ERK1, ERK2, CDK5 substrate motif;PKA kinase substrate motif;PKC kinase substrate motif;WW domain binding motif		+	CST;HTP	0.999804	0.00403972	117.25	59.903	9.06848	266	37.149	NaN
UID11990	Q7Z5K2;Q7Z5K2-2;Q7Z5K2-3	Q7Z5K2	Wings apart-like protein homolog	WAPAL	0.0399661	0.0911197	28.3799	29.2493	28.37	29.7816	29.3792	29.2541	226;269;311	S	WNSQFGKRPESPSEISPIKGSVRTGLFEWDN	___2	Cdc2 kinase substrate motif;CDK kinase substrate motif;CDK1,2,4,6 kinase substrate motif;ERK1,2 kinase substrate motif;GSK-3, ERK1, ERK2, CDK5 substrate motif;WW domain binding motif		+	CST;HTP	0.846877	0.000194053	71.881	62.232	8.85421	441	7.32889	NaN
UID4502	S4R3V8;Q86X29-6;Q86X29-5;Q86X29-4;Q86X29;Q86X29-2;Q86X29-3	S4R3V8	Lipolysis-stimulated lipoprotein receptor	LSR	0.0321049	0.0911399	28.1667	28.7197	28.307	28.8934	29.4804	28.7366	419;311;399;448;467;409;447	S	LTPIRDEEWGGHSPRSPRGWDQEPAREQAGG	___1	ERK1,2 kinase substrate motif;Growth associated histone HI kinase substrate motif;GSK-3, ERK1, ERK2, CDK5 substrate motif;PKA kinase substrate motif;PKC kinase substrate motif;WW domain binding motif		+	HTP	0.998554	0.000848863	164.97	84.533	9.2384	388	28.4084	NaN
UID4272	Q6VY07-2;Q6VY07;B4DF77	Q6VY07-2	Phosphofurin acidic cluster sorting protein 1	PACS1	0.0725572	0.0916134	NaN	26.1851	26.0486	NaN	27.2248	27.7031	495;495;31	S	KTPMKSSKTDLQGSASPSKVEGVHTPRQKRS	___1	Casein kinase II substrate motif;Cdc2 kinase substrate motif;CDK kinase substrate motif;CDK1,2,4,6 kinase substrate motif;ERK1,2 kinase substrate motif;GSK-3, ERK1, ERK2, CDK5 substrate motif;WW domain binding motif		+	CST;HTP	0.896334	1.7517e-24	219.69	179.78	9.19432	1278	9.47078	NaN
UID452	A0A1C7CYX9	A0A1C7CYX9			-0.0331967	0.0916611	32.7177	33.3031	32.4392	32.1598	31.9519	32.1086	27	S	EDEEVPAFFKNLGSGSPKPRQKFCGMFCPVE	___1	ERK1,2 kinase substrate motif;Growth associated histone HI kinase substrate motif;GSK-3, ERK1, ERK2, CDK5 substrate motif;PKA kinase substrate motif;PKC kinase substrate motif;WW domain binding motif			CST;HTP;LTP	1	3.67467e-10	163.91	139.02	10.0976	32	88.5961	NaN
UID2645	P41236;H7C416	P41236	Protein phosphatase inhibitor 2	PPP1R2	0.0220267	0.0927035	28.2238	28.7338	28.5238	29.1163	29.005	28.6753	87;33	S	STPYHSMMGDDEDACSDTEATEAMAPDILAR	___1	Casein kinase I substrate motif;Casein kinase II substrate motif;G protein-coupled receptor kinase 1 substrate motif	CK2A1;CDK14	+	HTP	1	0.00758311	114.86	68.468	8.61063	1469	71.7348	NaN
UID2816	P49454	P49454	Centromere protein F	CENPF	0.051559	0.0929613	28.6581	29.3485	28.0449	29.5862	30.0509	29.5454	3150	S	TAGGSRSQKVKVAQRSPVDSGTILREPTTKS	___1	Casein kinase II substrate motif;ERK1,2 kinase substrate motif;G protein-coupled receptor kinase 1 substrate motif;Growth associated histone HI kinase substrate motif;GSK3 kinase substrate motif;GSK-3, ERK1, ERK2, CDK5 substrate motif;Pyruvate dehydrogenase kinase substrate motif;WW domain binding motif		+	CST;HTP	1	0.000183185	194.48	143.68	9.19354	120	129.667	58.011
UID500	A0A2R8Y804;A0A2R8Y543;A0A2R8YCH5;A0A2R8Y5A3;P35222;A0A2R8Y750;A0A2R8Y7Z0;A0A2R8Y6G0;A0A2R8YG06;B4DGU4;A0A2R8Y5Z1;A0A2R8Y5C3	A0A2R8Y804	Catenin beta-1	CTNNB1	-0.0645671	0.0933873	28.0791	27.7799	29.2541	27.089	26.8069	27.492	675;675;675;677;675;638;674;355;40;668;646;631	S	FRMSEDKPQDYKKRLSVELTSSLFRTEPMAW	___1	Aurora-A kinase substrate motif;Casein kinase II substrate motif;G protein-coupled receptor kinase 1 substrate motif;PAK2 kinase substrate motif;Phosphorylase kinase substrate motif;Pim1 kinase substrate sequence;PKA kinase substrate motif;PKC kinase substrate motif	PKACA;PAK4;MEKK2;PAK1	+	HTP	0.999437	2.97332e-06	143.98	110.1	9.69097	645	32.4895	NaN
UID4895	Q8WWM7;Q8WWM7-6;Q8WWM7-8;Q8WWM7-5;Q8WWM7-4;Q8WWM7-9;Q8WWM7-2;Q8WWM7-3;H3BUF6	Q8WWM7	Ataxin-2-like protein	ATXN2L	0.0450196	0.0935826	28.0187	28.919	27.9021	29.3868	28.9596	29.1826	594;594;594;594;594;594;594;594;600	S	KEKEVDGLLTSEPMGSPVSSKTESVSDKEDK	___1	Casein kinase II substrate motif;ERK1,2 kinase substrate motif;G protein-coupled receptor kinase 1 substrate motif;GSK3 kinase substrate motif;GSK-3, ERK1, ERK2, CDK5 substrate motif;WW domain binding motif		+	CST;HTP	0.997685	7.7836e-13	169.43	141.58	8.63462	1333	26.4875	1.0287
UID14728	Q14676;Q14676-3;Q14676-2;Q14676-4	Q14676	Mediator of DNA damage checkpoint protein 1	MDC1	-0.0139207	0.0936724	28.3161	28.4338	NaN	28.1289	NaN	28.076	301;301;301;301	T	GVILERSQPPGEDSDTDVDDDSRPPGRPAEV	___2	b-Adrenergic Receptor kinase substrate motif;Casein kinase I substrate motif;Casein kinase II substrate motif	CK2A1	+	HTP;LTP	1	5.6121e-129	383	327.45	9.7341	592	122.252	NaN
UID1023	E7EVA0;P27816;P27816-6;P27816-2	E7EVA0	Microtubule-associated protein;Microtubule-associated protein 4	MAP4	0.0624468	0.0936812	25.476	25.0578	24.185	26.1054	NaN	25.9106	524;507;507;507	S	VAPSTVKEVGLLKDMSPLSETEMALGKDVTP	___1	Calmodulin-dependent protein kinase II substrate motif;Casein kinase II substrate motif;Chk1 kinase substrate motif;ERK1,2 kinase substrate motif;GSK-3, ERK1, ERK2, CDK5 substrate motif;PKA kinase substrate motif;PKC kinase substrate motif;WW domain binding motif		+	CST;HTP	0.999998	0.000130724	205.07	72.821	8.93177	1313	59.0437	NaN
UID5738	Q9H910;Q9H910-3;A6NGP5;Q9H910-2;H3BU16;H3BMV3;H3BMT0;H3BTV5	Q9H910	Hematological and neurological expressed 1-like protein	HN1L	0.0370392	0.093906	NaN	26.6438	26.305	27.3524	27.0665	27.0697	97;125;85;81;81;97;81;62	S	QHLNPPGGKTSDIFGSPVTATSRLAHPNKPK	___1	Casein kinase II substrate motif;ERK1,2 kinase substrate motif;G protein-coupled receptor kinase 1 substrate motif;GSK-3, ERK1, ERK2, CDK5 substrate motif;WW domain binding motif	CDK2	+	HTP;LTP	1	2.12101e-08	190.55	165.99	9.6255	191	78.7742	NaN
UID5121	Q96ER3;J3KND1;E9PRZ1;E9PMD2;E9PL53	Q96ER3	Protein SAAL1	SAAL1	0.0210524	0.0944759	29.149	29.6153	29.1933	29.7238	29.5427	29.9841	6;6;6;6;6	S	__________MDRNPSPPPPGRDKEEEEEVA	___1	14-3-3 domain binding motif;Calmodulin-dependent protein kinase II substrate motif;Calmodulin-dependent protein kinase IV substrate motif;Chk1 kinase substrate motif;DNA dependent Protein kinase substrate motif;ERK1,2 kinase substrate motif;G protein-coupled receptor kinase 1 substrate motif;GSK-3, ERK1, ERK2, CDK5 substrate motif;PKA kinase substrate motif;PKC kinase substrate motif;WW domain bi…		+	CST;HTP	0.984037	3.25129e-07	207.12	177.05	7.48606	837	17.9139	1.1122
UID2699	P46060	P46060	Ran GTPase-activating protein 1	RANGAP1	0.0373184	0.0945532	26.8847	27.2243	27.7636	28.1138	27.8983	NaN	442	S	SSPPPADVSTFLAFPSPEKLLRLGPKSSVLI	___1	Casein kinase II substrate motif;Cdc2 kinase substrate motif;CDK kinase substrate motif;CDK1,2,4,6 kinase substrate motif;DNA dependent Protein kinase substrate motif;ERK1,2 kinase substrate motif;GSK-3, ERK1, ERK2, CDK5 substrate motif;WW domain binding motif		+	HTP	1	8.76278e-06	112.88	88.867	8.78851	1585	66.2226	NaN
UID5678	Q9H501	Q9H501	ESF1 homolog	ESF1	0.0310305	0.0947355	29.6169	30.1625	29.358	30.3459	30.6222	30.1074	153	S	KKMKTSCKFKIDSNISPKKDSKEFTQKNKKE	___1	Cdc2 kinase substrate motif;CDK kinase substrate motif;CDK1,2,4,6 kinase substrate motif;ERK1,2 kinase substrate motif;Growth associated histone HI kinase substrate motif;GSK-3, ERK1, ERK2, CDK5 substrate motif;PKA kinase substrate motif;PKC kinase substrate motif;WW domain binding motif		+	CST;HTP	1	8.55175e-05	179.83	156.16	10.5072	747	45.7899	NaN
UID3528	Q14558;Q14558-2;B4DP31;C9J168;C9JUN4	Q14558	Phosphoribosyl pyrophosphate synthase-associated protein 1	PRPSAP1	-0.0871929	0.0947905	28.4076	29.6766	30.1642	27.3821	26.8603	28.8304	215;244;141;141;141	S	GEAQCTELDMDDGRHSPPMVKNATVHPGLEL	___1	ERK1,2 kinase substrate motif;GSK-3, ERK1, ERK2, CDK5 substrate motif;PKA kinase substrate motif;PKC kinase substrate motif;WW domain binding motif		+	CST;HTP	0.879013	7.91252e-05	111.66	102.33	9.69311	285	11.7131	NaN
UID2071	O76080;Q5QPB1	O76080	AN1-type zinc finger protein 5	ZFAND5	0.0625519	0.0949278	29.8022	29.8165	28.4041	30.4609	30.9931	30.4692	48;100	S	CYKEHLQRQQNSGRMSPMGTASGSNSPTSDS	___1	ERK1,2 kinase substrate motif;G protein-coupled receptor kinase 1 substrate motif;GSK-3, ERK1, ERK2, CDK5 substrate motif;MAPKAPK2 kinase substrate motif;PKA kinase substrate motif;PKC kinase substrate motif;WW domain binding motif		+	CST;HTP	0.982407	0.00119696	96.435	96.435	8.65828	908	17.663	NaN
UID5848	Q9NRS6	Q9NRS6	Sorting nexin-15	SNX15	-0.0415071	0.0949951	27.6935	28.6191	28.2982	27.4467	27.3608	NaN	227	S	LALFDPFSKEEGAAPSPTHVAELATMEVESA	___1	Casein kinase II substrate motif;DNA dependent Protein kinase substrate motif;ERK1,2 kinase substrate motif;GSK-3, ERK1, ERK2, CDK5 substrate motif;WW domain binding motif		+	CST;HTP	0.997079	8.55272e-12	143.92	135.97	9.21648	968	25.3768	NaN
UID5836	Q9NR30;Q9NR30-2	Q9NR30	Nucleolar RNA helicase 2	DDX21	0.0533187	0.0955646	29.0427	30.2827	29.1111	30.2756	30.7425	30.7478	121;53	S	VVSSKTKKVTKNEEPSEEEIDAPKPKKMKKE	___1	BARD1 BRCT domain binding motif;Casein kinase I substrate motif;Casein kinase II substrate motif;DNA dependent Protein kinase substrate motif;G protein-coupled receptor kinase 1 substrate motif		+	CST;HTP;LTP	1	0.000933652	152.69	87.158	8.89774	38	136.666	0.091429
UID10821	Q08J23;Q08J23-2;Q08J23-3	Q08J23	tRNA (cytosine(34)-C(5))-methyltransferase	NSUN2	0.0530007	0.0958303	28.529	29.7075	28.5266	30.2811	29.9802	29.7486	743;708;507	S	PDNDVTEGQRAGEPNSPDAEEANSPDVTAGC	___2	Casein kinase I substrate motif;ERK1,2 kinase substrate motif;GSK-3, ERK1, ERK2, CDK5 substrate motif;WW domain binding motif		+	CST;HTP	1	2.22323e-58	258.87	232.72	9.49938	1396	76.7921	NaN
UID10822	Q08J23;Q08J23-2;Q08J23-3	Q08J23	tRNA (cytosine(34)-C(5))-methyltransferase	NSUN2	0.0530007	0.0958303	28.529	29.7075	28.5266	30.2811	29.9802	29.7486	751;716;515	S	QRAGEPNSPDAEEANSPDVTAGCDPAGVHPP	___2	Casein kinase I substrate motif;ERK1,2 kinase substrate motif;G protein-coupled receptor kinase 1 substrate motif;GSK-3, ERK1, ERK2, CDK5 substrate motif;WW domain binding motif		+	HTP;LTP	0.980463	0.000166469	162.31	142.32	9.33167	409	17.0125	NaN
UID5526	Q9BZL6-2;Q9BZL6;Q9BZL6-3;M0QZ82	Q9BZL6-2	Serine/threonine-protein kinase D2	PRKD2	0.0352932	0.0958822	29.861	29.9814	29.2327	30.5443	29.9537	30.7831	40;197;197;40	S	FSIPNNCSGARKRRLSSTSLASGHSVRLGTS	___1	14-3-3 domain binding motif;Akt kinase substrate motif;Calmodulin-dependent protein kinase II substrate motif;Casein kinase II substrate motif;MAPKAPK1 kinase substrate motif;PAK2 kinase substrate motif;Pim1 kinase substrate sequence;PKA kinase substrate motif;PKC epsilon kinase substrate motif;PKC kinase substrate motif		+	CST;HTP	0.920735	3.92863e-10	117.54	95.767	7.9367	184	10.758	NaN
UID1688	O00567	O00567	Nucleolar protein 56	NOP56	0.0436905	0.0958826	NaN	26.2955	25.8759	27.1442	26.7121	26.8069	570	S	GSKKKRKFSKEEPVSSGPEEAVGKSSSKKKK	___1	Casein kinase II substrate motif;MDC1 BRCT domain binding motif;Plk1 PBD domain binding motif		+	CST;HTP	0.999964	7.24309e-10	218.68	198.55	9.03631	109	44.4249	NaN
UID988	E7ETY2;Q13428-7;Q13428-6;J3KQ96;H0Y8Y7;Q13428-5;A0A2R8Y857;Q13428-3;Q13428;Q13428-4;Q13428-8;Q13428-2	Q13428-3	Treacle protein	TCOF1	0.0315703	0.0960051	29.8529	30.217	29.3836	30.6677	30.1456	30.6191	156;156;156;156;156;156;156;156;156;156;156;156	S	HPATGKTVANLLSGKSPRKSAEPSANTTLVS	___1	Cdc2 kinase substrate motif;CDK kinase substrate motif;CDK1,2,4,6 kinase substrate motif;ERK1,2 kinase substrate motif;G protein-coupled receptor kinase 1 substrate motif;Growth associated histone HI kinase substrate motif;GSK3 kinase substrate motif;GSK-3, ERK1, ERK2, CDK5 substrate motif;PKA kinase substrate motif;PKC kinase substrate motif;WW domain binding motif	CDK1	+	CST;HTP	0.999572	2.09235e-23	160.9	151.42	8.92305	354	33.6922	NaN
UID1826	O43290	O43290	U4/U6.U5 tri-snRNP-associated protein 1	SART1	0.039428	0.0960783	NaN	26.7868	26.6517	27.3601	27.0685	27.9501	448	S	GDFGSRLRGRGRRRVSEVEEEKEPVPQPLPS	___1	14-3-3 domain binding motif;Calmodulin-dependent protein kinase II substrate motif;Casein kinase II substrate motif;G protein-coupled receptor kinase 1 substrate motif;MAPKAPK1 kinase substrate motif;PAK2 kinase substrate motif;Pim1 kinase substrate sequence;PKA kinase substrate motif;PKC epsilon kinase substrate motif;PKC kinase substrate motif;ZIP kinase substrate motif		+	CST;HTP	1	1.87199e-11	188.48	134.91	8.93826	173	125.159	1.0997
UID6846	O75385	O75385	Serine/threonine-protein kinase ULK1	ULK1	-0.0708657	0.0960855	28.3888	27.7747	27.9476	27.026	NaN	26.3602	660	T	LLARQGVVMTPPRNRTLPDLSEVGPFHGQPL	___1	Calmodulin-dependent protein kinase II substrate motif;Casein kinase II substrate motif;PKC kinase substrate motif		+	CST;HTP;LTP	0.992213	0.000789585	101.04	90.239	9.31509	201	20.9895	NaN
UID3549	Q14676;Q14676-3;Q14676-2;Q14676-4	Q14676	Mediator of DNA damage checkpoint protein 1	MDC1	0.049151	0.0961332	27.8533	28.5095	28.7354	29.5956	29.8027	28.6491	329;329;329;329	S	AEVHLERAQPFGFIDSDTDAEEERIPATPVV	___1	b-Adrenergic Receptor kinase substrate motif;Casein kinase II substrate motif;G protein-coupled receptor kinase 1 substrate motif;Pyruvate dehydrogenase kinase substrate motif	CK2A1	+	CST;HTP;LTP	1	6.32875e-36	292.27	241.8	10.1918	89	138.165	58.396
UID1353	G5E953;Q13615-3;Q13615-2;Q13615	G5E953	Myotubularin-related protein 3	MTMR3	-0.0336198	0.0962564	27.185	27.2686	27.8971	26.8207	26.7005	26.9326	497;633;633;633	S	TTACDNTVPLASRRCSDPSLNEKWQEHRRSL	___1	14-3-3 domain binding motif;Calmodulin-dependent protein kinase II substrate motif;Casein kinase II substrate motif;MAPKAPK2 kinase substrate motif;PAK2 kinase substrate motif;PKA kinase substrate motif;PKA, PKG kinase substrate motif;PKC epsilon kinase substrate motif;PKC kinase substrate motif;PKG kinase substrate motif		+	CST;HTP;LTP	1	1.30447e-32	287.54	271.91	11.2931	583	71.0765	NaN
UID4410	Q7Z5L9;Q7Z5L9-2	Q7Z5L9	Interferon regulatory factor 2-binding protein 2	IRF2BP2	0.0557165	0.0967613	28.4441	29.7645	28.8795	30.2629	30.1228	30.1315	175;175	S	NGFSKLEEPPELNRQSPNPRRGHAVPPTLVP	___1	ERK1,2 kinase substrate motif;GSK-3, ERK1, ERK2, CDK5 substrate motif;PKA kinase substrate motif;PKC kinase substrate motif;WW domain binding motif		+	CST;HTP	1	1.19914e-05	127.32	116.45	9.03794	9	108.709	NaN
UID6105	Q9UIG0-2;Q9UIG0	Q9UIG0-2	Tyrosine-protein kinase BAZ1B	BAZ1B	0.0744496	0.0971622	26.0904	27.3057	27.887	28.6563	28.0829	28.8486	1338;1342	S	VDELVLQTKRSSRRQSLELQKCEEILHKIVK	___1	14-3-3 domain binding motif;Aurora-A kinase substrate motif;Calmodulin-dependent protein kinase II substrate motif;Casein kinase II substrate motif;MAPKAPK2 kinase substrate motif;PAK2 kinase substrate motif;Phosphorylase kinase substrate motif;PKA kinase substrate motif;PKC epsilon kinase substrate motif;PKC kinase substrate motif		+	CST;HTP	1	0.000655453	140	118.22	9.05998	85	73.6661	NaN
UID984	E7ETY2;Q13428-7;Q13428-6;J3KQ96	E7ETY2	Treacle protein	TCOF1	0.0547836	0.0973968	27.1138	28.3489	28.1054	28.8464	29.0219	NaN	1110;1073;1073;1073	S	PATQVDSAVGTLPATSPQSTSVQAKGTNKLR	___1	Casein kinase II substrate motif;ERK1,2 kinase substrate motif;G protein-coupled receptor kinase 1 substrate motif;GSK-3, ERK1, ERK2, CDK5 substrate motif;WW domain binding motif		+		1	5.55818e-24	156.72	151.18	8.34066	526	80.2109	NaN
UID7043	P49454	P49454	Centromere protein F	CENPF	0.019766	0.097567	NaN	26.6255	26.8103	27.1452	27.0277	NaN	1637	T	VFCSSLQEENLTRKETPSAPAKGVEELESLC	___1	b-Adrenergic Receptor kinase substrate motif;Calmodulin-dependent protein kinase II substrate motif;Calmodulin-dependent protein kinase IV substrate motif;Chk1 kinase substrate motif;G protein-coupled receptor kinase 1 substrate motif;GSK-3, ERK1, ERK2, CDK5 substrate motif;PKA kinase substrate motif;PKC kinase substrate motif;WW domain binding motif		+	CST;HTP	1	4.28792e-06	201.3	160.22	9.68587	135	68.1732	NaN
UID6045	Q9UEY8-2;Q9UEY8	Q9UEY8-2	Gamma-adducin	ADD3	-0.0849072	0.0980038	NaN	27.7582	27.979	27.1161	26.4843	25.2269	423;423	S	ATVTAFSFEDDTVPLSPLKYMAQRQQREKTR	___1	Cdc2 kinase substrate motif;CDK kinase substrate motif;CDK1,2,4,6 kinase substrate motif;CDK4 kinase substrate motif;ERK1,2 kinase substrate motif;GSK-3, ERK1, ERK2, CDK5 substrate motif;WW domain binding motif	CDK2	+	CST;HTP	1	9.68482e-07	200.19	156.64	9.52111	486	77.2148	NaN
UID7020	P46013;P46013-2	P46013	Antigen KI-67	MKI67	0.0497035	0.0980314	26.7506	26.7563	25.7236	27.0712	27.7886	27.1479	1335;975	T	LDLTENLTGSKRRPQTPKEEAQALEDLTGFK	___1	Calmodulin-dependent protein kinase II substrate motif;Casein kinase II substrate motif;ERK1,2 kinase substrate motif;Growth associated histone HI kinase substrate motif;GSK3, Erk1, Erk2 and CDK5 kinase motif;GSK-3, ERK1, ERK2, CDK5 substrate motif;PKA kinase substrate motif;PKC kinase substrate motif;WW domain binding motif		+	CST;HTP	1	3.10015e-16	182	165.65	9.29161	118	181.997	NaN
UID5796	Q9NP66;H0YKM5;H0YNS8	Q9NP66	High mobility group protein 20A	HMG20A	0.0408875	0.0980824	NaN	26.6671	26.3485	NaN	27.2092	27.3304	105;105;105	S	GRKRKKPLRDSNAPKSPLTGYVRFMNERREQ	___1	Casein kinase II substrate motif;ERK1,2 kinase substrate motif;Growth associated histone HI kinase substrate motif;GSK-3, ERK1, ERK2, CDK5 substrate motif;WW domain binding motif		+	HTP	0.998662	2.9721e-17	185.87	170.53	9.21606	12	28.7308	2.9156
UID2496	P26373;J3QSB4	P26373	60S ribosomal protein L13	RPL13	0.0151106	0.0982567	NaN	27.6276	27.5372	27.8727	27.8729	NaN	106;106	S	ARTIGISVDPRRRNKSTESLQANVQRLKEYR	___1	14-3-3 domain binding motif;Akt kinase substrate motif;Calmodulin-dependent protein kinase II substrate motif;Casein kinase II substrate motif;MAPKAPK1 kinase substrate motif;PKA kinase substrate motif;PKC kinase substrate motif;ZIP kinase substrate motif		+	CST;HTP	1	0.00362421	101.82	43.003	8.67274	13	101.818	NaN
UID1318	G1UD79;Q7Z309-4;Q7Z309-3;Q7Z309-2;Q7Z309;Q7Z309-5	G1UD79	Protein FAM122B	SPACIA2;FAM122B	0.0273761	0.0983122	27.4533	27.7503	27.4136	28.3329	28.1866	27.6805	138;138;138;119;119;66	S	YSPKRIDFTPVSPAPSPTRGFGKMFVSSSGL	___1	Casein kinase II substrate motif;Cdc2 kinase substrate motif;CDK kinase substrate motif;CDK1,2,4,6 kinase substrate motif;DNA dependent Protein kinase substrate motif;ERK1,2 kinase substrate motif;GSK-3, ERK1, ERK2, CDK5 substrate motif;MAPKAPK2 kinase substrate motif;WW domain binding motif		+	HTP	0.997332	2.65656e-33	214.11	184.02	9.15667	541	25.7274	NaN
UID3909	Q5SW79;H0Y2V6;Q5SW79-3;Q5SW79-2	Q5SW79	Centrosomal protein of 170 kDa	CEP170	0.0213607	0.0988072	NaN	26.9362	26.9442	27.5768	27.3463	27.1031	971;935;873;873	S	RKSFTSLYKDRCSTGSPSKDVTKSSSSGARE	___1	Casein kinase II substrate motif;Cdc2 kinase substrate motif;CDK kinase substrate motif;CDK1,2,4,6 kinase substrate motif;ERK1,2 kinase substrate motif;GSK-3, ERK1, ERK2, CDK5 substrate motif;WW domain binding motif		+	CST;HTP	1	0.00121481	114.24	96.872	9.37125	456	82.7048	NaN
UID3835	Q52LA3	Q52LA3	Protein lin-52 homolog	LIN52	-0.0567967	0.0993237	27.458	27.5327	27.6418	27.2007	25.9807	26.2611	28	S	DLEASLLSFEKLDRASPDLWPEQLPGVAEFA	___1	Casein kinase I substrate motif;ERK1,2 kinase substrate motif;GSK-3, ERK1, ERK2, CDK5 substrate motif;PKA kinase substrate motif;PKC kinase substrate motif;WW domain binding motif	DYRK1A	+	CST;HTP	0.999514	2.82265e-21	176.11	161.88	9.21958	832	33.7388	NaN
UID5211	Q96KP1	Q96KP1	Exocyst complex component 2	EXOC2	-0.0542943	0.0996461	NaN	27.9798	27.9788	27.3716	26.2449	27.2212	432	S	VLGHLSQTASLKRGSSFQSGRDDTWRYKTPH	___1	14-3-3 domain binding motif;Calmodulin-dependent protein kinase II alpha substrate motif;Calmodulin-dependent protein kinase II substrate motif;Calmodulin-dependent protein kinase IV substrate motif;Casein kinase II substrate motif;Chk1 kinase substrate motif;MDC1 BRCT domain binding motif;PKA kinase substrate motif;PKC kinase substrate motif;Plk1 PBD domain binding motif		+	CST;HTP	0.999901	1.66317e-10	204.18	162.07	8.8484	253	40.0531	NaN
UID3130	Q02241-2;Q02241-3	Q02241-2	Kinesin-like protein KIF23	KIF23	0.0267369	0.099734	25.9066	25.7289	NaN	26.626	26.2604	26.0156	684;501	S	PSRERDREKVTQRSVSPSPVPLLFQPDQNAP	___1	14-3-3 domain binding motif;Calmodulin-dependent protein kinase II substrate motif;Casein kinase II substrate motif;ERK1,2 kinase substrate motif;GSK-3, ERK1, ERK2, CDK5 substrate motif;PKA kinase substrate motif;PKC kinase substrate motif;WW domain binding motif		+	HTP;LTP	0.999457	9.50233e-47	303.44	269	9.63897	432	32.6526	NaN
UID6100	Q9UIG0-2;Q9UIG0	Q9UIG0-2	Tyrosine-protein kinase BAZ1B	BAZ1B	0.0192741	0.0997395	29.2373	29.4042	28.9111	29.6957	29.6667	29.3677	1464;1468	S	KRKKFPDRLAEDEGDSEPEAVGQSRGRRQKK	___1	b-Adrenergic Receptor kinase substrate motif;Casein kinase I substrate motif;Casein kinase II substrate motif;G protein-coupled receptor kinase 1 substrate motif		+	CST;HTP;LTP	0.99803	9.599e-07	107.45	93.041	9.15682	617	29.7661	NaN
UID2182	P00558;P00558-2	P00558	Phosphoglycerate kinase 1	PGK1	-0.0361456	0.0999468	29.6153	29.9973	30.0532	29.6221	29.1675	28.6576	203;175	S	FLMKKELNYFAKALESPERPFLAILGGAKVA	___1	b-Adrenergic Receptor kinase substrate motif;Casein kinase II substrate motif;Cdc2 kinase substrate motif;CDK kinase substrate motif;CDK1,2,4,6 kinase substrate motif;ERK1,2 kinase substrate motif;G protein-coupled receptor kinase 1 substrate motif;GSK-3, ERK1, ERK2, CDK5 substrate motif;PKA kinase substrate motif;WW domain binding motif	ERK2	+	CST;HTP	1	0.00379056	115.12	77.939	9.10212	33	87.4985	NaN
UID7498	Q9UQC2-2;Q9UQC2	Q9UQC2-2	GRB2-associated-binding protein 2	GAB2	-0.0286432	0.10005	26.9171	27.526	27.0484	26.6516	NaN	26.6081	353;391	T	SENSRSVAATIPRRNTLPAMDNSRLHRASSC	___1	AMP-activated protein kinase substrate motif;Aurora-A kinase substrate motif;Calmodulin-dependent protein kinase I substrate motif;Calmodulin-dependent protein kinase II alpha substrate motif;Calmodulin-dependent protein kinase II substrate motif;Calmodulin-dependent protein kinase IV substrate motif;Chk1 kinase substrate motif;PAK2 kinase substrate motif;PKA kinase substrate motif;PKC kinase sub…		+	HTP	0.994912	6.88865e-08	190.82	166.98	9.50044	4	22.9122	NaN
UID5169	Q96JK2-2;Q96JK2-3;Q96JK2	Q96JK2-2	DDB1- and CUL4-associated factor 5	DCAF5	0.0431049	0.100254	NaN	25.7877	26.1737	26.7486	26.946	26.6115	712;793;794	S	KLNGKALSSRAEEPPSPPVPKASGSTLNSGS	___1	Casein kinase I substrate motif;DNA dependent Protein kinase substrate motif;ERK1,2 kinase substrate motif;G protein-coupled receptor kinase 1 substrate motif;GSK-3, ERK1, ERK2, CDK5 substrate motif;WW domain binding motif		+	HTP	0.999949	0.00283241	151.22	96.499	9.30905	281	42.8995	NaN
UID2377	P17096;P17096-3	P17096	High mobility group protein HMG-I/HMG-Y	HMGA1	0.0354247	0.100563	28.782	28.9041	28.1014	29.3877	29.2464	29.286	36;36	S	TEKRGRGRPRKQPPVSPGTALVGSQKEPSEV	___1	Casein kinase II substrate motif;ERK1,2 kinase substrate motif;G protein-coupled receptor kinase 1 substrate motif;GSK-3, ERK1, ERK2, CDK5 substrate motif;WW domain binding motif	CDK1;CDK2;HIPK2	+	CST;HTP	1	0.00486674	108.15	54.653	9.26764	101	106.178	NaN
UID7056	P52565;J3KTF8;J3QQX2;J3KRY1;P52565-2;J3KRE2;J3KS60	P52565	Rho GDP-dissociation inhibitor 1	ARHGDIA	0.034531	0.101469	NaN	25.9667	26.1738	NaN	26.7106	26.693	7;7;7;7;7;7;7	T	_________MAEQEPTAEQLAQIAAENEEDE	___1	DNA dependent Protein kinase substrate motif			HTP	1	0.00124273	113.61	103.95	8.6796	712	77.5932	NaN
UID4647	Q8N201	Q8N201	Integrator complex subunit 1	INTS1	-0.054952	0.101952	26.5649	26.264	27.5287	25.6541	25.5025	26.1977	1318	S	TFHSLLTASLPPRRDSTEAPKPKSSPEQPIG	___1	14-3-3 domain binding motif;b-Adrenergic Receptor kinase substrate motif;Calmodulin-dependent protein kinase II substrate motif;Casein kinase II substrate motif;G protein-coupled receptor kinase 1 substrate motif;PAK2 kinase substrate motif;PKA kinase substrate motif;PKC epsilon kinase substrate motif;PKC kinase substrate motif		+	CST;HTP	0.997092	4.50794e-32	155.38	144.74	9.75415	474	30.2019	NaN
UID970	E7ESG2;Q9HAW4-2;Q9HAW4-3;Q9HAW4	E7ESG2	Claspin	CLSPN	0.0362664	0.102063	26.8246	26.6514	26.486	27.803	26.931	27.2636	1236;1225;1289;1289	S	PSAPRNSRNFVFHTLSPVKAEAAKESSKSQV	___1	Cdc2 kinase substrate motif;CDK kinase substrate motif;CDK1,2,4,6 kinase substrate motif;ERK1,2 kinase substrate motif;G protein-coupled receptor kinase 1 substrate motif;GSK-3, ERK1, ERK2, CDK5 substrate motif;WW domain binding motif		+	CST;HTP	0.999999	0.000149966	162.49	125.14	9.46779	250	60.7747	NaN
UID3191	Q05519-2;Q05519;Q5T757;Q5T760	Q05519-2	Serine/arginine-rich splicing factor 11	SRSF11	0.0330629	0.102864	29.3292	29.8067	30.1728	30.5287	30.4374	30.4131	207;207;147;207	S	STVDPKLNHVAAGLVSPSLKSDTSSKEIEEA	___1	Casein kinase II substrate motif;ERK1,2 kinase substrate motif;GSK-3, ERK1, ERK2, CDK5 substrate motif;WW domain binding motif	CDK2	+	CST;HTP	0.999932	4.14671e-12	150.59	121.47	8.39079	330	42.716	NaN
UID1853	O43491;E9PHY5;O43491-4;E9PK52;O43491-3;O43491-2;E9PII3;A0A2R8Y5B3;H0Y5B0	O43491	Band 4.1-like protein 2	EPB41L2	0.0383181	0.10335	29.4697	29.2019	29.8807	29.8107	30.2706	30.8545	598;598;598;598;598;598;598;590;89	S	SIAVVQDGDGRREVRSPTKAPHLQLIEGKKN	___1	Casein kinase I substrate motif;Casein kinase II substrate motif;Cdc2 kinase substrate motif;CDK kinase substrate motif;CDK1,2,4,6 kinase substrate motif;ERK1,2 kinase substrate motif;G protein-coupled receptor kinase 1 substrate motif;Growth associated histone HI kinase substrate motif;GSK-3, ERK1, ERK2, CDK5 substrate motif;WW domain binding motif		+	CST;HTP	1	1.0521e-98	312.68	302.54	9.9056	28	59.8644	NaN
UID6512	Q9Y478	Q9Y478	5'-AMP-activated protein kinase subunit beta-1	PRKAB1	-0.0851419	0.103724	27.0924	27.7867	26.7391	26.5716	25.8429	24.5264	108	S	LSGSFNNWSKLPLTRSHNNFVAILDLPEGEH	___1		AMPKA1	+	HTP	0.999999	0.000125746	153.7	115.71	8.51843	281	60.3532	NaN
UID1019	E7EVA0;P27816;P27816-6;P27816-2	E7EVA0	Microtubule-associated protein;Microtubule-associated protein 4	MAP4	0.0232476	0.10376	28.7931	29.3213	29.3035	29.6813	29.5292	29.6274	375;358;358;358	S	APAKDVTLLKETERASPIKMDLAPSKDMGPP	___1	Casein kinase I substrate motif;Cdc2 kinase substrate motif;CDK kinase substrate motif;CDK1,2,4,6 kinase substrate motif;ERK1,2 kinase substrate motif;GSK-3, ERK1, ERK2, CDK5 substrate motif;PKA kinase substrate motif;PKC kinase substrate motif;WW domain binding motif		+	CST;HTP	0.999987	3.21446e-10	147.18	135.79	9.28396	53	49.0023	NaN
UID4368	Q7Z417	Q7Z417	Nuclear fragile X mental retardation-interacting protein 2	NUFIP2	-0.0361759	0.104053	27.5631	28.2928	27.5868	27.4101	27.2837	26.6826	652	S	SAKEQRYQRGLERNDSWGSFDLRAAIVYHTK	___1	14-3-3 domain binding motif;b-Adrenergic Receptor kinase substrate motif;Calmodulin-dependent protein kinase I substrate motif;Calmodulin-dependent protein kinase II substrate motif;Calmodulin-dependent protein kinase IV substrate motif;Casein kinase II substrate motif;Chk1 kinase substrate motif;PKA kinase substrate motif;PKC kinase substrate motif		+	CST;HTP;LTP	0.896644	1.20609e-11	214.82	166.16	8.78743	13	9.38408	NaN
UID3848	Q53H80	Q53H80	Akirin-2	AKIRIN2	0.0738942	0.104596	24.0042	24.7009	24.655	25.6902	26.6154	24.9098	21	S	TLKRTLDFDPLLSPASPKRRRCAPLSAPTSA	___1	Cdc2 kinase substrate motif;CDK kinase substrate motif;CDK1,2,4,6 kinase substrate motif;ERK1,2 kinase substrate motif;Growth associated histone HI kinase substrate motif;GSK-3, ERK1, ERK2, CDK5 substrate motif;PKA kinase substrate motif;PKC kinase substrate motif;WW domain binding motif	CDK2	+	CST;HTP	0.971307	0.0191433	72.583	57.329	8.80832	317	15.1152	NaN
UID3606	Q14980-2;Q14980;A0A087WY61;Q14980-3;Q14980-4;Q14980-5;F5H4J1;F5H6Y5;F5H763;F5H0Z7	Q14980-2	Nuclear mitotic apparatus protein 1	NUMA1	0.0294939	0.105173	28.9661	29.6146	29.1842	30.1645	29.972	29.4412	169;169;169;169;169;169;169;169;169;169	S	APVPSTCSSTFPEELSPPSHQAKREIRFLEL	___1	Casein kinase I substrate motif;Casein kinase II substrate motif;ERK1,2 kinase substrate motif;GSK-3, ERK1, ERK2, CDK5 substrate motif;WW domain binding motif		+	CST;HTP	1	0.00364154	119.05	75.742	9.29868	500	88.5523	NaN
UID5863	Q9NSV4-6;Q9NSV4-5;Q9NSV4-4;Q9NSV4;Q9NSV4-1;Q9NSV4-7	Q9NSV4-6	Protein diaphanous homolog 3	DIAPH3	0.0344823	0.105407	NaN	26.8299	26.4914	NaN	27.2006	27.4105	1023;1047;1082;1093;830;1093	S	RRKRTPMPKDVRQSLSPMSQRPVLKVCNHEN	___1	Casein kinase II substrate motif;ERK1,2 kinase substrate motif;GSK-3, ERK1, ERK2, CDK5 substrate motif;WW domain binding motif		+	CST;HTP	0.999996	0.000106561	133.16	82.596	9.58527	65	53.6924	NaN
UID2145	O95628-3;O95628-2;O95628;O95628-8;O95628-4;O95628-7;O95628-9;O95628-10;O95628-6	O95628-3	CCR4-NOT transcription complex subunit 4	CNOT4	0.0555812	0.105622	NaN	26.8473	26.2875	27.8267	27.3952	NaN	415;429;432;429;432;432;429;432;432	S	DLIEKELSVQDQPSLSPTSLQNSSSHTTTAK	___1	Casein kinase II substrate motif;ERK1,2 kinase substrate motif;GSK-3, ERK1, ERK2, CDK5 substrate motif;WW domain binding motif		+	CST;HTP;LTP	0.999984	2.82066e-77	316.25	277.85	10.1891	356	47.8286	NaN
UID2925	P53602;H3BP35	P53602	Diphosphomevalonate decarboxylase	MVD	0.0265949	0.105865	28.1125	28.353	27.7897	28.7919	28.8009	28.23	96;96	S	ACLREIRCLARKRRNSRDGDPLPSSLSCKVH	___1	14-3-3 domain binding motif;Akt kinase substrate motif;Calmodulin-dependent protein kinase II substrate motif;MAPKAPK1 kinase substrate motif;PAK2 kinase substrate motif;Pim1 kinase substrate sequence;PKA kinase substrate motif;PKC epsilon kinase substrate motif;PKC kinase substrate motif		+	CST;HTP;LTP	1	1.01831e-69	323.91	292.95	8.90488	311	240.619	NaN
UID10018	P20700;Q03252	P20700	Lamin-B1;Lamin-B2	LMNB1;LMNB2	0.0351426	0.105879	29.9833	30.4219	29.4352	30.9454	30.6154	30.495	393;407	S	RKLLEGEEERLKLSPSPSSRVTVSRASSSRS;RKLLEGEEERLKLSPSPSSRVTVSRATSSSS	___2	Casein kinase II substrate motif;DNA dependent Protein kinase substrate motif;ERK1,2 kinase substrate motif;GSK-3, ERK1, ERK2, CDK5 substrate motif;PKA kinase substrate motif;WW domain binding motif	CDK1	+	CST;HTP	1	0.00088377	152.96	118.27	9.01645	84	101.3	NaN
UID10017	P20700;Q03252	P20700	Lamin-B1;Lamin-B2	LMNB1;LMNB2	0.0351426	0.105879	29.9833	30.4219	29.4352	30.9454	30.6154	30.495	391;405	S	AYRKLLEGEEERLKLSPSPSSRVTVSRASSS;AYRKLLEGEEERLKLSPSPSSRVTVSRATSS	___2	Casein kinase II substrate motif;ERK1,2 kinase substrate motif;G protein-coupled receptor kinase 1 substrate motif;GSK3 kinase substrate motif;GSK-3, ERK1, ERK2, CDK5 substrate motif;PKA kinase substrate motif;PKC kinase substrate motif;WW domain binding motif		+	CST;HTP	1	5.12202e-07	188.19	167.73	8.77023	81	127.298	NaN
UID4575	Q8IXQ3	Q8IXQ3	Uncharacterized protein C9orf40	C9orf40	0.0570267	0.105981	26.9339	28.3158	28.061	28.5896	29.0486	29.0315	69	S	RKRKIDAGTMAEPSASPSKRRDSGDNSAPSG	___1	Casein kinase II substrate motif;Cdc2 kinase substrate motif;CDK kinase substrate motif;CDK1,2,4,6 kinase substrate motif;ERK1,2 kinase substrate motif;GSK-3, ERK1, ERK2, CDK5 substrate motif;WW domain binding motif	CDK2	+	CST;HTP;LTP	1	3.42818e-18	259.6	250.74	9.98515	1459	102.382	13.178
UID5625	Q9H2P0;A0A2R8Y6X0	Q9H2P0	Activity-dependent neuroprotector homeobox protein	ADNP	0.0375972	0.106255	27.7577	28.4181	28.6095	29.2063	NaN	28.8096	709;481	S	QNGQDKTNAPSRLNQSPSLAPVKRTYEQMEF	___1	Casein kinase II substrate motif;ERK1,2 kinase substrate motif;G protein-coupled receptor kinase 1 substrate motif;GSK-3, ERK1, ERK2, CDK5 substrate motif;WW domain binding motif		+	CST;HTP	1	5.35674e-09	219.92	209.59	10.0387	211	144.828	NaN
UID13678	Q9UHR4	Q9UHR4	Brain-specific angiogenesis inhibitor 1-associated protein 2-like protein 1	BAIAP2L1	-0.0119436	0.106262	NaN	25.7623	25.6828	25.5022	25.5187	NaN	261	S	IKTPASTPVSGTPQASPMIERSNVVRKDYDT	___2	ERK1,2 kinase substrate motif;GSK-3, ERK1, ERK2, CDK5 substrate motif;WW domain binding motif		+	CST;HTP	1	1.1768e-18	219.01	198.34	9.10911	590	113.868	NaN
UID15034	Q9UHR4	Q9UHR4	Brain-specific angiogenesis inhibitor 1-associated protein 2-like protein 1	BAIAP2L1	-0.0119436	0.106262	NaN	25.7623	25.6828	25.5022	25.5187	NaN	257	T	MIEEIKTPASTPVSGTPQASPMIERSNVVRK	___2	G protein-coupled receptor kinase 1 substrate motif;GSK-3, ERK1, ERK2, CDK5 substrate motif;WW domain binding motif		+	CST;HTP	1	3.49252e-21	144	135.73	8.57022	184	87.1268	NaN
UID1846	O43399;O43399-5;O43399-7;A0A087WZ51;O43399-2;O43399-4;O43399-3;O43399-6	O43399	Tumor protein D54	TPD52L2	0.0567474	0.106472	NaN	27.7103	27.1884	28.3367	28.7067	28.6084	166;180;189;112;146;160;169;123	S	ISRKLGDMRNSATFKSFEDRVGTIKSKVVGD	___1	Casein kinase II substrate motif;Pyruvate dehydrogenase kinase substrate motif		+		1	0.0210114	74.76	37.396	8.65404	1774	74.7599	NaN
UID4599	Q8IYM9;Q8IYM9-2	Q8IYM9	E3 ubiquitin-protein ligase TRIM22	TRIM22	0.032546	0.106984	NaN	26.4517	26.8099	27.4121	26.9737	27.3295	377;373	S	SGKIAWILGVHSKISSLNKRKSSGFAFDPSV	___1	MAPKAPK2 kinase substrate motif;MDC1 BRCT domain binding motif;Phosphorylase kinase substrate motif;PKA kinase substrate motif;PKC kinase substrate motif;Plk1 PBD domain binding motif			CST;HTP;LTP	1	1.79275e-22	267.91	260.76	9.75552	244	123.948	3.7631
UID1027	E7EVA0;P27816;P27816-6;P27816-2;P27816-4;B5MEG9;H0Y2V1;F8W9U4;P27816-5;H7C4C5	E7EVA0	Microtubule-associated protein;Microtubule-associated protein 4	MAP4	-0.0313877	0.107306	29.1582	29.868	29.4074	29.2702	28.5086	28.7516	2073;928;928;755;663;712;294;659;655;339	S	PSSTTPRLSRLATNTSAPDLKNVRSKVGSTE	___1	Casein kinase II substrate motif;Pyruvate dehydrogenase kinase substrate motif		+	CST;HTP	1	0.000366426	122.39	90.458	8.76925	477	98.3372	NaN
UID284	F8WAL6;Q9NYB9;Q9NYB9-4;Q9NYB9-2;A0A0C4DG21;E7EP65;E7EW77;Q9NYB9-3;B7Z836;H7C3Q7;H0Y6B5	F8WAL6	Abl interactor 2	ABI2	0.0228739	0.107323	29.2062	29.3943	29.8052	29.7703	29.8377	30.2105	227;227;221;221;221;227;227;176;165;93;68	S	DYVPSPTRNMAPSQQSPVRTASVNQRNRTYS	___1	Cdc2 kinase substrate motif;CDK kinase substrate motif;CDK1,2,4,6 kinase substrate motif;ERK1,2 kinase substrate motif;G protein-coupled receptor kinase 1 substrate motif;GSK-3, ERK1, ERK2, CDK5 substrate motif;WW domain binding motif		+	HTP	0.999203	4.75285e-05	172.33	157.89	9.57419	15	30.98	NaN
UID6626	A0A0D9SEM9;O00148;O00148-2;O00148-3;K7EQN7;K7EPJ3	O00148	ATP-dependent RNA helicase DDX39A	DDX39A	0.0273749	0.108775	NaN	26.5393	26.3386	26.807	NaN	27.0839	59;171;171;171;182;147	T	DEEVLKKNCPHVVVGTPGRILALVRNRSFSL	___1	Cdc2 kinase substrate motif;CDK1,2,4,6 kinase substrate motif;GSK-3, ERK1, ERK2, CDK5 substrate motif;WW domain binding motif		+	CST;HTP	1	2.19503e-54	270.21	250.34	9.46642	1456	144.374	NaN
UID1043	E7EX17;P23588;P23588-2	E7EX17	Eukaryotic translation initiation factor 4B	EIF4B	-0.0490973	0.108949	30.9956	30.0345	29.7046	28.7792	29.7539	29.1657	406;406;367	S	LDEPKLERRPRERHPSWRSEETQERERSRTG	___1	14-3-3 domain binding motif;Akt kinase substrate motif;Calmodulin-dependent protein kinase II substrate motif;Casein kinase II substrate motif;DNA dependent Protein kinase substrate motif;MAPKAPK1 kinase substrate motif;PKA kinase substrate motif;PKC kinase substrate motif		+	CST;HTP	0.9649	0.00105254	146.71	62.828	8.95798	448	14.3917	NaN
UID6536	Q9Y4P8-4;Q9Y4P8	Q9Y4P8-4	WD repeat domain phosphoinositide-interacting protein 2	WIPI2	0.0298327	0.108951	NaN	27.4903	27.8345	28.0759	28.0603	28.5849	395;413	S	QTYGAAAGKGTYVPSSPTRLAYTDDLGAVGG	___1	Casein kinase II substrate motif;Cdc2 kinase substrate motif;CDK kinase substrate motif;CDK1,2,4,6 kinase substrate motif;ERK1,2 kinase substrate motif;Growth associated histone HI kinase substrate motif;GSK-3, ERK1, ERK2, CDK5 substrate motif;MDC1 BRCT domain binding motif;Plk1 PBD domain binding motif;WW domain binding motif		+	CST;HTP;LTP	1	6.69444e-21	229.08	205.21	9.63593	405	74.6715	167.22
UID1320	G3V1D1;G3V192;P02794	G3V1D1	Ferritin;Ferritin heavy chain;Ferritin heavy chain, N-terminally processed	FTH1	0.0546643	0.109101	27.9664	28.8861	27.5596	29.2419	29.2061	NaN	109;149;179	S	SGLAEYLFDKHTLGDSDNES___________	___1	b-Adrenergic Receptor kinase substrate motif;Casein kinase II substrate motif;G protein-coupled receptor kinase 1 substrate motif;GSK3 kinase substrate motif		+	CST;HTP;LTP	0.999994	3.63234e-10	170.11	139.67	9.23282	567	51.972	NaN
UID3722	Q15773	Q15773	Myeloid leukemia factor 2	MLF2	0.0448009	0.10916	29.4136	30.6067	30.0599	31.0452	30.9637	30.9126	238	S	RAEGPPRLAIQGPEDSPSRQSRRYDW_____	___1	b-Adrenergic Receptor kinase substrate motif;Casein kinase II substrate motif;Cdc2 kinase substrate motif;CDK kinase substrate motif;CDK1,2,4,6 kinase substrate motif;ERK1,2 kinase substrate motif;GSK-3, ERK1, ERK2, CDK5 substrate motif;WW domain binding motif		+	CST;HTP	1	2.57655e-08	202.63	178.79	9.88804	413	159.683	NaN
UID3268	Q0JRZ9-3;Q0JRZ9	Q0JRZ9-3	F-BAR domain only protein 2	FCHO2	-0.0233916	0.109452	25.6466	25.8228	25.4451	25.3507	NaN	25.101	354;387	S	ASLDELKVSIGNITLSPAISRHSPVQMNRNL	___1	ERK1,2 kinase substrate motif;G protein-coupled receptor kinase 1 substrate motif;GSK3 kinase substrate motif;GSK-3, ERK1, ERK2, CDK5 substrate motif;WW domain binding motif		+	CST;HTP	1	0.000336805	169.46	102.35	8.97215	14	104.168	NaN
UID1937	O60566;O60566-3	O60566	Mitotic checkpoint serine/threonine-protein kinase BUB1 beta	BUB1B	0.0245955	0.109618	29.5659	30.1559	29.8321	30.6849	30.0521	30.3568	670;684	S	ACGTIYSQTLSIKKLSPIIEDSREATHSSGF	___1	ERK1,2 kinase substrate motif;GSK-3, ERK1, ERK2, CDK5 substrate motif;PKA kinase substrate motif;PKC kinase substrate motif;WW domain binding motif	CDK1;TTK	+	HTP	0.999492	6.97933e-07	133.26	114.72	9.05461	781	33.2026	3.8044
UID657	A9Z1X7;Q8IYB3;Q8IYB3-2;E9PCT1;M0R088	A9Z1X7	Serine/arginine repetitive matrix protein 1	SRRM1	0.0386353	0.109823	32.5534	33.6512	32.8295	33.9112	33.8199	33.991	260;260;260;260;221	S	LKVPKPEPIPEPKEPSPEKNSKKEKEKEKTR	___1	Casein kinase II substrate motif;Cdc2 kinase substrate motif;CDK kinase substrate motif;CDK1,2,4,6 kinase substrate motif;DNA dependent Protein kinase substrate motif;ERK1,2 kinase substrate motif;GSK-3, ERK1, ERK2, CDK5 substrate motif;PKA kinase substrate motif;PKC kinase substrate motif;WW domain binding motif		+	CST;HTP	0.99758	3.61813e-11	225.11	196.21	9.38743	600	26.1512	NaN
UID4046	Q5VUA4;Q5VUA4-2	Q5VUA4	Zinc finger protein 318	ZNF318	0.02567	0.110712	26.7491	26.718	26.6389	27.4727	27.2145	26.857	173;173	S	CVSTPERRRLSDRLGSPVDNLEDMDRDDLTD	___1	14-3-3 domain binding motif;Calmodulin-dependent protein kinase II substrate motif;Casein kinase II substrate motif;ERK1,2 kinase substrate motif;GSK-3, ERK1, ERK2, CDK5 substrate motif;PKA kinase substrate motif;PKC kinase substrate motif;Pyruvate dehydrogenase kinase substrate motif;WW domain binding motif		+	CST;HTP;LTP	0.999956	2.45129e-16	153.75	131.27	9.52854	70	43.5855	NaN
UID6226	Q9UMN6	Q9UMN6	Histone-lysine N-methyltransferase 2B	KMT2B	-0.0938487	0.110744	26.1291	27.1241	NaN	25.5785	24.3677	24.9027	844	S	VAGAVKQISDRGPVRSEDESVEAKRERPSGP	___1	BARD1 BRCT domain binding motif;Casein kinase II substrate motif;G protein-coupled receptor kinase 1 substrate motif;GSK3 kinase substrate motif		+	CST;HTP	0.999998	0.029121	83.081	37.713	8.88296	645	56.5812	NaN
UID4241	Q6PKG0;Q6PKG0-3;A0A0B4J210;E5RH50;H0YC33	Q6PKG0	La-related protein 1	LARP1	0.0537226	0.110821	27.5413	28.9142	28.6427	29.7573	29.3174	29.252	774;697;774;569;88	S	EPSTIARSLPTTVPESPNYRNTRTPRTPRTP	___1	b-Adrenergic Receptor kinase substrate motif;Casein kinase II substrate motif;ERK1,2 kinase substrate motif;GSK-3, ERK1, ERK2, CDK5 substrate motif;WW domain binding motif	CDK2;mTOR	+	CST;HTP	1	3.92086e-06	208.82	163.39	8.95116	1887	72.2878	NaN
UID2720	P46527;E7ES52	P46527	Cyclin-dependent kinase inhibitor 1B	CDKN1B	0.0356565	0.111175	26.6674	27.437	26.6338	27.9307	27.3085	27.5192	10;10	S	______MSNVRVSNGSPSLERMDARQAEHPK	___1	Casein kinase II substrate motif;ERK1,2 kinase substrate motif;GSK-3, ERK1, ERK2, CDK5 substrate motif;WW domain binding motif	CAMK2A;p90RSK;CDK16;KIS;ERK2;CDK6;HIPK2;RSK2;Akt1	+	CST;HTP	0.999441	5.89134e-12	167.09	125.66	9.32779	119	32.5225	107.89
UID3261	Q09666	Q09666	Neuroblast differentiation-associated protein AHNAK	AHNAK	0.032772	0.111215	30.1486	30.067	29.7523	30.4562	31.2195	30.3592	216	S	SGKTVIRLPSGSGAASPTGSAVDIRAGAISA	___1	Casein kinase II substrate motif;ERK1,2 kinase substrate motif;G protein-coupled receptor kinase 1 substrate motif;GSK3 kinase substrate motif;GSK-3, ERK1, ERK2, CDK5 substrate motif;MAPKAPK2 kinase substrate motif;WW domain binding motif		+	CST;HTP	0.999944	4.18302e-11	212.03	212.03	9.92992	420	42.5275	NaN
UID1963	O60832	O60832	H/ACA ribonucleoprotein complex subunit 4	DKC1	0.0667386	0.112161	27.3946	NaN	26.7737	28.7142	28.0188	NaN	451	S	QVVAEAAKTAKRKRESESESDETPPAAPQLI	___1	b-Adrenergic Receptor kinase substrate motif;Casein kinase II substrate motif;G protein-coupled receptor kinase 1 substrate motif;GSK3 kinase substrate motif;PAK2 kinase substrate motif;Pim1 kinase substrate sequence;PKA kinase substrate motif;PKC kinase substrate motif		+	CST;HTP;LTP	0.999619	8.19069e-18	187.23	87.379	10.6071	15	34.189	4.4788
UID860	C9JWC4;Q8NCD3-3;Q8NCD3-2;Q8NCD3	C9JWC4	Holliday junction recognition protein	HJURP	0.0456251	0.112207	NaN	26.3159	25.9242	27.5452	26.8854	26.4473	557;557;588;642	S	LNPDPHFQGFQKLPSSPLGCRKSLLGSTA__	___1	ERK1,2 kinase substrate motif;GSK-3, ERK1, ERK2, CDK5 substrate motif;MDC1 BRCT domain binding motif;PKA kinase substrate motif;Plk1 PBD domain binding motif;WW domain binding motif		+	CST;HTP	1	2.18307e-89	344	308.67	9.4915	1329	78.9088	NaN
UID6052	Q9UFC0;F8WDB4	Q9UFC0	Leucine-rich repeat and WD repeat-containing protein 1	LRWD1	-0.0547366	0.112249	30.0133	31.5975	30.8413	29.4871	29.3694	30.1536	212;60	S	EELVAASRTQVQKANSPEKPPEAGAAHKPRA	___1	Calmodulin-dependent protein kinase II substrate motif;Casein kinase II substrate motif;Cdc2 kinase substrate motif;CDK kinase substrate motif;CDK1,2,4,6 kinase substrate motif;Chk1 kinase substrate motif;ERK1,2 kinase substrate motif;G protein-coupled receptor kinase 1 substrate motif;GSK-3, ERK1, ERK2, CDK5 substrate motif;PKA kinase substrate motif;PKC kinase substrate motif;WW domain binding …		+	CST;HTP	1	1.80681e-11	156.85	124.76	9.44444	337	66.5377	5.9415
UID1851	O43463;O43463-2	O43463	Histone-lysine N-methyltransferase SUV39H1	SUV39H1	0.0268246	0.112638	26.7709	26.2171	26.1613	27.0817	26.9248	26.6283	391;402	S	STRMDSNFGLAGLPGSPKKRVRIECKCGTES	___1	Cdc2 kinase substrate motif;CDK kinase substrate motif;CDK1,2,4,6 kinase substrate motif;ERK1,2 kinase substrate motif;Growth associated histone HI kinase substrate motif;GSK-3, ERK1, ERK2, CDK5 substrate motif;PKA kinase substrate motif;PKC kinase substrate motif;WW domain binding motif		+	HTP	0.841735	5.94948e-12	98.841	89.606	8.01292	571	7.44149	NaN
UID4508	Q86XL3;Q86XL3-2	Q86XL3	Ankyrin repeat and LEM domain-containing protein 2	ANKLE2	0.0432689	0.112767	NaN	26.5404	26.9977	27.4651	27.4421	27.8449	528;528	S	PRDPVLTLRAFAGPLSPAKAEDFRKLWKTPP	___1	Cdc2 kinase substrate motif;CDK kinase substrate motif;CDK1,2,4,6 kinase substrate motif;CDK4 kinase substrate motif;ERK1,2 kinase substrate motif;G protein-coupled receptor kinase 1 substrate motif;GSK-3, ERK1, ERK2, CDK5 substrate motif;WW domain binding motif	CDK2	+	CST;HTP	0.993615	4.95515e-10	209.79	176.57	9.54656	658	21.9207	21.463
UID5194	Q96JM3	Q96JM3	Chromosome alignment-maintaining phosphoprotein 1	CHAMP1	-0.0575237	0.112952	28.8704	28.2299	27.387	27.0032	27.3323	26.8492	204	S	KSVPVCESQKLAPVPSPEPQKPAPVSPESVK	___1	Casein kinase II substrate motif;DNA dependent Protein kinase substrate motif;ERK1,2 kinase substrate motif;GSK-3, ERK1, ERK2, CDK5 substrate motif;WW domain binding motif		+	CST;HTP	0.990355	0.000103335	101.5	84.624	8.80795	281	22.6028	NaN
UID4398	Q7Z4V5;Q7Z4V5-3;A0A087WZ99;Q7Z4V5-2;Q7Z4V5-4	Q7Z4V5	Hepatoma-derived growth factor-related protein 2	HDGFRP2	-0.0764911	0.113198	NaN	28.435	28.5243	25.9929	27.1768	27.8572	652;657;52;651;656	S	DLHDVREGPDLDRPGSDRQERERARGDSEAL;LHDSVREGPDLDRPGSDRQERERARGDSEAL	___1	14-3-3 domain binding motif;Calmodulin-dependent protein kinase II substrate motif;Calmodulin-dependent protein kinase IV substrate motif;Chk1 kinase substrate motif;PKA kinase substrate motif;PKC kinase substrate motif;PKR kinase substrate motif		+	CST;HTP	1	9.27175e-06	152.16	129.25	8.99829	292	122.639	NaN
UID4703	Q8N9T8;F8WFC1;H0YFD2	Q8N9T8	Protein KRI1 homolog	KRI1	0.0481714	0.113516	27.4436	28.3961	27.1519	28.3305	28.9353	28.5436	171;59;115	S	EQKQLKESFRAFVEDSEDEDGAGEGGSSLLQ	___1	b-Adrenergic Receptor kinase substrate motif;BARD1 BRCT domain binding motif;Casein kinase II substrate motif;G protein-coupled receptor kinase 1 substrate motif		+	CST;HTP	0.992581	1.13492e-13	233.46	163.1	9.72491	445	21.264	NaN
UID1197	E9PS17;Q96KG9-2;Q96KG9;Q96KG9-3;E9PPN3;H0YDH0	E9PS17	N-terminal kinase-like protein	SCYL1	-0.0239947	0.113571	26.7661	27.2791	27.32	26.8898	26.5168	26.6165	754;737;754;653;611;226	S	FATLSARPSTQPRPDSWGEDNWEGLETDSRK	___1	14-3-3 domain binding motif;b-Adrenergic Receptor kinase substrate motif;Calmodulin-dependent protein kinase II substrate motif;Casein kinase II substrate motif;PKA kinase substrate motif;PKC kinase substrate motif		+	HTP	0.881633	0.000136966	98.703	84.393	8.49943	557	8.72059	NaN
UID4063	Q5VWG9	Q5VWG9	Transcription initiation factor TFIID subunit 3	TAF3	0.0230665	0.113671	26.4983	26.9644	27.0085	27.0877	27.5245	27.156	183	S	EIINDENFLGKRPLDSPEAEELPAMKRPRLL	___1	b-Adrenergic Receptor kinase substrate motif;Casein kinase II substrate motif;ERK1,2 kinase substrate motif;GSK-3, ERK1, ERK2, CDK5 substrate motif;WW domain binding motif		+		0.997417	0.0271726	83.869	15.311	6.93711	413	26.0836	NaN
UID6569	Q9Y6G9;E9PHI6;C9JGM7	Q9Y6G9	Cytoplasmic dynein 1 light intermediate chain 1	DYNC1LI1	0.035172	0.113746	28.6546	28.8952	28.0165	29.2767	29.2158	29.1854	207;91;156	S	RDFQEYVEPGEDFPASPQRRNTASQEDKDDS	___1	Cdc2 kinase substrate motif;CDK kinase substrate motif;CDK1,2,4,6 kinase substrate motif;ERK1,2 kinase substrate motif;GSK-3, ERK1, ERK2, CDK5 substrate motif;WW domain binding motif		+	HTP	0.983269	0.000417091	184.36	99.746	8.63224	141	17.6915	NaN
UID4729	Q8NCN4	Q8NCN4	E3 ubiquitin-protein ligase RNF169	RNF169	0.0290034	0.113849	27.2706	26.6253	27.2364	27.7376	27.7846	27.2578	403	S	SPCTPPKRLPDGRVLSPLIIKSTPRNLNRSL	___1	14-3-3 domain binding motif;Calmodulin-dependent protein kinase II substrate motif;ERK1,2 kinase substrate motif;GSK-3, ERK1, ERK2, CDK5 substrate motif;MAPKAPK2 kinase substrate motif;PKA kinase substrate motif;PKC kinase substrate motif;WW domain binding motif		+	CST;HTP	0.826474	0.000486049	113.65	100.52	8.35369	2821	7.00839	NaN
UID4854	Q8TEK3-1;Q8TEK3	Q8TEK3-1	Histone-lysine N-methyltransferase, H3 lysine-79 specific	DOT1L	0.0280396	0.114302	NaN	26.1924	26.4369	26.8775	26.7847	NaN	834;834	S	VPGSMKLSPQDPRPLSPGALQLAGEKSSEKG	___1	14-3-3 domain binding motif;Calmodulin-dependent protein kinase II substrate motif;ERK1,2 kinase substrate motif;GSK-3, ERK1, ERK2, CDK5 substrate motif;MAPKAPK2 kinase substrate motif;PKA kinase substrate motif;PKC kinase substrate motif;WW domain binding motif		+	CST;HTP	0.999994	0.00274652	157.66	77.498	8.52473	2471	52.2768	NaN
UID4635	Q8N1F8	Q8N1F8	Serine/threonine-protein kinase 11-interacting protein	STK11IP	0.0527688	0.114302	27.8465	29.2596	28.958	29.5883	30.187	29.4952	387	S	PLLHKVKSRVRVRRASISEPSDTDPEPRTLN	___1	14-3-3 domain binding motif;Akt kinase substrate motif;Aurora-A kinase substrate motif;Calmodulin-dependent protein kinase II substrate motif;Casein kinase II substrate motif;DMPK1 kinase substrate motif;G protein-coupled receptor kinase 1 substrate motif;MAPKAPK1 kinase substrate motif;p70 Ribosomal S6 kinase substrate motif;PAK2 kinase substrate motif;Phosphorylase kinase substrate motif;PKA ki…		+	HTP	0.934633	6.71591e-11	129.71	110.4	8.65421	712	11.6638	NaN
UID14091	Q9Y3T9	Q9Y3T9	Nucleolar complex protein 2 homolog	NOC2L	0.0436781	0.11456	27.9155	28.8754	28.8264	30.0247	29.1304	29.0939	49	S	NSPQAETREAREAARSPDKPGGSPSASRRKG	___2	Cdc2 kinase substrate motif;CDK kinase substrate motif;CDK1,2,4,6 kinase substrate motif;ERK1,2 kinase substrate motif;G protein-coupled receptor kinase 1 substrate motif;Growth associated histone HI kinase substrate motif;GSK-3, ERK1, ERK2, CDK5 substrate motif;WW domain binding motif		+	CST;HTP	1	2.66116e-86	286.09	260.53	11.2604	495	73.6813	40.739
UID14092	Q9Y3T9	Q9Y3T9	Nucleolar complex protein 2 homolog	NOC2L	0.0436781	0.11456	27.9155	28.8754	28.8264	30.0247	29.1304	29.0939	56	S	REAREAARSPDKPGGSPSASRRKGRASEHKD	___2	Casein kinase II substrate motif;ERK1,2 kinase substrate motif;G protein-coupled receptor kinase 1 substrate motif;GSK3 kinase substrate motif;GSK-3, ERK1, ERK2, CDK5 substrate motif;PKA kinase substrate motif;WW domain binding motif		+	CST;HTP	0.993996	0.000527154	145.23	120.35	9.14659	294	22.2184	NaN
UID2062	O75925;O75925-2	O75925	E3 SUMO-protein ligase PIAS1	PIAS1	0.0150809	0.114746	28.779	28.7556	28.7395	29.0001	NaN	29.1204	503;505	S	SPLNNKGILSLPHQASPVSRTPSLPAVDTSY	___1	Casein kinase II substrate motif;ERK1,2 kinase substrate motif;GSK-3, ERK1, ERK2, CDK5 substrate motif;WW domain binding motif		+	HTP	0.914837	0.000564985	142.07	122.83	8.72074	154	10.3109	NaN
UID9859	P09651-2;F8W6I7;P09651;P09651-3;F8VTQ5;F8W646	P09651-2	Heterogeneous nuclear ribonucleoprotein A1;Heterogeneous nuclear ribonucleoprotein A1, N-terminally processed	HNRNPA1	0.0267516	0.114925	27.85	28.5749	28.1635	28.8607	28.7275	28.5834	6;6;6;6;6;6	S	__________MSKSESPKEPEQLRKLFIGGL	___2	b-Adrenergic Receptor kinase substrate motif;Calmodulin-dependent protein kinase II substrate motif;Casein kinase II substrate motif;Chk1 kinase substrate motif;ERK1,2 kinase substrate motif;G protein-coupled receptor kinase 1 substrate motif;Growth associated histone HI kinase substrate motif;GSK-3, ERK1, ERK2, CDK5 substrate motif;MAPKAPK2 kinase substrate motif;PKA kinase substrate motif;PKC k…		+	CST;HTP;LTP	0.990519	1.72022e-50	194.13	166.41	10.2304	267	21.5173	41.006
UID9861	P09651-2;F8W6I7;P09651;P09651-3;F8VTQ5;F8W646	P09651-2	Heterogeneous nuclear ribonucleoprotein A1;Heterogeneous nuclear ribonucleoprotein A1, N-terminally processed	HNRNPA1	0.0267516	0.114925	27.85	28.5749	28.1635	28.8607	28.7275	28.5834	2;2;2;2;2;2	S	______________MSKSESPKEPEQLRKLF	___2	Casein kinase II substrate motif;G protein-coupled receptor kinase 1 substrate motif;GSK3 kinase substrate motif		+	CST;HTP	1	1.11876e-63	282.75	256.63	10.1254	74	81.1109	2.1425
UID997	Q7KZI7;Q7KZI7-16;E9PC69;E7ETY4;Q7KZI7-9;Q7KZI7-8;Q7KZI7-6;Q7KZI7-3;Q7KZI7-14;Q7KZI7-4;Q7KZI7-2;Q7KZI7-7;Q7KZI7-13;Q7KZI7-12;Q7KZI7-5;Q7KZI7-15;Q7KZI7-11;Q7KZI7-10	Q7KZI7	Serine/threonine-protein kinase MARK2	MARK2	0.0146148	0.114927	28.2662	28.2991	28.5949	28.8658	28.5347	28.6267	456;455;455;422;456;456;423;423;422;456;423;423;422;423;456;455;456;423	S	RESGRKASSTAKVPASPLPGLERKKTTPTPS	___1	ERK1,2 kinase substrate motif;GSK-3, ERK1, ERK2, CDK5 substrate motif;PKA kinase substrate motif;WW domain binding motif		+	CST;HTP	1	7.55328e-19	238.07	205.46	8.5675	30	76.7332	NaN
UID1949	O60716-3;O60716-5;O60716;C9JZR2;O60716-7;O60716-8;O60716-2;O60716-4;O60716-6;O60716-11;O60716-13;O60716-15;O60716-9;O60716-10;O60716-19;O60716-16;O60716-21;O60716-24;O60716-12;O60716-14;O60716-23;O60716-18;O60716-17;O60716-22;O60716-20;E9PRE2	O60716-3	Catenin delta-1	CTNND1	0.0454524	0.114964	27.3577	NaN	27.5035	28.513	28.1042	NaN	269;269;269;269;269;269;269;269;269;215;215;215;215;215;168;215;168;168;215;215;168;168;168;168;168;191	S	QDVYGPQPQVRVGGSSVDLHRFHPEPYGLED	___1	MDC1 BRCT domain binding motif;Plk1 PBD domain binding motif		+	CST;HTP	0.960334	1.73094e-14	234.63	202.15	10.2928	825	14.6831	NaN
UID1020	E7EVA0;P27816;P27816-6;P27816-2;P27816-4;B5MEG9;H0Y2V1;F8W9U4;P27816-5;H7C4C5	E7EVA0	Microtubule-associated protein;Microtubule-associated protein 4	MAP4	0.0409797	0.114985	29.4084	29.0884	28.9035	30.6456	29.6073	29.6657	1932;787;787;614;522;571;153;538;514;198	S	KPKPIADAKAPEKRASPSKPASAPASRSGSK	___1	Casein kinase II substrate motif;Cdc2 kinase substrate motif;CDK kinase substrate motif;CDK1,2,4,6 kinase substrate motif;ERK1,2 kinase substrate motif;G protein-coupled receptor kinase 1 substrate motif;GSK-3, ERK1, ERK2, CDK5 substrate motif;PAK2 kinase substrate motif;PKA kinase substrate motif;PKC kinase substrate motif;WW domain binding motif	CDK1	+	CST;HTP	1	7.58465e-29	281.49	240.66	8.6741	675	226.702	28.441
UID1201	F1T0I1;J3KNL6;O15027-2;O15027-4;O15027-3;O15027;O15027-5;X6RGP5	F1T0I1	Protein transport protein Sec16A	SEC16A	0.0799299	0.115313	NaN	26.6006	25.7263	27.4664	28.1889	27.3063	1327;1327;1149;1149;1149;1149;1149;49	S	EKRDNNWRYDPRFTGSFDDDPDPHRDPYGEE	___1	Casein kinase II substrate motif;Pyruvate dehydrogenase kinase substrate motif		+	CST;HTP	0.957895	5.5764e-05	138.77	117.93	8.27423	422	17.0071	0.21763
UID11042	Q13573;G3V3A4;G3V4X8	Q13573	SNW domain-containing protein 1	SNW1	0.0283648	0.115468	NaN	27.4157	27.3475	28.3351	27.6761	27.7646	232;232;70	S	KIPRGPPSPPAPVMHSPSRKMTVKEQQEWKI	___2	Casein kinase II substrate motif;Cdc2 kinase substrate motif;CDK kinase substrate motif;CDK1,2,4,6 kinase substrate motif;ERK1,2 kinase substrate motif;GSK-3, ERK1, ERK2, CDK5 substrate motif;WW domain binding motif	CDK2	+	HTP	0.994804	3.88163e-10	165.53	151.22	9.21336	191	22.8299	NaN
UID6578	Q9Y6M7-13;Q9Y6M7-7;Q9Y6M7-6;Q9Y6M7-14;Q9Y6M7-9;Q9Y6M7-11;Q9Y6M7-3;Q9Y6M7-2;C9JRP1;Q9Y6M7;Q9Y6M7-4	Q9Y6M7-13	Sodium bicarbonate cotransporter 3;Anion exchange protein	SLC4A7	-0.0259645	0.115597	29.2786	29.8963	29.9425	29.3832	29.0843	29.0605	251;251;247;251;247;247;152;242;242;242;152	S	RIPLVRSFADIGKKHSDPHLLERNGILASPQ	___1	AMP-activated protein kinase substrate motif;Calmodulin-dependent protein kinase II substrate motif;Chk1 kinase substrate motif;PKA kinase substrate motif;PKC kinase substrate motif		+	HTP	0.998871	1.60772e-15	195.25	149.37	9.54381	578	30.8321	NaN
UID3277	Q12756	Q12756	Kinesin-like protein KIF1A	KIF1A	0.0413557	0.115724	24.0418	NaN	24.3113	24.897	24.8622	NaN	402	S	GLGDITDMTNALVGMSPSSSLSALSSRAASV	___1	Casein kinase II substrate motif;ERK1,2 kinase substrate motif;G protein-coupled receptor kinase 1 substrate motif;GSK3 kinase substrate motif;GSK-3, ERK1, ERK2, CDK5 substrate motif;WW domain binding motif		+	HTP	1	0.000527753	194.48	183.39	8.77176	248	184.701	3.1868
UID8744	E9PKC0;Q6IQ23;Q6IQ23-2;H0YDE2;A0A1B0GTN9;Q6IQ23-3;A0A1B0GUN0;A0A1B0GUM1	E9PKC0	Pleckstrin homology domain-containing family A member 7	PLEKHA7	0.0549991	0.115909	NaN	27.528	27.0444	28.5018	28.2655	28.2721	907;907;907;538;784;481;312;128	S	RPHPPQLRKVTSPLQSPTKAKPKVEDEAPPR	___2	Casein kinase II substrate motif;Cdc2 kinase substrate motif;CDK kinase substrate motif;CDK1,2,4,6 kinase substrate motif;ERK1,2 kinase substrate motif;G protein-coupled receptor kinase 1 substrate motif;GSK-3, ERK1, ERK2, CDK5 substrate motif;MAPKAPK2 kinase substrate motif;WW domain binding motif		+	CST;HTP	0.999978	6.18892e-05	106.35	88.53	8.86173	548	46.5401	NaN
UID132	A0A087X0M4;Q9BWU0;A0A087WWF4;H7C256	A0A087X0M4	Kanadaptin	SLC4A1AP	0.0468183	0.116715	27.6267	27.9942	26.8213	28.4927	28.3016	28.3671	258;312;82;74	S	KQQQILLEKKMLGEDSDEEEEMDTSERKINA	___1	b-Adrenergic Receptor kinase substrate motif;BARD1 BRCT domain binding motif;Casein kinase II substrate motif		+	CST;HTP;LTP	1	8.27325e-10	193.3	167.87	8.69005	1207	116.482	NaN
UID8247	A9Z1X7;Q8IYB3;Q8IYB3-2;E9PCT1;M0R088	A9Z1X7	Serine/arginine repetitive matrix protein 1	SRRM1	-0.0933656	0.116742	27.8376	26.2485	28.5716	26.1718	25.3992	25.9068	692;683;681;682;656	S	RSTREARSPQPNKRHSPSPRPRAPQTSSSPP	___2	Casein kinase II substrate motif;ERK1,2 kinase substrate motif;GSK-3, ERK1, ERK2, CDK5 substrate motif;PAK2 kinase substrate motif;PKA kinase substrate motif;PKC kinase substrate motif;WW domain binding motif		+	CST;HTP	0.999999	4.41146e-25	248.7	231.33	9.82428	221	59.2554	NaN
UID8248	A9Z1X7;Q8IYB3;Q8IYB3-2;E9PCT1;M0R088	A9Z1X7	Serine/arginine repetitive matrix protein 1	SRRM1	-0.0933656	0.116742	27.8376	26.2485	28.5716	26.1718	25.3992	25.9068	694;685;683;684;658	S	TREARSPQPNKRHSPSPRPRAPQTSSSPPPV	___2	DNA dependent Protein kinase substrate motif;ERK1,2 kinase substrate motif;Growth associated histone HI kinase substrate motif;GSK-3, ERK1, ERK2, CDK5 substrate motif;PKA kinase substrate motif;PKC kinase substrate motif;WW domain binding motif		+	CST;HTP	0.999951	4.41146e-25	248.7	231.33	9.70455	226	44.7729	NaN
UID2368	P16949;P16949-2;A2A2D0	P16949	Stathmin	STMN1	0.0159285	0.116766	29.384	29.2639	29.5436	29.9855	29.6194	29.5656	25;25;25	S	ELEKRASGQAFELILSPRSKESVPEFPLSPP	___1	Casein kinase II substrate motif;ERK1,2 kinase substrate motif;Growth associated histone HI kinase substrate motif;GSK-3, ERK1, ERK2, CDK5 substrate motif;PKA kinase substrate motif;PKC kinase substrate motif;WW domain binding motif	ERK1;CDK1;CDK2;P38D;PKCB	+	CST;HTP	1	4.49343e-99	362.02	342.7	9.66625	499	50.5386	NaN
UID2757	P46821	P46821	Microtubule-associated protein 1B;MAP1B heavy chain;MAP1 light chain LC1	MAP1B	0.0207003	0.11691	28.0945	28.6126	28.1392	28.7737	28.7605	28.5383	1312	S	VSPEVTQEVVEEHCASPEDKTLEVVSPSQSV	___1	Casein kinase II substrate motif;ERK1,2 kinase substrate motif;GSK-3, ERK1, ERK2, CDK5 substrate motif;Pyruvate dehydrogenase kinase substrate motif;WW domain binding motif		+		1	0.000716542	96.414	79.748	8.57341	218	70.8885	NaN
UID349	A0A0G2JNZ2;Q14160;A0A0G2JPP5;Q14160-3;A0A0G2JMS7;Q14160-2;H0YCG0	A0A0G2JNZ2	Protein scribble homolog	SCRIB	0.0348452	0.116954	27.2986	28.0822	27.8881	28.8205	28.505	27.9791	1486;1486;1486;1486;1405;1405;506	S	LRVQSPEPPAPERALSPAELRALEAEKRALW	___1	14-3-3 domain binding motif;Calmodulin-dependent protein kinase II substrate motif;Casein kinase II substrate motif;ERK1,2 kinase substrate motif;GSK-3, ERK1, ERK2, CDK5 substrate motif;PKA kinase substrate motif;PKC kinase substrate motif;WW domain binding motif		+	CST;HTP	0.972226	1.56067e-11	102.94	96.832	9.34157	33	15.4414	NaN
UID2329	P12270	P12270	Nucleoprotein TPR	TPR	-0.0455142	0.116974	26.6769	27.5292	27.3036	26.0642	NaN	26.5881	2155	S	LVVPHRTDGFAEAIHSPQVAGVPRFRFGPPE	___1	ERK1,2 kinase substrate motif;G protein-coupled receptor kinase 1 substrate motif;GSK-3, ERK1, ERK2, CDK5 substrate motif;WW domain binding motif		+	CST;HTP	0.999995	1.78633e-09	147.11	130.71	9.04583	1033	53.2871	NaN
UID5397	Q9BRD0	Q9BRD0	BUD13 homolog	BUD13	-0.0621347	0.116976	26.8669	NaN	26.4128	25.838	NaN	25.1957	240	S	PSPPRRARHGSSDISSPRRVHNNSPDTSRRT	___1	Casein kinase I substrate motif;Cdc2 kinase substrate motif;CDK kinase substrate motif;CDK1,2,4,6 kinase substrate motif;ERK1,2 kinase substrate motif;Growth associated histone HI kinase substrate motif;GSK-3, ERK1, ERK2, CDK5 substrate motif;MAPKAPK2 kinase substrate motif;MDC1 BRCT domain binding motif;PKA kinase substrate motif;PKC kinase substrate motif;Plk1 PBD domain binding motif;WW domain…		+	CST;HTP	0.999916	7.61289e-44	286.02	268.53	10.1187	1236	40.7547	NaN
UID4936	Q8WYP5;Q8WYP5-3;Q8WYP5-2	Q8WYP5	Protein ELYS	AHCTF1	-0.111895	0.117164	25.5649	25.7472	27.8795	NaN	24.4713	24.3832	1996;2005;2031	S	NPSEDVGSKAVKEERSPKKKEAPSIRRRSTR	___1	Casein kinase I substrate motif;Cdc2 kinase substrate motif;CDK kinase substrate motif;CDK1,2,4,6 kinase substrate motif;ERK1,2 kinase substrate motif;Growth associated histone HI kinase substrate motif;GSK-3, ERK1, ERK2, CDK5 substrate motif;PKA kinase substrate motif;PKC kinase substrate motif;WW domain binding motif		+	HTP	0.999947	8.94185e-27	147.96	135.64	8.64124	32	43.6465	NaN
UID4207	Q6PCB5	Q6PCB5	Round spermatid basic protein 1-like protein	RSBN1L	0.0231517	0.117637	28.8846	29.2173	29.5238	29.7546	29.6878	29.6009	6	S	__________MAEPPSPVHCVAAAAPTATVS	___1	Casein kinase I substrate motif;DNA dependent Protein kinase substrate motif;ERK1,2 kinase substrate motif;GSK-3, ERK1, ERK2, CDK5 substrate motif;WW domain binding motif		+	HTP	1	0.00145712	121.66	83.097	8.49191	158	77.9386	NaN
UID1546	J3KNZ9;Q9HAH7;Q9HAH7-1	J3KNZ9	Probable fibrosin-1	FBRS	-0.0134023	0.11779	NaN	27.3829	27.2493	27.1315	26.9955	NaN	801;281;281	S	EKDRDLPFSRPQLRVSPATPKARAGEEGPRP	___1	Casein kinase II substrate motif;ERK1,2 kinase substrate motif;G protein-coupled receptor kinase 1 substrate motif;GSK-3, ERK1, ERK2, CDK5 substrate motif;PKA kinase substrate motif;PKC kinase substrate motif;WW domain binding motif		+	CST	0.999588	5.03129e-06	219.43	206.06	9.6466	1851	36.7029	NaN
UID5689	Q9H6F5;H0YG79	Q9H6F5	Coiled-coil domain-containing protein 86	CCDC86	0.0286238	0.117796	27.7161	27.9319	27.8514	28.6516	28.5682	27.9528	47;41	S	LVEFESNPEETREPGSPPSVQRAGLGSPERP	___1	Casein kinase I substrate motif;Casein kinase II substrate motif;ERK1,2 kinase substrate motif;GSK-3, ERK1, ERK2, CDK5 substrate motif;WW domain binding motif		+	HTP	1	1.09119e-12	153.17	135.65	9.25725	3790	126.03	NaN
UID3813	Q3KQU3-4;Q3KQU3;Q3KQU3-2	Q3KQU3-4	MAP7 domain-containing protein 1	MAP7D1	-0.0500001	0.118179	25.5057	25.0272	NaN	24.6239	24.1877	NaN	378;410;373	S	NAGGSPAPVRRRPEASPVQKKEKKDKERENE	___1	ERK1,2 kinase substrate motif;GSK-3, ERK1, ERK2, CDK5 substrate motif;WW domain binding motif		+	HTP;LTP	0.987097	3.7753e-10	167.18	116.98	9.11277	613	18.8985	NaN
UID13053	Q9BW85	Q9BW85	Coiled-coil domain-containing protein 94	CCDC94	0.0483252	0.118594	26.4894	27.7595	26.8606	28.3054	27.9663	27.6008	211	S	AALLEEARKRRLLEDSDSEDEAAPSPLQPAL	___2	b-Adrenergic Receptor kinase substrate motif;Casein kinase II substrate motif		+	CST;HTP	0.981279	0.00310513	159.12	104.4	9.28001	82	17.3289	NaN
UID13054	Q9BW85	Q9BW85	Coiled-coil domain-containing protein 94	CCDC94	0.0483252	0.118594	26.4894	27.7595	26.8606	28.3054	27.9663	27.6008	213	S	LLEEARKRRLLEDSDSEDEAAPSPLQPALRP	___2	b-Adrenergic Receptor kinase substrate motif;BARD1 BRCT domain binding motif;Casein kinase I substrate motif;Casein kinase II substrate motif;G protein-coupled receptor kinase 1 substrate motif		+	CST;HTP	0.999994	5.29926e-05	133.32	102.42	9.42731	2056	52.0316	NaN
UID4426	Q7Z6Z7-3;Q7Z6Z7;Q7Z6Z7-2;H0Y659	Q7Z6Z7-3	E3 ubiquitin-protein ligase HUWE1	HUWE1	0.0413442	0.119467	24.3309	24.6055	NaN	25.1686	25.1905	NaN	3364;3373;3357;211	S	ETNCESDRERGNKACSPCSSQSSSSGICTDF	___1	Casein kinase II substrate motif;ERK1,2 kinase substrate motif;G protein-coupled receptor kinase 1 substrate motif;GSK3 kinase substrate motif;GSK-3, ERK1, ERK2, CDK5 substrate motif;PKA kinase substrate motif;PKC kinase substrate motif;WW domain binding motif		+	CST;HTP	1	1.07003e-12	143.8	132.49	8.93897	1145	78.2485	NaN
UID5215	Q96L91-3;Q96L91-5;Q96L91-2;Q96L91;Q96L91-4;A0A0A0MR72;A0A0A0MR80	Q96L91-3	E1A-binding protein p400	EP400	0.0258188	0.119725	NaN	27.1676	27.2191	27.8335	27.9116	27.3081	663;699;700;736;700;663;736	S	SSPVNRPSSATNKALSPVTSRTPGVVASAPT	___1	Casein kinase II substrate motif;ERK1,2 kinase substrate motif;G protein-coupled receptor kinase 1 substrate motif;GSK3 kinase substrate motif;GSK-3, ERK1, ERK2, CDK5 substrate motif;PKA kinase substrate motif;PKC kinase substrate motif;WW domain binding motif		+	CST;HTP	1	0.0086524	143.73	105.57	9.89272	426	63.9476	NaN
UID2737	P46821	P46821	Microtubule-associated protein 1B;MAP1B heavy chain;MAP1 light chain LC1	MAP1B	0.0448915	0.119811	28.9291	30.1432	29.2052	30.209	30.3394	30.5193	2209	S	TYKHMDPPPAPVQDRSPSPRHPDVSMVDPEA	___1	Casein kinase II substrate motif;ERK1,2 kinase substrate motif;Growth associated histone HI kinase substrate motif;GSK-3, ERK1, ERK2, CDK5 substrate motif;WW domain binding motif		+	CST;HTP	0.991634	1.00931e-07	91.707	87.09	8.6586	1260	22.0602	NaN
UID5303	Q96ST3	Q96ST3	Paired amphipathic helix protein Sin3a	SIN3A	0.0495249	0.120177	26.8806	28.1865	27.4326	28.291	28.5662	28.5237	940	S	EWEREVLGIKRDKSDSPAIQLRLKEPMDVDV	___1	Akt kinase substrate motif;b-Adrenergic Receptor kinase substrate motif;ERK1,2 kinase substrate motif;GSK-3, ERK1, ERK2, CDK5 substrate motif;PKA kinase substrate motif;PKC kinase substrate motif;WW domain binding motif		+	CST;HTP	1	5.56599e-08	160.52	135.6	8.75581	304	87.8716	NaN
UID7153	Q14980-2;Q14980;A0A087WY61;H0YFY6;Q14980-5	Q14980-2	Nuclear mitotic apparatus protein 1	NUMA1	0.0258295	0.12029	30.4912	31.1441	30.5721	31.2668	31.6362	30.9701	1986;2000;1984;849;864	T	QQRKRVSLEPHQGPGTPESKKATSCFPRPMT	___1	Casein kinase II substrate motif;ERK1,2 kinase substrate motif;GSK3, Erk1, Erk2 and CDK5 kinase motif;GSK-3, ERK1, ERK2, CDK5 substrate motif;WW domain binding motif		+	HTP	0.993567	5.92467e-07	157.38	129.9	9.65878	68	23.9107	NaN
UID5841	Q9NRL3;Q9NRL3-3;M0R0W8	Q9NRL3	Striatin-4	STRN4	-0.0892915	0.120673	25.5175	25.7364	26.0077	23.8249	NaN	24.5915	53;53;45	S	APGPGPAGKGGGGGGSPGPTAGPEPLSLPGI	___1	ERK1,2 kinase substrate motif;G protein-coupled receptor kinase 1 substrate motif;GSK-3, ERK1, ERK2, CDK5 substrate motif;WW domain binding motif		+	CST;HTP	0.983014	1.10917e-06	182.37	147.86	8.32253	1026	17.6251	NaN
UID4127	Q68EM7;Q68EM7-2;Q68EM7-6;Q68EM7-5;Q68EM7-3;Q68EM7-7	Q68EM7	Rho GTPase-activating protein 17	ARHGAP17	0.0184857	0.120883	29.3021	29.3546	28.877	29.5434	29.7487	29.3703	625;547;625;625;352;158	S	SHQLSMGQPHNAAGPSPHTLRRAVKKPAPAP	___1	Casein kinase II substrate motif;DNA dependent Protein kinase substrate motif;ERK1,2 kinase substrate motif;GSK-3, ERK1, ERK2, CDK5 substrate motif;WW domain binding motif		+	CST;HTP	1	4.21192e-05	142.1	127.43	9.76239	445	127.933	NaN
UID5729	Q9H8G2-2;Q9H8G2	Q9H8G2-2	Caspase activity and apoptosis inhibitor 1	CAAP1	0.0525986	0.121174	NaN	24.9904	24.6157	25.6957	NaN	25.7523	167;312	S	DIEKSVNEILGLAESSPNEPKAATLAVPPPE	___1	Casein kinase II substrate motif;ERK1,2 kinase substrate motif;G protein-coupled receptor kinase 1 substrate motif;GSK-3, ERK1, ERK2, CDK5 substrate motif;MDC1 BRCT domain binding motif;Plk1 PBD domain binding motif;WW domain binding motif		+	CST;HTP	1	9.12236e-05	194.8	174.82	10.2492	684	65.5625	NaN
UID3300	Q12830-4;Q12830-2;Q12830;F5GXF5;E7ETD6;E9PE19;A0A2R8Y7Q1	Q12830-4	Nucleosome-remodeling factor subunit BPTF	BPTF	0.0285286	0.121376	27.9381	28.0269	27.2981	28.1544	28.2278	28.5437	1300;1174;1300;1237;1161;1161;1161	S	KLYPKDRVLDDVSIRSPETKCPKQNSIENDI	___1	Casein kinase II substrate motif;ERK1,2 kinase substrate motif;Growth associated histone HI kinase substrate motif;GSK-3, ERK1, ERK2, CDK5 substrate motif;WW domain binding motif		+	CST;HTP	0.98609	1.34853e-06	112.74	102.22	9.07243	217	19.3907	NaN
UID2108	O95155-2;O95155;O95155-4;O95155-3	O95155-2	Ubiquitin conjugation factor E4 B	UBE4B	0.0139256	0.121538	25.6153	25.6199	25.9111	25.9991	25.9477	25.9478	238;238;238;122	S	ASLTATSQPIAAAARSPDRNLLLNTGSNPGT	___1	Cdc2 kinase substrate motif;CDK kinase substrate motif;CDK1,2,4,6 kinase substrate motif;ERK1,2 kinase substrate motif;Growth associated histone HI kinase substrate motif;GSK-3, ERK1, ERK2, CDK5 substrate motif;WW domain binding motif		+	CST;HTP	0.995064	5.19646e-05	109.23	105.35	8.19005	575	23.1471	NaN
UID2671	P43307-2;P43307;C9JBX5	P43307-2	Translocon-associated protein subunit alpha	SSR1	-0.0206721	0.121775	29.9836	29.8587	29.765	29.4314	29.7513	29.1498	241;268;200	S	MSWIPQETLNQINKASPRRLPRKRAQKRSVG	___1	Cdc2 kinase substrate motif;CDK kinase substrate motif;CDK1,2,4,6 kinase substrate motif;ERK1,2 kinase substrate motif;Growth associated histone HI kinase substrate motif;GSK-3, ERK1, ERK2, CDK5 substrate motif;PKA kinase substrate motif;PKC kinase substrate motif;WW domain binding motif	CDK1	+	HTP	1	0.00336292	113.69	113.69	8.32104	26	71.9824	NaN
UID120	A0A087X0H9;Q5T8P6-3;Q5T8P6-2;Q5T8P6	A0A087X0H9	RNA-binding protein 26	RBM26	0.0597658	0.122598	25.4816	25.7445	26.1683	NaN	27.2197	26.559	127;127;127;127	S	KEEEREKKFSRRLNHSPPQSSSRYRENRSRD	___1	ERK1,2 kinase substrate motif;G protein-coupled receptor kinase 1 substrate motif;GSK3 kinase substrate motif;GSK-3, ERK1, ERK2, CDK5 substrate motif;WW domain binding motif		+	CST;HTP	0.988504	0.0107747	68.972	54.54	8.12277	2844	19.4904	NaN
UID6889	O95292	O95292	Vesicle-associated membrane protein-associated protein B/C	VAPB	0.0254074	0.122669	NaN	26.7798	26.6574	27.0049	27.5777	26.9974	150	T	VEINKIISTTASKTETPIVSKSLSSSLDDTE	___1	b-Adrenergic Receptor kinase substrate motif;G protein-coupled receptor kinase 1 substrate motif;GSK-3, ERK1, ERK2, CDK5 substrate motif;MAPKAPK2 kinase substrate motif;PKA kinase substrate motif;PKC kinase substrate motif;WW domain binding motif		+	CST;HTP	0.988972	3.56746e-07	136.96	124.77	9.8685	51	21.8653	NaN
UID13903	Q9UQ35;Q9UQ35-2	Q9UQ35	Serine/arginine repetitive matrix protein 2	SRRM2	-0.0839506	0.122942	26.8811	26.0053	28.1295	26.0068	24.5772	25.8521	1762;1762	S	SASSPRTKTTSRRGRSPSPKPRGLQRSRSRS	___2	14-3-3 domain binding motif;Calmodulin-dependent protein kinase II substrate motif;Casein kinase II substrate motif;ERK1,2 kinase substrate motif;Growth associated histone HI kinase substrate motif;GSK-3, ERK1, ERK2, CDK5 substrate motif;PKA kinase substrate motif;PKC kinase substrate motif;WW domain binding motif;ZIP kinase substrate motif		+	HTP	1	7.5208e-08	168.69	136.41	8.05744	6	168.686	NaN
UID13904	Q9UQ35;Q9UQ35-2	Q9UQ35	Serine/arginine repetitive matrix protein 2	SRRM2	-0.0839506	0.122942	26.8811	26.0053	28.1295	26.0068	24.5772	25.8521	1764;1764	S	SSPRTKTTSRRGRSPSPKPRGLQRSRSRSRR	___2	14-3-3 domain binding motif;Akt kinase substrate motif;AMP-activated protein kinase 2 substrate motif;Calmodulin-dependent protein kinase II substrate motif;DNA dependent Protein kinase substrate motif;ERK1,2 kinase substrate motif;Growth associated histone HI kinase substrate motif;GSK-3, ERK1, ERK2, CDK5 substrate motif;MAPKAPK1 kinase substrate motif;PKA kinase substrate motif;PKC kinase subst…		+	HTP	1	4.61231e-05	128.71	114.94	7.94688	12	99.7963	NaN
UID14711	Q13542	Q13542	Eukaryotic translation initiation factor 4E-binding protein 2	EIF4EBP2	0.0581853	0.122944	NaN	26.3009	26.0344	27.5336	NaN	26.9555	46	T	PHDYCTTPGGTLFSTTPGGTRIIYDRKFLLD	___2	G protein-coupled receptor kinase 1 substrate motif;GSK-3, ERK1, ERK2, CDK5 substrate motif;WW domain binding motif		+	CST;HTP	1	1.42326e-10	212.11	212.11	9.53939	1314	148.852	NaN
UID400	A0A140TA74;A0A140TA70;Q9BXA9-2;Q9BXA9;A9JR48;A0A087WXW6;Q9BXA9-3;Q9BXA9-4	A0A140TA74	Sal-like protein 3	SALL3	0.0469136	0.122969	23.7753	24.1416	24.846	24.8501	25.2618	NaN	1101;1177;1105;1177;836;837;972;1044	S	THMWNNAPARRGRRLSVENPMALLGGDALKF	___1	14-3-3 domain binding motif;Akt kinase substrate motif;Aurora-A kinase substrate motif;Calmodulin-dependent protein kinase II substrate motif;Casein kinase II substrate motif;DMPK1 kinase substrate motif;G protein-coupled receptor kinase 1 substrate motif;MAPKAPK1 kinase substrate motif;p70 Ribosomal S6 kinase substrate motif;PAK2 kinase substrate motif;Phosphorylase kinase substrate motif;PKA ki…		+	CST;HTP	0.999611	2.24618e-14	136.02	126.17	7.87666	624	34.159	NaN
UID45	A0A087WUT6;O60841	A0A087WUT6	Eukaryotic translation initiation factor 5B	EIF5B	0.020665	0.123141	31.0696	31.6558	31.5752	32.1097	31.9052	31.6463	214;214	S	GQKKNQKNKPGPNIESGNEDDDASFKIKTVA	___1	b-Adrenergic Receptor kinase substrate motif;Casein kinase II substrate motif		+	HTP	0.999797	0.00140977	166.24	102.37	8.94392	486	36.9153	NaN
UID6694	C9JSC3;Q9NZQ3-5;Q9NZQ3-4;Q9NZQ3-3;Q9NZQ3-2;Q9NZQ3;C9JC20;C9JMQ4	C9JSC3	NCK-interacting protein with SH3 domain	NCKIPSD	-0.0237198	0.123465	NaN	28.1526	28.4508	28.0709	27.8304	27.6192	181;181;174;174;181;181;65;103	T	PSSQIPPQPRRAAPTTPPPPVKRRDREALMA	___1	ERK1,2 kinase substrate motif;G protein-coupled receptor kinase 1 substrate motif;GSK3, Erk1, Erk2 and CDK5 kinase motif;GSK-3, ERK1, ERK2, CDK5 substrate motif;WW domain binding motif		+	CST;HTP	0.967613	2.19298e-07	195.1	173.64	8.68053	204	15.6876	NaN
UID2440	P21333-2;P21333;Q60FE5;A0A087WWY3	P21333-2	Filamin-A	FLNA	0.0498262	0.123512	29.1014	30.5366	29.8945	31.0054	30.7607	30.9126	1084;1084;1057;1057	S	KVKAFGPGLQGGSAGSPARFTIDTKGAGTGG	___1	Cdc2 kinase substrate motif;CDK kinase substrate motif;CDK1,2,4,6 kinase substrate motif;ERK1,2 kinase substrate motif;GSK-3, ERK1, ERK2, CDK5 substrate motif;WW domain binding motif	CDK1	+	CST;HTP	0.999901	0.000174603	156.01	124.17	9.1827	378	40.7111	18.321
UID2370	P16949;P16949-2;A2A2D0	P16949	Stathmin	STMN1	0.0247566	0.123839	27.2715	27.4427	27.7888	28.1282	NaN	27.8258	38;38;38	S	ILSPRSKESVPEFPLSPPKKKDLSLEEIQKK	___1	Cdc2 kinase substrate motif;CDK kinase substrate motif;CDK1,2,4,6 kinase substrate motif;CDK4 kinase substrate motif;ERK1,2 kinase substrate motif;GSK-3, ERK1, ERK2, CDK5 substrate motif;WW domain binding motif	ERK1;KIS;CDK1;CDK2;PAK1;P38D;PKCB	+	CST;HTP	0.999882	2.59225e-25	246.38	226.24	8.71874	203	39.2714	13.172
UID2242	P07948-2;P07948;E5RJ37	P07948-2	Tyrosine-protein kinase Lyn	LYN	0.0361772	0.125256	26.861	27.8539	27.381	28.1735	28.1359	27.8713	13;13;13	S	___MGCIKSKGKDSLSDDGVDLKTQPVPESQ	___1	Casein kinase I substrate motif;PKA kinase substrate motif		+	CST;HTP	0.999995	0.00394395	115.14	87.464	8.96869	133	53.1781	NaN
UID883	Q9P2W9;D6RF48;D6RC71	Q9P2W9	Syntaxin-18	STX18	-0.0146282	0.125548	NaN	28.0557	28.147	28.0295	27.7992	27.625	189;189;108	S	NTKTRESTSSEKVSQSPSKDSEENPATEERP	___1	Casein kinase II substrate motif;Cdc2 kinase substrate motif;CDK kinase substrate motif;CDK1,2,4,6 kinase substrate motif;ERK1,2 kinase substrate motif;GSK-3, ERK1, ERK2, CDK5 substrate motif;PKA kinase substrate motif;WW domain binding motif		+	HTP	0.999998	1.8402e-28	281.76	259.75	9.76845	7	56.9615	21.896
UID3686	Q15477	Q15477	Helicase SKI2W	SKIV2L	0.0416781	0.125818	27.0212	27.4377	26.3686	27.7117	27.7527	NaN	245	S	AVGQPGGPRGDTVSASPCSAPLARASSLEDL	___1	Casein kinase II substrate motif;ERK1,2 kinase substrate motif;G protein-coupled receptor kinase 1 substrate motif;GSK-3, ERK1, ERK2, CDK5 substrate motif;WW domain binding motif		+	CST;HTP	0.999761	0.000767789	117.03	79.702	8.10585	337	36.5606	NaN
UID6020	Q9UBB4;A0A1W2PQD2;Q9UBB4-2	Q9UBB4	Ataxin-10	ATXN10	0.0474731	0.12596	24.9345	25.2949	25.2341	26.2129	26.4595	25.3156	12;12;12	S	____MAAPRPPPARLSGVMVPAPIQDLEALR	___1	PKA kinase substrate motif;PKC kinase substrate motif	AurB	+	CST;HTP	0.976552	1.897e-07	196.8	152.19	9.63099	503	16.2183	NaN
UID7204	Q5VT52-2;Q5VT52-3;Q5VT52;Q5VT52-5	Q5VT52-2	Regulation of nuclear pre-mRNA domain-containing protein 2	RPRD2	0.0248016	0.126148	27.8763	28.5342	28.0104	28.5132	28.6597	28.7117	686;697;723;697	T	FQRGPTSTSIDNIDGTPVRDERSGTPTQDEM	___1	Cdc2 kinase substrate motif;CDK1,2,4,6 kinase substrate motif;GSK-3, ERK1, ERK2, CDK5 substrate motif;WW domain binding motif		+	CST;HTP;LTP	0.998833	0.000714299	125.54	98.755	8.52162	125	30.0575	NaN
UID6077	Q9UHB6;Q9UHB6-4;F8VQE1;Q9UHB6-2;Q9UHB6-5;F8VS07;Q9UHB6-3;F8VRN8	Q9UHB6	LIM domain and actin-binding protein 1	LIMA1	0.0624335	0.126946	28.3083	29.8942	28.4213	30.0719	30.0873	30.2956	362;363;202;202;203;60;60;362	S	QVKSEVQQPVHPKPLSPDSRASSLSESSPPK	___1	Casein kinase II substrate motif;ERK1,2 kinase substrate motif;GSK-3, ERK1, ERK2, CDK5 substrate motif;PKA kinase substrate motif;PKC kinase substrate motif;WW domain binding motif		+	CST;HTP	1	1.54107e-24	270.45	241.36	9.09117	58	199.964	NaN
UID7070	P62995;P62995-3;H7BXF3;H7C2L4	P62995	Transformer-2 protein homolog beta	TRA2B	0.0331928	0.127603	32.059	31.8119	31.1676	32.9487	32.0128	32.289	201;101;60;21	T	GRRIRVDFSITKRPHTPTPGIYMGRPTYGSS	___1	Calmodulin-dependent protein kinase II substrate motif;ERK1,2 kinase substrate motif;GSK3, Erk1, Erk2 and CDK5 kinase motif;GSK-3, ERK1, ERK2, CDK5 substrate motif;PKA kinase substrate motif;PKC kinase substrate motif;WW domain binding motif		+	CST;HTP	1	0.0252182	59.912	47.609	7.85795	281	59.912	NaN
UID307	A0A0C4DH01;Q9NVU0-5;Q9NVU0-4;Q9NVU0;Q9NVU0-3;Q9NVU0-2	A0A0C4DH01	DNA-directed RNA polymerase III subunit RPC5	POLR3E	0.037491	0.127796	28.1018	27.8965	27.1003	28.5906	28.4714	28.2244	467;467;503;503;503;503	S	VPAVPPGVRIKEEPVSEEGEEDEEQEAEEEP	___1	Casein kinase I substrate motif;Casein kinase II substrate motif;G protein-coupled receptor kinase 1 substrate motif		+	HTP	0.999967	0.00017114	158.42	114.65	8.2819	648	44.8083	NaN
UID42	A0A087WUT6;O60841	A0A087WUT6	Eukaryotic translation initiation factor 5B	EIF5B	0.0399752	0.127824	NaN	26.4479	26.0137	27.093	NaN	26.8427	1168;1168	S	KGQEVCVKIEPIPGESPKMFGRHFEATDILV	___1	b-Adrenergic Receptor kinase substrate motif;ERK1,2 kinase substrate motif;Growth associated histone HI kinase substrate motif;GSK-3, ERK1, ERK2, CDK5 substrate motif;PKA kinase substrate motif;PKC kinase substrate motif;WW domain binding motif		+	HTP	1	0.00140977	166.24	102.37	9.49209	484	87.0077	NaN
UID4736	Q8ND76-3;Q8ND76;Q8ND76-2	Q8ND76-3	Cyclin-Y	CCNY	0.0186119	0.128053	27.8701	28.0602	28.0292	28.5996	28.0715	28.3786	272;326;301	S	DKYKDLRRSARKRSASADNLTLPRWSPAIIS	___1	14-3-3 domain binding motif;Akt kinase substrate motif;Calmodulin-dependent protein kinase II substrate motif;MAPKAPK1 kinase substrate motif;PKA kinase substrate motif;PKC kinase substrate motif		+	CST;HTP	0.996322	1.89438e-09	126.36	116.87	8.22678	806	26.3647	NaN
UID2203	P04637;P04637-4;A0A087WZU8;P04637-7;A0A0U1RQC9;A0A087X1Q1;P04637-3;P04637-2;J3KP33;P04637-6;P04637-5;E7ESS1;P04637-8;P04637-9;A0A087WT22;A0A087WXZ1	P04637	Cellular tumor antigen p53	TP53	0.0215302	0.128168	29.6058	30.2529	30.0431	30.5534	30.189	30.5112	315;276;304;183;276;156;315;315;315;276;276;183;183;183;156;156	S	PPGSTKRALPNNTSSSPQPKKKPLDGEYFTL	___1	ERK1,2 kinase substrate motif;GSK-3, ERK1, ERK2, CDK5 substrate motif;MDC1 BRCT domain binding motif;Plk1 PBD domain binding motif;WW domain binding motif	AurA;CDK1;CDK2;CDK9	+	CST;HTP	0.951886	1.62742e-05	147.12	94.854	8.57252	3093	12.9794	NaN
UID6702	E7ETY2;Q13428-7;Q13428-6;J3KQ96;H0Y8Y7;Q13428-5;Q13428-3;Q13428;Q13428-4;Q13428-8;Q13428-2	Q13428-3	Treacle protein	TCOF1	0.0624793	0.128276	29.1096	28.2806	28.9436	30.0006	31.0143	29.1399	310;310;310;310;310;310;310;310;310;233;233	T	EKILQVRAASAPAKGTPGKGATPAPPGKAGA	___1	Cdc2 kinase substrate motif;CDK1,2,4,6 kinase substrate motif;CDK5 kinase substrate motif;GSK-3, ERK1, ERK2, CDK5 substrate motif;PKA kinase substrate motif;PKC kinase substrate motif;WW domain binding motif		+		1	0.0113123	127.17	84.817	8.1283	403	127.166	NaN
UID2224	P06400;A0A2R8YFL6;Q92728	P06400	Retinoblastoma-associated protein	RB1	-0.0378981	0.128494	28.3833	27.476	27.7814	27.372	26.6244	27.4758	37;37;37	S	APPPPPPPEEDPEQDSGPEDLPLVRLEFEET	___1	b-Adrenergic Receptor kinase substrate motif;Casein kinase I substrate motif;Casein kinase II substrate motif		+	CST;HTP	0.999997	5.1888e-49	284.43	232.36	8.74817	446	54.9183	3.5639
UID4894	Q8WWM7;Q8WWM7-6;Q8WWM7-8;Q8WWM7-5;Q8WWM7-4;Q8WWM7-9;Q8WWM7-2;Q8WWM7-3;H3BUF6;Q8WWM7-7;H3BSK9	Q8WWM7	Ataxin-2-like protein	ATXN2L	0.0705948	0.128502	NaN	27.3191	26.6264	NaN	28.2016	28.4493	306;306;306;306;306;306;306;306;306;306;246	S	QRELRAAQLAREIESSPQYRLRIAMENDDGR	___1	Casein kinase II substrate motif;ERK1,2 kinase substrate motif;GSK-3, ERK1, ERK2, CDK5 substrate motif;MDC1 BRCT domain binding motif;Plk1 PBD domain binding motif;WW domain binding motif		+	CST;HTP;LTP	1	0.00314856	156.26	132.41	10.2066	170	89.99	21.618
UID5702	Q9H6S0	Q9H6S0	Probable ATP-dependent RNA helicase YTHDC2	YTHDC2	0.0217726	0.129044	NaN	27.7659	27.7158	28.2615	NaN	28.0638	1279	S	PCASPSPPSSGKGSKSPSPRPNMPVRYFIMK	___1	Casein kinase II substrate motif;ERK1,2 kinase substrate motif;Growth associated histone HI kinase substrate motif;GSK-3, ERK1, ERK2, CDK5 substrate motif;PKA kinase substrate motif;WW domain binding motif		+	CST;HTP	0.856161	0.000901207	126.91	108.55	8.32325	217	7.88088	NaN
UID4351	Q7Z2Z1;Q7Z2Z1-2	Q7Z2Z1	Treslin	TICRR	0.0401912	0.129223	27.3267	28.3423	27.4904	28.5502	28.5174	28.4411	599;598	S	VARLNVKAQKLHPDGSPDVAGEKGIQKIPSG	___1	ERK1,2 kinase substrate motif;G protein-coupled receptor kinase 1 substrate motif;GSK-3, ERK1, ERK2, CDK5 substrate motif;WW domain binding motif		+	CST;HTP	1	2.84721e-25	254.53	225.45	10.2851	253	72.672	NaN
UID4954	Q92538	Q92538	Golgi-specific brefeldin A-resistance guanine nucleotide exchange factor 1	GBF1	-0.0616762	0.129301	26.9436	27.2713	27.6828	26.2115	25.2873	26.9715	1475	S	RRPRTSSQHASRGGQSDDDEDEGVPASYHTV	___1	Casein kinase II substrate motif;Pyruvate dehydrogenase kinase substrate motif		+	CST;HTP;LTP	1	2.2007e-40	190.11	167.83	10.5399	271	101.623	145.57
UID6476	Q9Y2W2	Q9Y2W2	WW domain-binding protein 11	WBP11	0.0501677	0.129357	28.3413	29.2626	27.7964	29.8182	29.273	29.331	237	S	ALDLPPRRRDEDMLYSPELAQRGHDDDVSST	___1	Casein kinase II substrate motif;ERK1,2 kinase substrate motif;G protein-coupled receptor kinase 1 substrate motif;GSK-3, ERK1, ERK2, CDK5 substrate motif;WW domain binding motif		+	CST;HTP	0.99728	6.93102e-17	144.45	130.4	9.09244	455	26.9036	NaN
UID8265	A9Z1X7;Q8IYB3;Q8IYB3-2;E9PCT1;M0R088	A9Z1X7	Serine/arginine repetitive matrix protein 1	SRRM1	0.0319103	0.129382	28.5409	NaN	28.9649	29.5228	29.5876	29.0775	384;389;388;388;350	S	PPKRTSSPPRKTRRLSPSASPPRRRHRPSPP	___2	14-3-3 domain binding motif;Calmodulin-dependent protein kinase II substrate motif;Casein kinase II substrate motif;ERK1,2 kinase substrate motif;G protein-coupled receptor kinase 1 substrate motif;GSK3 kinase substrate motif;GSK-3, ERK1, ERK2, CDK5 substrate motif;MAPKAPK1 kinase substrate motif;PAK2 kinase substrate motif;PKA kinase substrate motif;PKC epsilon kinase substrate motif;PKC kinase …		+	CST;HTP	1	0.000304268	124.21	102.45	8.30745	516	67.2909	NaN
UID3216	Q07866-6;Q07866-7;Q07866-4;G3V5R9;Q07866-9;H0YG16;H0YJK1	Q07866-6	Kinesin light chain 1	KLC1	-0.0139589	0.12948	29.7231	29.4702	29.3054	29.2548	29.3018	29.09	591;547;600;591;600;231;7	S	SRESEPKNPGMKRASSLNVLNVGGKAAEDRF	___1	14-3-3 domain binding motif;AMP-activated protein kinase substrate motif;Calmodulin-dependent protein kinase I substrate motif;Calmodulin-dependent protein kinase II alpha substrate motif;Calmodulin-dependent protein kinase II substrate motif;Calmodulin-dependent protein kinase IV substrate motif;Chk1 kinase substrate motif;MDC1 BRCT domain binding motif;Phosphorylase kinase substrate motif;PKA k…		+	CST;HTP	1	4.30149e-21	200.14	185.05	10.1596	204	162.145	NaN
UID7226	Q6PD62	Q6PD62	RNA polymerase-associated protein CTR9 homolog	CTR9	0.0429833	0.129703	26.1405	26.9494	26.1779	27.7445	27.2843	26.6362	925	T	RSKKGGEFDEFVNDDTDDDLPISKKKKRRKG	___1	b-Adrenergic Receptor kinase substrate motif;Casein kinase II substrate motif		+	HTP	1	2.66736e-05	186.16	160.12	9.35493	218	71.92	NaN
UID2690	P46013;P46013-2	P46013	Antigen KI-67	MKI67	0.0572683	0.129951	NaN	28.1515	27.5958	29.1574	28.8758	28.9739	1636;1276	S	DPDKNPASSKRRLKTSLGKVGVKEELLAVGK	___1	PKA kinase substrate motif;PKC kinase substrate motif		+	CST;HTP	0.990939	0.0107366	113.38	42.571	9.94197	1987	20.4552	NaN
UID7251	Q7Z4H7-3;Q7Z4H7;Q5VY60;Q5SYF9	Q7Z4H7-3	HAUS augmin-like complex subunit 6	HAUS6	-0.030849	0.129954	26.8768	26.9465	27.272	26.3312	26.9338	26.1146	549;584;448;100	T	SLGSNPFLTRNQIPRTPENLITEIRSSWRKA	___1	ERK1,2 kinase substrate motif;Growth associated histone HI kinase substrate motif;GSK3, Erk1, Erk2 and CDK5 kinase motif;GSK-3, ERK1, ERK2, CDK5 substrate motif;WW domain binding motif		+	CST;HTP	1	2.41121e-89	279.63	257.75	9.47692	8	72.1053	NaN
UID615	A6NKD9	A6NKD9	Coiled-coil domain-containing protein 85C	CCDC85C	0.0320622	0.130307	27.7605	28.5431	27.7131	28.9301	28.5752	28.3995	246	S	GPHKAPDGKAGATRRSLDDLSAPPHHRSIPN	___1	Casein kinase II substrate motif;PKA kinase substrate motif;PKC kinase substrate motif;Pyruvate dehydrogenase kinase substrate motif		+	CST;HTP	1	3.05115e-33	277.94	241.49	9.75377	222	151.335	NaN
UID5900	Q9NWZ5-3;Q9NWZ5;Q9NWZ5-2	Q9NWZ5-3	Uridine-cytidine kinase-like 1	UCKL1	0.0486342	0.130436	NaN	26.4485	26.0639	27.1355	NaN	27.1773	16;16;16	S	MAAPPARADADPSPTSPPTARDTPGRQAEKS	___1	Casein kinase II substrate motif;ERK1,2 kinase substrate motif;G protein-coupled receptor kinase 1 substrate motif;GSK-3, ERK1, ERK2, CDK5 substrate motif;WW domain binding motif		+	CST;HTP	0.999978	2.6603e-08	146.25	131.32	8.46198	263	46.6384	NaN
UID5302	Q96ST2;Q96ST2-2;Q96ST2-3;A0A1B0GW95	Q96ST2	Protein IWS1 homolog	IWS1	0.0423638	0.131045	25.3368	26.1888	25.8704	27.1761	26.3972	26.1291	720;395;513;109	S	EQRDLEQMPQRRRMNSTGGQTPRRDLEKVLT	___1	14-3-3 domain binding motif;Akt kinase substrate motif;Calmodulin-dependent protein kinase II substrate motif;MAPKAPK1 kinase substrate motif;PKA kinase substrate motif;PKC kinase substrate motif;ZIP kinase substrate motif		+	CST;HTP	0.791457	1.17267e-15	178.88	155.25	9.48883	21	5.92703	NaN
UID3527	Q14498-2;Q14498;G3XAC6;Q5QP23;Q5QP22	Q14498-2	RNA-binding protein 39	RBM39	0.0329541	0.132159	29.095	30.0227	29.9382	30.1988	30.2733	30.6414	97;97;97;97;97	S	SRSRSRDRRFRGRYRSPYSGPKFNSAIRGKI	___1	14-3-3 domain binding motif;Akt kinase substrate motif;Calmodulin-dependent protein kinase II substrate motif;Casein kinase II substrate motif;ERK1,2 kinase substrate motif;Growth associated histone HI kinase substrate motif;GSK-3, ERK1, ERK2, CDK5 substrate motif;MAPKAPK1 kinase substrate motif;PKA kinase substrate motif;PKC kinase substrate motif;WW domain binding motif		+	CST;HTP	1	0.000274865	175.98	124.1	8.54904	392	63.2733	NaN
UID3886	Q5JXC2	Q5JXC2	Migration and invasion-inhibitory protein	MIIP	0.0200365	0.133036	NaN	26.7256	26.7909	26.821	27.293	27.2834	303	S	SILEPPHRYHIHRRKSFDASDTLALPRHCLL	___1	14-3-3 domain binding motif;Calmodulin-dependent protein kinase II alpha substrate motif;Calmodulin-dependent protein kinase II substrate motif;Calmodulin-dependent protein kinase IV substrate motif;Chk1 kinase substrate motif;G protein-coupled receptor kinase 1 substrate motif;GSK3 kinase substrate motif;PAK2 kinase substrate motif;PKA kinase substrate motif;PKC epsilon kinase substrate motif;PK…		+	CST;HTP	1	0.000222177	99.93	78.057	9.36814	432	50.7045	138.65
UID3171	Q03252	Q03252	Lamin-B2	LMNB2	0.0352563	0.133168	26.4845	26.186	NaN	26.9587	27.0149	NaN	421	S	PSPSSRVTVSRATSSSSGSLSATGRLGRSKR	___1	Casein kinase II substrate motif;MDC1 BRCT domain binding motif;Plk1 PBD domain binding motif		+	CST;HTP;LTP	0.999999	0.00098781	200.32	140.95	11.0746	142	58.3238	1005.9
UID2172	O96007	O96007	Molybdopterin synthase catalytic subunit	MOCS2	-0.0261642	0.133348	27.2132	27.4291	27.646	26.9021	27.3215	26.5858	20	S	EISSSCFSLETKLPLSPPLVEDSAFEPSRKD	___1	ERK1,2 kinase substrate motif;GSK-3, ERK1, ERK2, CDK5 substrate motif;PKA kinase substrate motif;WW domain binding motif		+	CST;HTP	1	0.00697053	125.75	103.22	8.82398	135	101.929	NaN
UID2700	P46087;P46087-4;P46087-2	P46087	Probable 28S rRNA (cytosine(4447)-C(5))-methyltransferase	NOP2	0.0353846	0.133534	28.837	29.3545	28.3237	29.6632	29.5172	29.4829	786;819;782	S	QKQNDTPKGPQPPTVSPIRSSRPPPAKRKKS	___1	Cdc2 kinase substrate motif;CDK kinase substrate motif;CDK1,2,4,6 kinase substrate motif;ERK1,2 kinase substrate motif;G protein-coupled receptor kinase 1 substrate motif;GSK3 kinase substrate motif;GSK-3, ERK1, ERK2, CDK5 substrate motif;WW domain binding motif		+	CST;HTP	1	0.000953724	159.44	76.357	10.1972	84	157.222	5.2002
UID1319	G1UD79;Q7Z309-4;Q7Z309-3;Q7Z309-2;Q7Z309	G1UD79	Protein FAM122B	SPACIA2;FAM122B	0.0746125	0.133636	24.0613	25.7975	25.5949	27.0609	26.7757	25.622	25;25;25;25;25	S	LEPDTSYGGTLRRSSSAPLIHGLSDLSQVFQ	___1	14-3-3 domain binding motif;AMP-activated protein kinase substrate motif;Calmodulin-dependent protein kinase I substrate motif;Calmodulin-dependent protein kinase II substrate motif;Calmodulin-dependent protein kinase IV substrate motif;Chk1 kinase substrate motif;MDC1 BRCT domain binding motif;PKA kinase substrate motif;PKC kinase substrate motif;Plk1 PBD domain binding motif;ZIP kinase substrat…		+	HTP	1	0.00411099	109.83	57.975	8.75655	1381	108.929	NaN
UID7114	Q13416	Q13416	Origin recognition complex subunit 2	ORC2	0.0274162	0.133968	28.6808	29.1411	29.5218	29.4249	29.7984	29.7961	116	T	KHSEKMAKLASELAKTPQKSVSFSLKNDPEI	___1	Cdc2 kinase substrate motif;CDK1,2,4,6 kinase substrate motif;CDK5 kinase substrate motif;G protein-coupled receptor kinase 1 substrate motif;Growth associated histone HI kinase substrate motif;GSK-3, ERK1, ERK2, CDK5 substrate motif;WW domain binding motif	CDK2	+	HTP	0.958863	1.32625e-103	266.16	253.75	9.5873	326	14.1315	294.92
UID1016	E7EV93;E9PGW9;Q15154;Q15154-2;Q15154-4;E5RGQ4;Q15154-3;Q15154-5	Q15154-5	Pericentriolar material 1 protein	PCM1	0.0364186	0.13401	29.1598	29.8647	28.7697	29.922	30.2241	29.8926	65;65;65;65;65;65;65;65	S	KKFGVESDKRVTNDISPESSPGVGRRRTKTP	___1	Casein kinase II substrate motif;ERK1,2 kinase substrate motif;G protein-coupled receptor kinase 1 substrate motif;GSK3 kinase substrate motif;GSK-3, ERK1, ERK2, CDK5 substrate motif;WW domain binding motif		+	HTP	0.999998	0.00197524	186.95	98.587	9.02127	150	56.4105	NaN
UID2411	P18858-3;P18858;M0R0Q7;P18858-2;F5GZ28;B4E135;M0QY71;M0R1G7	P18858-3	DNA ligase 1;DNA ligase	LIG1	0.0472627	0.134458	28.8482	29.5319	28.1263	29.6049	29.9512	29.8312	46;76;76;76;76;76;76;76	S	ARVLGSEGEEEDEALSPAKGQKPALDCSQVS	___1	Casein kinase I substrate motif;Cdc2 kinase substrate motif;CDK kinase substrate motif;CDK1,2,4,6 kinase substrate motif;ERK1,2 kinase substrate motif;GSK-3, ERK1, ERK2, CDK5 substrate motif;WW domain binding motif	Chk1;CDK1;CDK2	+	CST;HTP	0.999337	1.7385e-07	121.75	106.98	8.87768	39	31.7808	NaN
UID3257	Q09666;E9PJZ0;E9PKR9;E9PJC6;E9PLK4;Q09666-2	Q09666	Neuroblast differentiation-associated protein AHNAK	AHNAK	-0.018215	0.13459	30.5168	30.2937	30.7309	30.4256	29.8853	30.082	93;93;93;93;93;93	S	GHHTVGLKLHRKGDRSPEPGQTWTREVFSSC	___1	Casein kinase II substrate motif;ERK1,2 kinase substrate motif;Growth associated histone HI kinase substrate motif;GSK-3, ERK1, ERK2, CDK5 substrate motif;PKA kinase substrate motif;WW domain binding motif		+	CST;HTP	1	3.01632e-05	100.66	100.66	8.31298	1642	62.2127	NaN
UID1329	G3V207;G5E963;A0A1B0GUZ3;A0A0C4DFR1;O75069-4;O75069-3;O75069-5;O75069-2;O75069;Q9ULS5	Q9ULS5	Transmembrane and coiled-coil domains protein 2;Transmembrane and coiled-coil domains protein 3	TMCC3;TMCC2	0.0117846	0.134672	NaN	26.7951	26.6918	27.138	26.8221	26.9283	185;198;213;243;107;198;213;360;438;216	S	NKSREFANLIRNKFGSADNIAHLKNSLEEFR	___1	PKA kinase substrate motif;PKC kinase substrate motif		+	CST;HTP	0.999081	6.8587e-05	184.17	137.37	8.59878	1173	30.363	NaN
UID8271	A9Z1X7;Q8IYB3;Q8IYB3-2;E9PCT1;M0R088	A9Z1X7	Serine/arginine repetitive matrix protein 1	SRRM1	0.0244385	0.135149	28.1751	27.857	28.3208	NaN	28.4346	28.7614	569;560;558;559;533	S	RRRRSPSPPPTRRRRSPSPAPPPRRRRTPTP	___2	14-3-3 domain binding motif;Calmodulin-dependent protein kinase II substrate motif;Casein kinase II substrate motif;ERK1,2 kinase substrate motif;G protein-coupled receptor kinase 1 substrate motif;Growth associated histone HI kinase substrate motif;GSK-3, ERK1, ERK2, CDK5 substrate motif;MAPKAPK1 kinase substrate motif;PAK2 kinase substrate motif;Pim1 kinase substrate sequence;PKA kinase substra…		+	CST;HTP	1	4.8224e-22	253.46	234.19	8.90506	1294	253.458	NaN
UID8272	A9Z1X7;Q8IYB3;Q8IYB3-2;E9PCT1;M0R088	A9Z1X7	Serine/arginine repetitive matrix protein 1	SRRM1	0.0244385	0.135149	28.1751	27.857	28.3208	NaN	28.4346	28.7614	571;562;560;561;535	S	RRSPSPPPTRRRRSPSPAPPPRRRRTPTPPP	___2	14-3-3 domain binding motif;Akt kinase substrate motif;Calmodulin-dependent protein kinase II substrate motif;DNA dependent Protein kinase substrate motif;ERK1,2 kinase substrate motif;G protein-coupled receptor kinase 1 substrate motif;GSK-3, ERK1, ERK2, CDK5 substrate motif;MAPKAPK1 kinase substrate motif;PKA kinase substrate motif;PKC kinase substrate motif;WW domain binding motif;ZIP kinase s…		+	CST;HTP	0.984444	4.53792e-22	191.45	173.98	9.00316	3118	19.0285	NaN
UID5875	Q9NV56	Q9NV56	MRG/MORF4L-binding protein	MRGBP	0.0441967	0.135251	27.9526	28.851	27.6235	29.0535	29.1159	28.8842	195	S	SRVTDKVLTANSNPSSPSAAKRRRT______	___1	Casein kinase II substrate motif;ERK1,2 kinase substrate motif;G protein-coupled receptor kinase 1 substrate motif;GSK-3, ERK1, ERK2, CDK5 substrate motif;MAPKAPK2 kinase substrate motif;MDC1 BRCT domain binding motif;Plk1 PBD domain binding motif;WW domain binding motif		+	CST;HTP	0.999103	2.3929e-21	184.21	147.15	10.1935	94	30.4659	NaN
UID8254	A9Z1X7;Q8IYB3;Q8IYB3-2;E9PCT1	A9Z1X7	Serine/arginine repetitive matrix protein 1	SRRM1	0.0255255	0.135592	29.2383	29.8595	29.1589	NaN	29.895	29.9931	784;775;773;774	S	AAKKPPAPPSPVQSQSPSTNWSPAVPVKKAK	___2	Casein kinase II substrate motif;ERK1,2 kinase substrate motif;GSK-3, ERK1, ERK2, CDK5 substrate motif;WW domain binding motif		+	CST;HTP	0.922684	8.45832e-13	233.46	202.64	8.8079	1468	10.7678	NaN
UID1003	E7EUU4;Q04637-8;Q04637;E7EX73;E9PGM1;Q04637-3;Q04637-9;Q04637-5;Q04637-4;Q04637-7;Q04637-6	E7EUU4	Eukaryotic translation initiation factor 4 gamma 1	EIF4G1	0.0583278	0.135661	27.2604	27.869	27.1548	28.9264	28.193	NaN	1192;1232;1231;1068;1145;1191;1238;1067;1144;1036;1035	S	RGRDAVKREAALPPVSPLKAALSEEELEKKS	___1	Cdc2 kinase substrate motif;CDK kinase substrate motif;CDK1,2,4,6 kinase substrate motif;ERK1,2 kinase substrate motif;G protein-coupled receptor kinase 1 substrate motif;GSK-3, ERK1, ERK2, CDK5 substrate motif;WW domain binding motif	ERK1;ERK2;CDK1	+	CST;HTP;LTP	0.999983	0.000979702	153.97	132.51	9.15685	152	47.7714	NaN
UID1941	O60658-6;O60658-2;O60658	O60658-6	High affinity cAMP-specific and IBMX-insensitive 3',5'-cyclic phosphodiesterase 8A	PDE8A	0.0546098	0.136232	26.8723	27.314	NaN	27.809	NaN	28.4677	385;411;457	S	NDLVGGLMSDGLRRLSGNEYVLSTKNTQMVS	___1	14-3-3 domain binding motif;Calmodulin-dependent protein kinase II substrate motif;Casein kinase II substrate motif;PAK2 kinase substrate motif;PKA kinase substrate motif;PKC epsilon kinase substrate motif;PKC kinase substrate motif		+	CST;HTP	1	1.27479e-08	210.38	186.95	9.71982	687	196.334	NaN
UID11041	Q13573;G3V3A4;G3V4X8	Q13573	SNW domain-containing protein 1	SNW1	0.0240399	0.136758	27.8807	27.7542	27.2267	28.1411	27.9613	28.1516	224;224;62	S	PPRFKINKKIPRGPPSPPAPVMHSPSRKMTV	___2	DNA dependent Protein kinase substrate motif;ERK1,2 kinase substrate motif;G protein-coupled receptor kinase 1 substrate motif;GSK-3, ERK1, ERK2, CDK5 substrate motif;WW domain binding motif	CDK2	+	HTP	1	1.37167e-08	169.67	137.46	8.66784	174	160.016	NaN
UID3657	Q15291	Q15291	Retinoblastoma-binding protein 5	RBBP5	-0.0308519	0.136812	27.5078	27.4571	26.8511	26.2532	26.8216	27.0101	497	S	KQAGRPKGSKGKEKDSPFKPKLYKGDRGLPL	___1	b-Adrenergic Receptor kinase substrate motif;Casein kinase I substrate motif;Cdc2 kinase substrate motif;CDK kinase substrate motif;CDK1,2,4,6 kinase substrate motif;ERK1,2 kinase substrate motif;G protein-coupled receptor kinase 1 substrate motif;GSK-3, ERK1, ERK2, CDK5 substrate motif;PKA kinase substrate motif;PKC kinase substrate motif;WW domain binding motif		+	HTP	0.898102	9.52406e-11	127.76	116.43	8.09339	764	11.192	0.8906
UID3542	Q14671;Q5T1Z4;Q5T1Z8;Q14671-2;Q14671-3;H0YEH2;Q14671-4;E9PR38	Q14671	Pumilio homolog 1	PUM1	0.043067	0.136884	24.4834	24.9116	NaN	25.6215	25.3394	25.3767	124;124;160;124;124;141;160;124	S	RWPTGDNIHAEHQVRSMDELNHDFQALALEG	___1	Casein kinase II substrate motif		+	CST;HTP	1	0.000564576	101.2	76.847	9.01334	526	75.8819	NaN
UID421	A0A1B0GTW1;A0A2R8YDH4;Q9UDY2-3;Q9UDY2;Q9UDY2-7;Q9UDY2-6;Q9UDY2-4;Q9UDY2-2;Q9UDY2-5;U3KQJ2;B1AN86	A0A1B0GTW1	Tight junction protein ZO-2	TJP2	0.0377913	0.137606	NaN	26.2531	25.8083	26.6464	26.5479	26.9705	189;259;107;130;161;134;107;130;130;107;107	S	VVKRPRKVQVAALQASPPLDQDDRAFEVMDE	___1	ERK1,2 kinase substrate motif;GSK-3, ERK1, ERK2, CDK5 substrate motif;WW domain binding motif		+	CST;HTP	1	0.000496987	147.74	112.3	8.7682	367	143.96	NaN
UID3046	P84103;P84103-2;A0A087X2D0	P84103	Serine/arginine-rich splicing factor 3	SRSF3	0.0250025	0.138223	28.0252	28.7341	28.1614	29.0098	28.5578	28.8376	5;5;5	S	___________MHRDSCPLDCKVYVGNLGNN	___1	b-Adrenergic Receptor kinase substrate motif;PKA kinase substrate motif;PKC kinase substrate motif		+	CST;HTP	1	1.54674e-06	119.76	103.07	8.40511	333	69.4883	NaN
UID6855	O75533	O75533	Splicing factor 3B subunit 1	SF3B1	0.0370693	0.138685	NaN	27.9048	27.5003	28.449	28.5414	28.2803	273	T	PSHTPAGAATPGRGDTPGHATPGHGGATSSA	___1	b-Adrenergic Receptor kinase substrate motif;Calmodulin-dependent protein kinase II substrate motif;G protein-coupled receptor kinase 1 substrate motif;GSK-3, ERK1, ERK2, CDK5 substrate motif;PKC kinase substrate motif;WW domain binding motif	DYRK1A	+	CST;HTP	0.863679	6.06067e-05	102.67	95.563	8.69797	2378	8.13331	NaN
UID269	A0A0B4J2G4;Q15345;A0A087WTU1;Q15345-3;A0A087X0S7	A0A0B4J2G4	Leucine-rich repeat-containing protein 41	LRRC41	0.0644236	0.139158	NaN	27.2643	26.6003	28.3631	28.1395	27.984	133;155;45;155;133	S	TIDVSSDRRLCDQRFSPLLHSSRHVRQLTIC	___1	ERK1,2 kinase substrate motif;GSK-3, ERK1, ERK2, CDK5 substrate motif;PKA kinase substrate motif;PKC kinase substrate motif;WW domain binding motif		+	CST;HTP	0.999932	6.67482e-18	207.92	166.34	9.01187	1797	43.2948	8.1263
UID189	A0A0A0MRB7;P15923-3;K7ENH8;X6REB3;P15923-2;P15923	X6REB3	Transcription factor E2-alpha	TCF3	0.0391294	0.139392	28.1627	29.246	28.3436	29.247	29.4205	29.4426	328;328;15;408;379;379	S	_XTSQWPRAGAPGALSPSYDGGLHGLQSKIE;AGTSQWPRAGAPGALSPSYDGGLHGLQSKIE	___1	Casein kinase II substrate motif;ERK1,2 kinase substrate motif;GSK-3, ERK1, ERK2, CDK5 substrate motif;WW domain binding motif	MLK2	+	CST;HTP	0.999662	0.00445781	103.44	72.067	7.92717	1014	34.7048	NaN
UID3224	Q08170;A0A0D9SEM4	Q08170	Serine/arginine-rich splicing factor 4	SRSF4	-0.0719327	0.139471	28.4324	27.5368	29.6599	27.5775	27.2157	26.6711	316;286	S	RSRSQERRVEEEKRGSVSRGRSQEKSLRQSR	___1	Aurora-A kinase substrate motif;Casein kinase II substrate motif;PAK2 kinase substrate motif;Phosphorylase kinase substrate motif;PKA kinase substrate motif;PKC kinase substrate motif		+	HTP	1	1.7756e-23	238.21	227.56	7.64665	255	205.024	0.04973
UID5428	Q9BU76	Q9BU76	Multiple myeloma tumor-associated protein 2	MMTAG2	-0.0593848	0.139518	28.023	29.5796	29.4155	27.7774	27.8952	NaN	220	S	DKEHRRPAEATSSPTSPERPRHHHHDSDSNS	___1	Casein kinase II substrate motif;Cdc2 kinase substrate motif;CDK kinase substrate motif;CDK1,2,4,6 kinase substrate motif;ERK1,2 kinase substrate motif;G protein-coupled receptor kinase 1 substrate motif;Growth associated histone HI kinase substrate motif;GSK-3, ERK1, ERK2, CDK5 substrate motif;MAPKAPK2 kinase substrate motif;WW domain binding motif		+	HTP	1	1.26568e-06	198.87	172.46	10.1196	292	69.4425	NaN
UID3413	Q13330-3;E7ESY4;Q13330;H0Y4T7;F8W9Y9	Q13330-3	Metastasis-associated protein MTA1	MTA1	0.0307382	0.139621	27.2288	28.1437	27.6286	28.4271	28.3734	27.9879	559;576;576;368;112	S	SSLTPAKVAPVINNGSPTILGKRSYEQHNGV	___1	Casein kinase II substrate motif;ERK1,2 kinase substrate motif;GSK-3, ERK1, ERK2, CDK5 substrate motif;WW domain binding motif		+	CST;HTP;LTP	0.995372	6.41811e-13	125.36	119.58	8.82858	315	26.1946	NaN
UID2861	P49916-3;P49916;P49916-4;P49916-2;K7ERZ5;K7ENR9	P49916-3	DNA ligase 3	LIG3	0.0454439	0.139631	29.2535	30.4989	30.5516	30.9524	31.3683	30.873	123;210;123;210;219;123	S	KAVVQAKLTTTGQVTSPVKGASFVTSTNPRK	___1	Cdc2 kinase substrate motif;CDK kinase substrate motif;CDK1,2,4,6 kinase substrate motif;ERK1,2 kinase substrate motif;Growth associated histone HI kinase substrate motif;GSK-3, ERK1, ERK2, CDK5 substrate motif;WW domain binding motif	CDK1;CDK2	+	CST;HTP	1	0.00037721	147.41	116.91	9.07777	93	85.4047	NaN
UID4014	Q5VT06;H0Y7F7	Q5VT06	Centrosome-associated protein 350	CEP350	-0.0995151	0.13976	NaN	27.0275	27.9557	25.0749	26.2434	NaN	2460;635	S	SIHSNVHSDRLLELKSPTELMKSKERSDVEH	___1	Casein kinase I substrate motif;Casein kinase II substrate motif;ERK1,2 kinase substrate motif;Growth associated histone HI kinase substrate motif;GSK-3, ERK1, ERK2, CDK5 substrate motif;WW domain binding motif		+	CST;HTP	0.999672	3.94587e-20	259.72	231.36	9.47531	426	34.9702	NaN
UID1961	O60832	O60832	H/ACA ribonucleoprotein complex subunit 4	DKC1	0.0403641	0.140207	28.8496	30.0798	29.2701	30.1651	30.7071	29.8299	494	S	AKAGLESGAEPGDGDSDTTKKKKKKKKAKEV	___1	b-Adrenergic Receptor kinase substrate motif;Casein kinase I substrate motif;Casein kinase II substrate motif		+	CST;HTP	1	8.89842e-16	155.73	145.59	8.82426	928	131.701	0.39303
UID4307	Q76FK4-2;Q76FK4-4;Q76FK4;F8WE42;F5H101	Q76FK4-2	Nucleolar protein 8	NOL8	-0.0762569	0.140265	NaN	27.1058	26.1834	24.9708	24.6334	26.2142	592;660;660;660;660	S	QKRQTTFESQDRKAVSPSSSEKRSKNPISRP	___1	Casein kinase II substrate motif;ERK1,2 kinase substrate motif;G protein-coupled receptor kinase 1 substrate motif;GSK3 kinase substrate motif;GSK-3, ERK1, ERK2, CDK5 substrate motif;PKA kinase substrate motif;PKC kinase substrate motif;WW domain binding motif		+	CST;HTP	1	0.000981244	152.38	93.083	8.85007	936	104.936	NaN
UID203	A0A0A0MRM9;Q14978;Q14978-2;Q14978-3	A0A0A0MRM9	Nucleolar and coiled-body phosphoprotein 1	NOLC1	0.0863541	0.140387	27.3279	28.0536	25.6328	28.6111	28.437	28.9634	406;397;407;398	S	GTTKNSSNKPAVTTKSPAVKPAAAPKQPVGG	___1	ERK1,2 kinase substrate motif;Growth associated histone HI kinase substrate motif;GSK-3, ERK1, ERK2, CDK5 substrate motif;WW domain binding motif		+	CST;HTP	0.988445	1.34895e-06	198.51	140	8.23391	344	22.3321	NaN
UID6178	Q9ULE6	Q9ULE6	Paladin	PALD1	0.0253544	0.140398	NaN	28.1746	27.831	28.3125	28.8081	28.3773	406	S	VVLENQKKLEGIRPESPAQGSGSRHSVWQRA	___1	14-3-3 domain binding motif;b-Adrenergic Receptor kinase substrate motif;Calmodulin-dependent protein kinase II substrate motif;ERK1,2 kinase substrate motif;GSK-3, ERK1, ERK2, CDK5 substrate motif;PKA kinase substrate motif;PKC kinase substrate motif;WW domain binding motif		+	CST;HTP;LTP	0.999859	1.35973e-10	214.48	131.28	8.97426	1112	38.5115	NaN
UID4735	Q8ND56-2;Q8ND56;Q8ND56-3	Q8ND56-2	Protein LSM14 homolog A	LSM14A	0.0431643	0.140711	28.5176	29.8758	29.0931	30.3333	29.786	30.0242	216;216;175	S	TASAHLPAPAAVGRRSPVSTRPLPSASQKAG	___1	Casein kinase II substrate motif;ERK1,2 kinase substrate motif;G protein-coupled receptor kinase 1 substrate motif;Growth associated histone HI kinase substrate motif;GSK-3, ERK1, ERK2, CDK5 substrate motif;PKA kinase substrate motif;PKC kinase substrate motif;WW domain binding motif		+	HTP	0.999988	0.00446263	137.28	52.213	9.19418	139	49.3272	1.7334
UID5515	Q9BZD4;E9PQC4	Q9BZD4	Kinetochore protein Nuf2	NUF2	0.0254217	0.140849	30.5578	31.2048	30.6602	31.2719	31.7721	31.0218	247;247	S	SLKEIQESLKTKIVDSPEKLKNYKEKMKDTV	___1	b-Adrenergic Receptor kinase substrate motif;Casein kinase II substrate motif;Cdc2 kinase substrate motif;CDK kinase substrate motif;CDK1,2,4,6 kinase substrate motif;ERK1,2 kinase substrate motif;GSK-3, ERK1, ERK2, CDK5 substrate motif;PKA kinase substrate motif;WW domain binding motif		+	CST;HTP;LTP	1	5.22195e-08	232.17	190.44	10.1417	220	66.7764	652.96
UID6962	P26368-2;P26368;K7ELP8	P26368-2	Splicing factor U2AF 65 kDa subunit	U2AF2	0.0197292	0.141163	25.5442	25.7546	26.0661	26.2362	26.0506	NaN	133;133;57	T	ATALLPTMTPDGLAVTPTPVPVVGSQMTRQA	___1	GSK-3, ERK1, ERK2, CDK5 substrate motif;WW domain binding motif		+	CST;HTP	0.99927	8.26357e-12	223.9	194.56	9.99031	427	31.3646	NaN
UID3379	Q13129	Q13129	Zinc finger protein Rlf	RLF	-0.0469661	0.141915	28.0702	28.501	27.9902	26.8352	26.9298	28.088	41	S	DGVETESMVRGHRPVSPAPGASGLRPCLWQL	___1	14-3-3 domain binding motif;Calmodulin-dependent protein kinase II substrate motif;ERK1,2 kinase substrate motif;GSK-3, ERK1, ERK2, CDK5 substrate motif;PKA kinase substrate motif;PKC kinase substrate motif;WW domain binding motif		+	CST;HTP;LTP	1	4.42865e-05	184.48	167.36	9.27788	1213	143.709	29.641
UID7455	Q9UK76;J3KT51;Q9UK76-2;Q9UK76-3;J3KSH8	Q9UK76	Hematological and neurological expressed 1 protein;Hematological and neurological expressed 1 protein, N-terminally processed	HN1	0.0421499	0.142069	26.9584	26.2234	27.0184	26.8448	27.8351	27.8979	54;54;54;8;8	T	EQPVRKNKMASNIFGTPEENQASWAKSAGAK	___1	Casein kinase II substrate motif;GSK-3, ERK1, ERK2, CDK5 substrate motif;WW domain binding motif		+	CST;HTP	1	2.59303e-27	264.97	206.65	10.1506	547	95.0916	NaN
UID7502	Q9Y2J2-2;A0A0A0MRA8;Q9Y2J2;A0A0A0MSA4;A8K968;Q9Y2J2-3;A0A1B0GTF8;A0A0J9YW26;J3KT37;Q9Y2J2-4	Q9Y2J2-2	Band 4.1-like protein 3;Band 4.1-like protein 3, N-terminally processed	EPB41L3	0.0388802	0.142077	28.6494	29.8385	29.036	30.0264	29.7763	30.112	487;487;469;345;378;487;378;51;144;487	T	ATTKGISQTNLITTVTPEKKAEEERDEEEDK	___1	Cdc2 kinase substrate motif;CDK1,2,4,6 kinase substrate motif;CDK5 kinase substrate motif;GSK-3, ERK1, ERK2, CDK5 substrate motif;WW domain binding motif		+	CST;HTP;LTP	1	4.08103e-09	165.73	146.89	10.3652	5	62.7654	NaN
UID13871	Q9UQ35;Q9UQ35-2	Q9UQ35	Serine/arginine repetitive matrix protein 2	SRRM2	-0.00947472	0.142198	NaN	28.3549	28.4838	28.3546	28.1821	28.1633	1014;1014	S	VKAQTPPGPSLSGSKSPCPQEKSKDSLVQSC	___2	ERK1,2 kinase substrate motif;Growth associated histone HI kinase substrate motif;GSK-3, ERK1, ERK2, CDK5 substrate motif;MAPKAPK2 kinase substrate motif;WW domain binding motif		+	CST;HTP;LTP	0.924933	2.12669e-05	171.76	144.35	8.65342	25	11.4494	NaN
UID15058	Q9UQ35;Q9UQ35-2;I3L4D8	Q9UQ35	Serine/arginine repetitive matrix protein 2	SRRM2	-0.00947472	0.142198	NaN	28.3549	28.4838	28.3546	28.1821	28.1633	1003;1003;1003	T	SHSGSISPYPKVKAQTPPGPSLSGSKSPCPQ	___2	G protein-coupled receptor kinase 1 substrate motif;GSK-3, ERK1, ERK2, CDK5 substrate motif;PKA kinase substrate motif;PKC kinase substrate motif;WW domain binding motif		+	HTP	1	2.97175e-16	160.41	149.6	8.52847	713	83.0859	NaN
UID4158	Q6KC79-2;Q6KC79;Q6KC79-3	Q6KC79-2	Nipped-B-like protein	NIPBL	0.0515521	0.14248	27.7824	28.1264	26.9152	28.2742	NaN	28.9506	350;350;350	S	EKEQSEKAAMYDIISSPSKDSTKLTLRLSRV	___1	Casein kinase II substrate motif;Cdc2 kinase substrate motif;CDK kinase substrate motif;CDK1,2,4,6 kinase substrate motif;ERK1,2 kinase substrate motif;Growth associated histone HI kinase substrate motif;GSK-3, ERK1, ERK2, CDK5 substrate motif;MDC1 BRCT domain binding motif;Plk1 PBD domain binding motif;WW domain binding motif		+	CST;HTP	1	1.80828e-10	210.41	186.15	10.0007	110	165.341	NaN
UID6527	Q9Y4B6-2;Q9Y4B6	Q9Y4B6-2	Protein VPRBP	VPRBP	-0.072352	0.142615	NaN	28.4578	27.5686	26.3515	26.9345	NaN	254;255	S	SFHLDSGHKTSSRVNSTTKPEDGGLKKNKSA	___1	14-3-3 domain binding motif;Calmodulin-dependent protein kinase II substrate motif;Casein kinase II substrate motif;G protein-coupled receptor kinase 1 substrate motif;MAPKAPK2 kinase substrate motif;PKA kinase substrate motif;PKC kinase substrate motif		+	CST;HTP	0.820917	1.58099e-05	102.06	88.826	8.64527	105	7.4107	NaN
UID2525	P29692;P29692-2;E9PRY8;P29692-4;E9PQZ1;E9PK01;A0A087X1X7;E9PI39;E9PQ49;H0YE72;P29692-3;E9PL71	P29692	Elongation factor 1-delta	EEF1D	0.0448916	0.142789	29.4259	30.382	28.9517	30.164	30.492	30.9089	162;528;578;143;119;162;528;162;162;37;138;138	S	TPAEDDEDDDIDLFGSDNEEEDKEAAQLREE	___1	Casein kinase II substrate motif	CK2A1	+	CST;HTP	0.999965	9.62071e-06	186.51	164.03	9.28244	407	44.611	NaN
UID384	A0A1B0GW38;A0A0U1RQX8;P22681	A0A1B0GW38	E3 ubiquitin-protein ligase CBL	CBL	-0.0389499	0.142855	28.8339	28.3948	29.4974	28.3609	NaN	27.9164	481;483;483	S	FMMKELAGAKVERPPSPFSMAPQASLPPVPP	___1	14-3-3 domain binding motif;Calmodulin-dependent protein kinase I substrate motif;Calmodulin-dependent protein kinase II substrate motif;Calmodulin-dependent protein kinase IV substrate motif;Casein kinase II substrate motif;Chk1 kinase substrate motif;DNA dependent Protein kinase substrate motif;ERK1,2 kinase substrate motif;GSK-3, ERK1, ERK2, CDK5 substrate motif;PKA kinase substrate motif;PKC …		+	CST;HTP	0.881438	2.20462e-12	128.63	122.33	9.82241	160	10.8022	1.2539
UID4551	Q8IWI9-3;Q8IWI9;Q8IWI9-4	Q8IWI9-3	MAX gene-associated protein	MGA	0.040626	0.142938	25.5113	26.6074	26.03	26.7941	26.3591	27.2274	2850;3020;3059	S	PTLAPVVAKLGNSGASPSSAGK_________	___1	Casein kinase II substrate motif;ERK1,2 kinase substrate motif;G protein-coupled receptor kinase 1 substrate motif;GSK-3, ERK1, ERK2, CDK5 substrate motif;WW domain binding motif		+	CST;HTP;LTP	1	3.67467e-10	163.91	139.02	10.0976	32	88.5961	NaN
UID5577	Q9GZY8-5;Q9GZY8-2;Q9GZY8;Q9GZY8-4;Q9GZY8-3;A0A0A0MS29;C9JHF5;H7C433	Q9GZY8-5	Mitochondrial fission factor	MFF	0.0407088	0.142989	27.4573	28.4908	27.9154	NaN	28.4906	29.0184	131;131;157;131;131;81;131;14	S	EEIRAVGRLKRERSMSENAVRQNGQLVRNDS	___1	14-3-3 domain binding motif;Akt kinase substrate motif;Calmodulin-dependent protein kinase II substrate motif;G protein-coupled receptor kinase 1 substrate motif;MAPKAPK1 kinase substrate motif;PKA kinase substrate motif;PKC kinase substrate motif		+		1	2.54158e-16	165.46	149.01	8.71765	7	163.927	NaN
UID5792	Q9HCN4-4;Q9HCN4;Q9HCN4-5;Q9HCN4-3;Q9HCN4-2	Q9HCN4-4	GPN-loop GTPase 1	GPN1	0.0462511	0.143243	25.7924	27.0829	26.3373	27.1652	27.214	27.414	302;314;328;219;235	S	MGSVALDAGTAKDSLSPVLHPSDLILTRGTL	___1	Casein kinase I substrate motif;ERK1,2 kinase substrate motif;GSK-3, ERK1, ERK2, CDK5 substrate motif;PKA kinase substrate motif;WW domain binding motif		+	HTP	1	5.44465e-05	121.74	110.75	8.74305	502	91.7247	NaN
UID3082	Q00839;Q00839-2;A0A1W2PPS1;A0A1X7SBS1	Q00839	Heterogeneous nuclear ribonucleoprotein U	HNRNPU	-0.0825069	0.143294	27.8042	28.1073	28.7159	26.8248	27.7552	25.3434	26;26;26;26	S	LKVSELKEELKKRRLSDKGLKAELMERLQAA	___1	14-3-3 domain binding motif;Calmodulin-dependent protein kinase II substrate motif;MAPKAPK1 kinase substrate motif;PAK2 kinase substrate motif;Pim1 kinase substrate sequence;PKA kinase substrate motif;PKA, PKG kinase substrate motif;PKC epsilon kinase substrate motif;PKC kinase substrate motif;PKG kinase substrate motif		+	CST;HTP	0.999676	5.79519e-101	379.24	354.17	9.08686	127	35.8986	3.4364
UID7400	Q9H6A9-2;Q9H6A9	Q9H6A9-2	Pecanex-like protein 3	PCNXL3	0.048863	0.144033	NaN	24.4849	24.9249	25.6106	25.5014	NaN	370;370	T	SDDTLRSFDTVIGAGTPPGLAEPLLVVRPKD	___1	GSK-3, ERK1, ERK2, CDK5 substrate motif;WW domain binding motif		+	HTP	0.987141	1.91502e-06	192.86	170.14	9.16915	628	19.526	NaN
UID3137	Q02880;Q02880-2	Q02880	DNA topoisomerase 2-beta	TOP2B	-0.0169859	0.145019	NaN	25.9676	25.873	25.4494	25.5163	25.8849	1413;1408	S	KASPITNDGEDEFVPSDGLDKDEYTFSPGKS	___1	DNA dependent Protein kinase substrate motif		+	CST;HTP	1	2.76097e-05	176.25	148.05	8.50981	238	134.882	0.10018
UID7074	P78347-2;P78347-4;P78347-3;P78347	P78347-2	General transcription factor II-I	GTF2I	0.0397548	0.145051	27.9864	29.07	28.0193	28.8426	29.5726	29.0375	517;537;538;558	T	LLTHSTTEVTQPRTNTPVKEDWNVRITKLRK	___1	Calmodulin-dependent protein kinase II substrate motif;Cdc2 kinase substrate motif;CDK1,2,4,6 kinase substrate motif;CDK5 kinase substrate motif;GSK-3, ERK1, ERK2, CDK5 substrate motif;PKC kinase substrate motif;WW domain binding motif	CDK2	+	CST;HTP	0.963638	0.00355198	146.9	96.867	9.10384	1144	14.2327	NaN
UID6153	Q9UKJ3;Q9UKJ3-2	Q9UKJ3	G patch domain-containing protein 8	GPATCH8	0.0394764	0.14513	27.7162	28.5136	27.4716	29.034	28.8884	28.1009	653;575	S	ACSGLNKQEPGGSHGSETEDTGRSLPSKKER	___1	Casein kinase II substrate motif;G protein-coupled receptor kinase 1 substrate motif		+	HTP	1	3.18756e-21	189.84	175.53	9.55594	25	82.0885	NaN
UID7222	Q6P0N0;G5E9K5;Q6P0N0-2;C9J2Q8	Q6P0N0	Mis18-binding protein 1	MIS18BP1	0.0275859	0.145185	25.5882	25.8516	NaN	26.1807	26.2521	NaN	40;40;40;40	T	PMDAIFFDSIPSGTLTPVKDLVKYQNSSLKL	___1	Cdc2 kinase substrate motif;CDK1,2,4,6 kinase substrate motif;CDK5 kinase substrate motif;GSK-3, ERK1, ERK2, CDK5 substrate motif;MAPKAPK2 kinase substrate motif;RAF1 kinase substrate motif;WW domain binding motif		+	CST;HTP	0.999999	7.32414e-26	248.06	225.26	9.55507	1660	60.0331	181.2
UID1408	H0YAP0;Q96GY0	H0YAP0	Zinc finger C2HC domain-containing protein 1A	ZC2HC1A	0.0505813	0.145874	NaN	26.4934	26.0082	27.2924	27.1714	27.0986	56;223	S	VSSSSSSLGNKLQTLSPSHKGIAAPHAGNMD	___1	Casein kinase II substrate motif;ERK1,2 kinase substrate motif;GSK-3, ERK1, ERK2, CDK5 substrate motif;WW domain binding motif		+	HTP	0.999995	0.000358169	143.93	118.2	8.62496	138	53.2405	NaN
UID14633	P49792	P49792	E3 SUMO-protein ligase RanBP2	RANBP2	0.0128323	0.146579	NaN	26.7735	26.7867	27.2031	26.8447	27.0103	779	T	KNGSLRNADSEIKHSTPSPTRYSLSPSKSYK	___2	G protein-coupled receptor kinase 1 substrate motif;GSK-3, ERK1, ERK2, CDK5 substrate motif;MDC1 BRCT domain binding motif;PKA kinase substrate motif;PKC kinase substrate motif;Plk1 PBD domain binding motif;WW domain binding motif		+	HTP	0.927946	4.1998e-05	126.25	86.731	8.80303	430	12.2339	4.652
UID6113	Q9UJU6;H0Y5J4;Q9UJU6-5;Q9UJU6-2;Q9UJU6-3;Q9UJU6-6;B4DDD6;Q9UJU6-4	Q9UJU6	Drebrin-like protein	DBNL	0.0304071	0.146666	28.2332	28.353	27.5206	28.2539	28.7209	28.9235	275;204;172;276;284;227;251;181	S	IFKQKERAMSTTSISSPQPGKLRSPFLQKQL	___1	ERK1,2 kinase substrate motif;GSK-3, ERK1, ERK2, CDK5 substrate motif;MDC1 BRCT domain binding motif;Plk1 PBD domain binding motif;WW domain binding motif	CDK2	+	CST;HTP	0.998804	1.32416e-16	241.8	218.32	9.64528	663	29.216	NaN
UID5711	Q9H7D7-2;Q9H7D7;H0Y917;Q9H7D7-3;Q9H7D7-4	Q9H7D7-2	WD repeat-containing protein 26	WDR26	0.0438897	0.147199	26.8917	28.1744	27.8226	28.7345	28.7375	27.9771	121;121;113;121;121	S	ATPELGSSLKKKKRLSQSDEDVIRLIGQHLN	___1	ATM kinase substrate motif;Casein kinase II substrate motif;DNA dependent Protein kinase substrate motif;PAK2 kinase substrate motif;Pim1 kinase substrate sequence;PKA kinase substrate motif;PKC kinase substrate motif;Pyruvate dehydrogenase kinase substrate motif		+	CST;HTP	1	3.25783e-37	248.54	214.85	9.41734	1430	79.7766	143.36
UID1055	E7EX44;Q05682-3;Q05682-6;Q05682-2	E7EX44	Caldesmon	CALD1	-0.0328077	0.14765	28.6195	27.8375	28.7147	NaN	27.7738	27.7307	196;196;202;202	S	DKEKEEEEEEKPKRGSIGENQGEEKGTKVQA	___1	Aurora-A kinase substrate motif;Casein kinase II substrate motif;PAK2 kinase substrate motif;Phosphorylase kinase substrate motif;PKA kinase substrate motif;PKC kinase substrate motif		+	CST;HTP	0.999063	4.96334e-116	389.16	370.74	9.02477	64	30.279	NaN
UID6919	P11137-3;P11137;P11137-2;P11137-4	P11137-3	Microtubule-associated protein 2	MAP2	-0.0399331	0.147659	29.2361	28.4724	28.3957	27.2873	28.4471	28.0191	1645;1649;293;350	T	SAILVPSEKKVAIIRTPPKSPATPKQLRLIN	___1	Cdc2 kinase substrate motif;CDK1,2,4,6 kinase substrate motif;CDK5 kinase substrate motif;G protein-coupled receptor kinase 1 substrate motif;Growth associated histone HI kinase substrate motif;GSK-3, ERK1, ERK2, CDK5 substrate motif;LKB1 kinase substrate motif;WW domain binding motif		+	CST;HTP	1	6.39743e-11	167.88	155.69	8.99795	523	94.426	NaN
UID1641	M0R165;Q9UBC2-3;Q9UBC2;Q9UBC2-2;Q9UBC2-4;M0R2S2	M0R165	Epidermal growth factor receptor substrate 15-like 1	EPS15L1	0.0642948	0.147708	25.0904	25.2235	NaN	26.6013	26.0056	NaN	229;229;229;229;229;75	S	RKKTVFPGAVPVLPASPPPKDSLRSTPSHGS	___1	ERK1,2 kinase substrate motif;GSK-3, ERK1, ERK2, CDK5 substrate motif;WW domain binding motif		+	HTP	1	3.72693e-08	204.33	157.95	10.1566	16	92.4919	NaN
UID5564	Q9C0D5-2;Q9C0D5	Q9C0D5-2	Protein TANC1	TANC1	-0.0467155	0.147856	27.7901	27.6982	27.8054	26.6604	NaN	27.0994	85;85	S	LPRQSHLVQSRVNKKSPGPVRKPKYVESPRV	___1	ERK1,2 kinase substrate motif;Growth associated histone HI kinase substrate motif;GSK-3, ERK1, ERK2, CDK5 substrate motif;PKA kinase substrate motif;PKC kinase substrate motif;WW domain binding motif		+	CST;HTP	1	1.89675e-06	203.88	141.42	8.63156	276	71.4461	NaN
UID1566	J3KQR7;Q9Y4F5-3;Q9Y4F5-2;Q9Y4F5	J3KQR7	Centrosomal protein of 170 kDa protein B	CEP170B	0.0498551	0.147889	27.7056	29.163	27.9183	29.4664	29.5374	28.7643	854;783;853;853	S	VSANGRMVIQLRPGRSPEPDGPAPAFLRQES	___1	Casein kinase II substrate motif;ERK1,2 kinase substrate motif;Growth associated histone HI kinase substrate motif;GSK-3, ERK1, ERK2, CDK5 substrate motif;WW domain binding motif		+	CST;HTP	0.986917	1.9157e-10	201.3	163.71	9.42711	559	18.7757	NaN
UID3936	S4R347;Q5T0N5-3;Q5T0N5-4;Q5T0N5-2;Q5T0N5-5;Q5T0N5;A0A075B6Q2	S4R347	Formin-binding protein 1-like	FNBP1L	0.0259912	0.14796	NaN	26.6136	26.9079	NaN	27.1852	27.3093	295;295;295;295;295;295;141	S	DFPFEDYSQHIYRTISDGTISASKQESGKMD	___1	14-3-3 domain binding motif;Calmodulin-dependent protein kinase I substrate motif;Calmodulin-dependent protein kinase II substrate motif;Calmodulin-dependent protein kinase IV substrate motif;Casein kinase II substrate motif;Chk1 kinase substrate motif;PKA kinase substrate motif;PKC kinase substrate motif		+	HTP	0.999719	5.29913e-27	146.87	142.79	8.90245	87	35.7535	6.8649
UID5964	Q9P1Y5;Q9P1Y5-2	Q9P1Y5	Calmodulin-regulated spectrin-associated protein 3	CAMSAP3	0.0339558	0.148007	28.017	27.9651	27.0962	28.1568	28.4472	28.4528	368;395	S	VFTFRHPLLSSGGPQSPLRGSTGSLKSSPSM	___1	Cdc2 kinase substrate motif;CDK kinase substrate motif;CDK1,2,4,6 kinase substrate motif;ERK1,2 kinase substrate motif;GSK-3, ERK1, ERK2, CDK5 substrate motif;JNK1 kinase substrate motif;WW domain binding motif		+	HTP	0.999999	6.72746e-10	186.05	161.09	9.62013	2	58.6583	12.2
UID4409	Q7Z5L9;Q7Z5L9-2	Q7Z5L9	Interferon regulatory factor 2-binding protein 2	IRF2BP2	0.0378749	0.148038	28.3857	29.5703	29.172	29.7084	29.4866	30.2507	360;344	S	NGSKAVARTARKRKPSPEPEGEVGPPKINGE	___1	14-3-3 domain binding motif;Akt kinase substrate motif;Calmodulin-dependent protein kinase II substrate motif;Casein kinase II substrate motif;DNA dependent Protein kinase substrate motif;ERK1,2 kinase substrate motif;GSK-3, ERK1, ERK2, CDK5 substrate motif;MAPKAPK1 kinase substrate motif;Pim1 kinase substrate sequence;PKA kinase substrate motif;PKC epsilon kinase substrate motif;PKC kinase subst…		+	CST;HTP	0.999989	4.05768e-14	230.75	192.75	9.2124	534	49.6639	NaN
UID1564	J3KQR7;Q9Y4F5-3;Q9Y4F5-2;Q9Y4F5	J3KQR7	Centrosomal protein of 170 kDa protein B	CEP170B	0.030624	0.148192	27.3867	27.4062	27.5486	28.5263	27.6357	27.946	656;585;655;655	S	GAAPQAEHQGLPVPGSPGGQKWVSRWASLAD	___1	ERK1,2 kinase substrate motif;GSK-3, ERK1, ERK2, CDK5 substrate motif;WW domain binding motif	Chk1	+	CST;HTP	1	0.0045112	130.66	60.844	9.2594	1486	125.713	152.84
UID2355	P14923	P14923	Junction plakoglobin	JUP	-0.0634564	0.148908	26.0671	27.636	27.0296	NaN	25.3726	26.1332	665	S	FRISEDKNPDYRKRVSVELTNSLFKHDPAAW	___1	Aurora-A kinase substrate motif;Casein kinase II substrate motif;G protein-coupled receptor kinase 1 substrate motif;PAK2 kinase substrate motif;Phosphorylase kinase substrate motif;Pim1 kinase substrate sequence;PKA kinase substrate motif;PKC kinase substrate motif		+	CST;HTP;LTP	0.999763	7.0823e-17	135.89	125.28	9.06175	1400	36.2467	NaN
UID5178	Q96JM3	Q96JM3	Chromosome alignment-maintaining phosphoprotein 1	CHAMP1	0.00896081	0.148963	NaN	29.0657	29.0394	29.3833	29.1096	29.2078	416	S	APTLSPEHWKAVPPVSPELRKPGPPLSPEIR	___1	Casein kinase II substrate motif;ERK1,2 kinase substrate motif;GSK-3, ERK1, ERK2, CDK5 substrate motif;WW domain binding motif		+	CST;HTP	1	1.02403e-51	308.68	274.3	10.6651	677	75.1602	32.086
UID10476	P51858;P51858-2;P51858-3	P51858	Hepatoma-derived growth factor	HDGF	0.0402923	0.149499	28.5197	29.6409	28.5235	29.9517	29.5318	29.6557	132;125;148	S	EAAEGDGDKKGNAEGSSDEEGKLVIDEPAKE	___2	Casein kinase II substrate motif		+	CST;HTP	0.999999	1.06731e-11	137.64	131.04	8.60356	728	60.9844	NaN
UID10477	P51858;P51858-2;P51858-3	P51858	Hepatoma-derived growth factor	HDGF	0.0402923	0.149499	28.5197	29.6409	28.5235	29.9517	29.5318	29.6557	133;126;149	S	AAEGDGDKKGNAEGSSDEEGKLVIDEPAKEK	___2	BARD1 BRCT domain binding motif;Casein kinase I substrate motif;Casein kinase II substrate motif;MDC1 BRCT domain binding motif;Plk1 PBD domain binding motif		+	HTP	1	6.68507e-10	143.12	117.97	9.6956	473	75.9446	NaN
UID2051	O75781-2;O75781	O75781-2	Paralemmin-1	PALM	0.015134	0.149808	NaN	29.2863	29.3972	29.3943	29.6791	29.8801	124;124	S	KENAAAPSPVRAPAPSPAKEERKTEVVMNSQ	___1	Cdc2 kinase substrate motif;CDK kinase substrate motif;CDK1,2,4,6 kinase substrate motif;DNA dependent Protein kinase substrate motif;ERK1,2 kinase substrate motif;GSK-3, ERK1, ERK2, CDK5 substrate motif;WW domain binding motif		+	CST;HTP	0.999999	0.0242101	107.06	90.384	9.73534	449	61.0831	NaN
UID3552	Q14676;Q14676-3;Q14676-2;H0Y6Z8	Q14676	Mediator of DNA damage checkpoint protein 1	MDC1	0.0397089	0.150411	25.0235	26.0475	25.23	26.4019	26.3616	25.6668	1068;1068;804;129	S	LNSQSQKHLAPPPLLSPLLPSIKPTVRKTRQ	___1	ERK1,2 kinase substrate motif;G protein-coupled receptor kinase 1 substrate motif;GSK-3, ERK1, ERK2, CDK5 substrate motif;WW domain binding motif	CDK2	+	HTP	1	0.00753976	135.56	71.823	8.75358	219	113.224	NaN
UID7377	Q9BXP5;Q9BXP5-3;Q9BXP5-2;Q9BXP5-4;Q9BXP5-5;H7C3A1	Q9BXP5	Serrate RNA effector molecule homolog	SRRT	0.0674513	0.150466	26.427	26.4694	25.6139	28.3546	27.5537	26.3598	544;543;544;543;507;174	T	HTLDDRTQLWASEPGTPPLPTSLPSQNPILK	___1	Casein kinase I substrate motif;ERK1,2 kinase substrate motif;G protein-coupled receptor kinase 1 substrate motif;GSK3, Erk1, Erk2 and CDK5 kinase motif;GSK-3, ERK1, ERK2, CDK5 substrate motif;MAPKAPK2 kinase substrate motif;WW domain binding motif		+	CST;HTP	1	4.01969e-20	246.63	195.38	7.91426	667	94.6333	NaN
UID1948	O60716-3;O60716-5;O60716;C9JZR2;O60716-7;O60716-8;O60716-2;O60716-4;O60716-6;O60716-11;O60716-13;O60716-15;O60716-9;O60716-10;O60716-19;O60716-16;O60716-21;O60716-24;O60716-12;O60716-14;O60716-23;O60716-18;O60716-17;O60716-22;O60716-20;E9PRE2	O60716-3	Catenin delta-1	CTNND1	-0.044977	0.151099	28.043	29.3423	29.1535	NaN	27.7983	28.1234	268;268;268;268;268;268;268;268;268;214;214;214;214;214;167;214;167;167;214;214;167;167;167;167;167;190	S	RQDVYGPQPQVRVGGSSVDLHRFHPEPYGLE	___1	AMP-activated protein kinase substrate motif;Casein kinase II substrate motif;Pyruvate dehydrogenase kinase substrate motif	PKCE	+	CST;HTP	0.999896	9.58804e-44	290.92	263.95	9.12359	150	39.8871	NaN
UID202	A0A0A0MRM9;Q14978;Q14978-2;Q14978-3	A0A0A0MRM9	Nucleolar and coiled-body phosphoprotein 1	NOLC1	-0.0302424	0.151594	30.8454	31.1068	30.5362	30.5347	30.4342	29.6009	547;538;548;539	S	DDSSEEEEEKLKGKGSPRPQAPKANGTSALT	___1	ERK1,2 kinase substrate motif;Growth associated histone HI kinase substrate motif;GSK-3, ERK1, ERK2, CDK5 substrate motif;PKA kinase substrate motif;PKC kinase substrate motif;WW domain binding motif		+	CST;HTP	1	3.2058e-105	374.57	374.57	9.84671	303	94.2577	25.596
UID6456	Q9Y2U8	Q9Y2U8	Inner nuclear membrane protein Man1	LEMD3	0.0320927	0.151609	25.9113	NaN	26.3382	26.9362	26.3474	26.8536	331	S	LAMNDRAAAAGSLDRSRNLEEAAAAEQGGGC	___1	MAPKAPK2 kinase substrate motif		+	HTP	0.999496	1.32056e-148	407.78	372.89	8.7662	516	33.6571	NaN
UID6906	P06748;P06748-3	P06748	Nucleophosmin	NPM1	-0.160487	0.152015	NaN	30.4328	30.7236	26.1177	30.2123	25.7471	199;199	T	EEAEEKAPVKKSIRDTPAKNAQKSNQNGKDS	___1	b-Adrenergic Receptor kinase substrate motif;Cdc2 kinase substrate motif;CDK1,2,4,6 kinase substrate motif;CDK5 kinase substrate motif;GSK-3, ERK1, ERK2, CDK5 substrate motif;MAPKAPK2 kinase substrate motif;PKA kinase substrate motif;PKC kinase substrate motif;WW domain binding motif	CDK1;CDK2;CDK6;Cot	+	CST;HTP	0.992581	1.13492e-13	233.46	163.1	9.72491	445	21.264	NaN
UID3958	Q5T200;Q5T200-2	Q5T200	Zinc finger CCCH domain-containing protein 13	ZC3H13	0.0228907	0.152043	28.8422	29.5513	29.2568	29.5322	30.005	29.5149	877;877	S	RLLSQVVRPQESRSLSPSHLTEDRQGRWKEE	___1	14-3-3 domain binding motif;Calmodulin-dependent protein kinase II substrate motif;Casein kinase II substrate motif;ERK1,2 kinase substrate motif;GSK-3, ERK1, ERK2, CDK5 substrate motif;MAPKAPK2 kinase substrate motif;PKA kinase substrate motif;PKC kinase substrate motif;WW domain binding motif		+	CST;HTP;LTP	0.799265	7.0913e-07	126.4	102.39	9.41611	236	5.75266	NaN
UID7495	Q9UQ35;Q9UQ35-2;I3L4D8;I3L182	Q9UQ35	Serine/arginine repetitive matrix protein 2	SRRM2	0.0448334	0.152185	29.0274	29.84	28.4302	29.9754	30.0599	NaN	983;983;983;887	T	SHSGSSSPDTKVKPETPPRQSHSGSISPYPK	___1	b-Adrenergic Receptor kinase substrate motif;Cdc2 kinase substrate motif;CDK1,2,4,6 kinase substrate motif;ERK1,2 kinase substrate motif;GSK3, Erk1, Erk2 and CDK5 kinase motif;GSK-3, ERK1, ERK2, CDK5 substrate motif;PKA kinase substrate motif;PKC kinase substrate motif;WW domain binding motif		+	CST;HTP	0.999993	1.98133e-20	140.94	129.77	9.34739	628	51.3058	NaN
UID7286	Q8NG27-3;Q8NG27	Q8NG27-3	E3 ubiquitin-protein ligase Praja-1	PJA1	0.0596882	0.152385	27.7538	29.4634	27.9892	29.6179	29.702	29.4858	222;277	T	NLASPNCVKPKIFFDTDDDDDMPHSTSRWRD	___1	b-Adrenergic Receptor kinase substrate motif;Casein kinase II substrate motif		+	CST;HTP	1	0.00055508	142.89	103.27	8.14245	295	127.233	NaN
UID2583	P35580;P35580-3;P35580-5;P35580-2;P35580-4	P35580	Myosin-10	MYH10	-0.0412675	0.152803	27.1884	28.2771	27.2164	26.7684	26.9913	26.5906	1956;1977;1965;1972;1987	S	SGRRQLHLEGASLELSDDDTESKTSDVNETQ	___1	Casein kinase II substrate motif;G protein-coupled receptor kinase 1 substrate motif;MAPKAPK2 kinase substrate motif;Pyruvate dehydrogenase kinase substrate motif	CK2A1	+	CST;HTP	0.999994	1.54495e-05	146	127.54	8.28841	1179	52.1792	NaN
UID1110	E9PGC8;P78559;P78559-2	E9PGC8	Microtubule-associated protein 1A;MAP1A heavy chain;MAP1 light chain LC2	MAP1A	0.0457573	0.152894	27.3569	28.6201	28.5319	28.9943	29.1934	29.0445	2056;1818;1818	S	PEMVGQRVPSAPGQESPIPDPKLMPHMKNEP	___1	b-Adrenergic Receptor kinase substrate motif;ERK1,2 kinase substrate motif;GSK-3, ERK1, ERK2, CDK5 substrate motif;WW domain binding motif		+	CST;HTP	0.954736	1.14936e-06	98.883	85.954	8.52298	62	13.6347	NaN
UID5014	Q92766;Q92766-2;Q92766-5;Q92766-3;C9JU34;Q92766-6;C9JPJ6	Q92766	Ras-responsive element-binding protein 1	RREB1	0.0509867	0.153172	26.5803	26.8034	27.4144	28.253	NaN	27.5501	161;161;161;161;161;161;161	S	IHEKDPNSATATAPPSPLKRRRLSSKRKLSH	___1	Cdc2 kinase substrate motif;CDK kinase substrate motif;CDK1,2,4,6 kinase substrate motif;DNA dependent Protein kinase substrate motif;ERK1,2 kinase substrate motif;GSK-3, ERK1, ERK2, CDK5 substrate motif;WW domain binding motif		+	HTP;LTP	0.965882	0.00362711	146.11	106.1	8.85408	1864	14.531	NaN
UID4556	Q8IWI9-3;Q8IWI9;Q8IWI9-4;H3BP52;H3BTF4	Q8IWI9-3	MAX gene-associated protein	MGA	0.0342421	0.153575	NaN	26.759	26.3066	27.357	26.8935	27.2598	607;607;607;607;607	S	KIATAAKVVNANQNASPNVPGKRGRPRKLKL	___1	ERK1,2 kinase substrate motif;G protein-coupled receptor kinase 1 substrate motif;GSK-3, ERK1, ERK2, CDK5 substrate motif;WW domain binding motif		+	CST;HTP;LTP	1	3.67467e-10	175.33	117.47	10.2014	30	88.5961	NaN
UID6896	O96028;O96028-5;O96028-3;O96028-6	O96028	Histone-lysine N-methyltransferase NSD2	WHSC1	0.0279181	0.153608	28.872	28.4563	27.9922	28.9104	28.9566	29.1206	422;422;422;422	T	SSAETLESHPDIGKSTPQKTAEADPRRGVGS	___1	Cdc2 kinase substrate motif;CDK1,2,4,6 kinase substrate motif;CDK5 kinase substrate motif;G protein-coupled receptor kinase 1 substrate motif;Growth associated histone HI kinase substrate motif;GSK-3, ERK1, ERK2, CDK5 substrate motif;MDC1 BRCT domain binding motif;PKA kinase substrate motif;PKC kinase substrate motif;Plk1 PBD domain binding motif;WW domain binding motif		+	CST;HTP;LTP	0.887065	1.03177e-05	142.4	129.34	8.98537	234	8.95125	NaN
UID6616	A0A0A0MRM9;Q14978;Q14978-2;Q14978-3	A0A0A0MRM9	Nucleolar and coiled-body phosphoprotein 1	NOLC1	0.0507564	0.153771	NaN	28.5595	28.0335	29.3309	29.2273	29.371	616;607;617;608	T	AKEAETPQAKKIKLQTPNTFPKRKKGEKRAS	___1	AMP-activated protein kinase substrate motif;GSK-3, ERK1, ERK2, CDK5 substrate motif;PKA kinase substrate motif;PKC kinase substrate motif;WW domain binding motif	CDK1	+	CST;HTP;LTP	0.999593	1.61019e-88	321.22	305.45	9.59894	89	34.7748	NaN
UID5047	Q92945;A0A087WTP3;M0QYH3;M0QXW7	Q92945	Far upstream element-binding protein 2	KHSRP	0.038897	0.154174	28.561	29.5747	28.3956	29.6556	29.9647	29.2757	181;181;37;37	S	QINKIQQDSGCKVQISPDSGGLPERSVSLTG	___1	Casein kinase II substrate motif;ERK1,2 kinase substrate motif;GSK-3, ERK1, ERK2, CDK5 substrate motif;PKA kinase substrate motif;WW domain binding motif		+	HTP;LTP	0.807526	7.51141e-09	208.27	149.07	8.74577	273	9.23826	NaN
UID1168	E9PM92;O00193;E9PQA1	E9PM92	Small acidic protein	C11orf58;SMAP	0.0415265	0.154408	27.0995	28.3502	27.3986	28.6909	28.178	28.3988	17;17;17	S	SAARESHPHGVKRSASPDDDLGSSNWEAADL	___1	14-3-3 domain binding motif;Calmodulin-dependent protein kinase II substrate motif;Calmodulin-dependent protein kinase IV substrate motif;Casein kinase II substrate motif;Chk1 kinase substrate motif;ERK1,2 kinase substrate motif;GSK-3, ERK1, ERK2, CDK5 substrate motif;PKA kinase substrate motif;PKC kinase substrate motif;Pyruvate dehydrogenase kinase substrate motif;WW domain binding motif		+	CST;HTP	1	0.00267653	122.96	91.091	9.39171	965	102.062	NaN
UID1283	F8W038;Q8IXM2;Q8IXM2-3;H0YIS7	F8W038	Chromatin complexes subunit BAP18	C17orf49;BAP18;RNASEK-C17orf49	0.0393333	0.15466	27.8089	28.7067	27.788	NaN	29.1451	28.6107	35;35;35;76	S	TKLGELTMQLHPVADSSPAGAKWTETEIEML	___1	b-Adrenergic Receptor kinase substrate motif		+	CST;HTP	0.99629	1.81497e-08	101.25	94.813	9.0479	88	25.4904	NaN
UID6005	Q9P2M4;B9A071;Q9P2M4-2;F5GXK4	Q9P2M4	TBC1 domain family member 14	TBC1D14	-0.0253022	0.154673	27.1967	27.4572	27.9602	27.279	26.854	27.0448	688;460;408;348	S	VLTALQKDSREMEKGSPSLRH__________	___1	Casein kinase I substrate motif;Casein kinase II substrate motif;ERK1,2 kinase substrate motif;GSK-3, ERK1, ERK2, CDK5 substrate motif;PKA kinase substrate motif;PKC kinase substrate motif;WW domain binding motif		+	CST;HTP	0.996265	8.3105e-05	132.08	83.513	9.10677	63	24.4355	NaN
UID1526	J3KN01;P55196;P55196-5;A8MQ02;Q5TIG5;P55196-6;P55196-3	J3KN01	Afadin	MLLT4	0.0535596	0.154689	27.0477	NaN	27.0908	28.3506	NaN	27.8356	1180;1173;1172;1132;1173;1173;1156	S	PGDDRLMKNRADHRSSPNVANQPPSPGGKSA	___1	ERK1,2 kinase substrate motif;G protein-coupled receptor kinase 1 substrate motif;GSK-3, ERK1, ERK2, CDK5 substrate motif;MDC1 BRCT domain binding motif;PKA kinase substrate motif;PKC kinase substrate motif;Plk1 PBD domain binding motif;WW domain binding motif		+	CST;HTP	0.996856	3.05063e-06	191.53	149.19	9.13615	84	25.2744	NaN
UID4619	Q8IZT6;Q8IZT6-2	Q8IZT6	Abnormal spindle-like microcephaly-associated protein	ASPM	0.0798103	0.155089	NaN	25.2324	26.1434	26.9629	27.3351	NaN	446;446	S	KSEVSPRIPECQGSKSPKAIFEELVEMKSNY	___1	ERK1,2 kinase substrate motif;Growth associated histone HI kinase substrate motif;GSK-3, ERK1, ERK2, CDK5 substrate motif;PKA kinase substrate motif;PKC kinase substrate motif;WW domain binding motif		+	CST;HTP	0.999995	2.16841e-17	147.36	142.96	8.03334	243	53.085	NaN
UID4552	Q8IWI9-3;Q8IWI9;Q8IWI9-4	Q8IWI9-3	MAX gene-associated protein	MGA	0.0480905	0.155323	NaN	26.2346	26.8519	27.3831	27.7527	27.193	1208;1208;1208	S	VLSPTVKGKLLTGIKSPRSYTPKPNPVIREE	___1	Casein kinase II substrate motif;ERK1,2 kinase substrate motif;Growth associated histone HI kinase substrate motif;GSK-3, ERK1, ERK2, CDK5 substrate motif;PKA kinase substrate motif;PKC kinase substrate motif;WW domain binding motif		+	CST;HTP	1	9.4246e-38	262.94	233.77	9.48965	161	77.6938	NaN
UID4305	Q71RC2-3;Q71RC2;Q71RC2-4;Q71RC2-5;Q71RC2-6;Q71RC2-2;X6RLN4	Q71RC2-3	La-related protein 4	LARP4	0.052295	0.155703	NaN	28.4938	27.9454	29.3069	NaN	29.2156	582;583;589;512;512;484;370	S	SSVQKDGLNQTTIPVSPPSTTKPSRASTASP	___1	Casein kinase II substrate motif;ERK1,2 kinase substrate motif;G protein-coupled receptor kinase 1 substrate motif;GSK-3, ERK1, ERK2, CDK5 substrate motif;WW domain binding motif		+	CST;HTP	0.965942	4.81509e-07	206.32	163.51	9.76129	124	14.5291	NaN
UID7082	P98174	P98174	FYVE, RhoGEF and PH domain-containing protein 1	FGD1	-0.0625398	0.155972	27.9456	26.8924	27.2447	26.9032	26.569	25.1283	726	T	TPPNSPNVDLGKRAPTPIREKEVTMCMRCQE	___1	Calmodulin-dependent protein kinase II substrate motif;Cdc2 kinase substrate motif;CDK1,2,4,6 kinase substrate motif;CLK1 kinase substrate motif;DNA dependent Protein kinase substrate motif;GSK-3, ERK1, ERK2, CDK5 substrate motif;PKA kinase substrate motif;PKC kinase substrate motif;WW domain binding motif		+	CST;HTP	0.99944	4.36751e-05	135.02	116.57	9.01812	447	32.5197	NaN
UID14062	Q9Y2X3	Q9Y2X3	Nucleolar protein 58	NOP58	0.0408005	0.156003	28.4497	29.5784	28.7833	30.4432	29.4389	29.4194	502	S	KKKRGKKKHIKEEPLSEEEPCTSTAIASPEK	___2	BARD1 BRCT domain binding motif;Casein kinase I substrate motif;Casein kinase II substrate motif;G protein-coupled receptor kinase 1 substrate motif		+	CST;HTP	1	0.000769366	164.53	145.92	9.20014	303	116.568	NaN
UID14063	Q9Y2X3	Q9Y2X3	Nucleolar protein 58	NOP58	0.0408005	0.156003	28.4497	29.5784	28.7833	30.4432	29.4389	29.4194	514	S	EPLSEEEPCTSTAIASPEKKKKKKKKRENED	___2	Casein kinase II substrate motif;Cdc2 kinase substrate motif;CDK kinase substrate motif;CDK1,2,4,6 kinase substrate motif;ERK1,2 kinase substrate motif;GSK-3, ERK1, ERK2, CDK5 substrate motif;WW domain binding motif		+	CST;HTP	0.856585	1.63497e-05	148.41	102.53	8.36442	872	7.76602	NaN
UID2570	P33991;E5RFR3;E5RFJ8	P33991	DNA replication licensing factor MCM4	MCM4	0.0496576	0.156645	26.525	27.4379	28.0675	28.5098	28.0251	28.3682	120;120;70	S	SGVRGTPVRQRPDLGSAQKGLQVDLQSDGAA	___1	Casein kinase I substrate motif		+	HTP	0.99999	0.00617731	96.334	53.938	8.82582	2033	50.0847	NaN
UID279	A0A0C4DFT3;Q12959-5;Q12959-3;Q12959-4;Q12959;Q12959-7;Q12959-2;Q12959-6;E7EQD7;B4E2H8;C9IYP1;A8MUT6;C9JCP6	A0A0C4DFT3	Disks large homolog 1	DLG1	-0.125306	0.156733	28.8419	28.9306	28.1571	26.9789	24.1041	27.6982	158;158;158;158;158;158;158;158;158;158;62;158;158	S	SEIENVHGFVSHSHISPIKANPPPVLVNTDS	___1	Cdc2 kinase substrate motif;CDK kinase substrate motif;CDK1,2,4,6 kinase substrate motif;ERK1,2 kinase substrate motif;G protein-coupled receptor kinase 1 substrate motif;GSK-3, ERK1, ERK2, CDK5 substrate motif;WW domain binding motif			CST;HTP	1	0.0116298	134.05	26.358	9.44248	42	123.355	NaN
UID7219	Q6KC79-2;Q6KC79;Q6KC79-3	Q6KC79-2	Nipped-B-like protein	NIPBL	-0.199401	0.156826	27.139	28.0615	27.7181	21.9945	22.9337	27.2866	713;713;713	T	SRPETPKQKGESRPETPKQKSDGHPETPKQK	___1	b-Adrenergic Receptor kinase substrate motif;Calmodulin-dependent protein kinase II substrate motif;ERK1,2 kinase substrate motif;Growth associated histone HI kinase substrate motif;GSK3, Erk1, Erk2 and CDK5 kinase motif;GSK-3, ERK1, ERK2, CDK5 substrate motif;MAPKAPK2 kinase substrate motif;PKA kinase substrate motif;PKC kinase substrate motif;WW domain binding motif		+	HTP	1	0.00128305	143.5	103.88	9.33381	285	70.3276	NaN
UID2557	P31749;P31749-2	P31749	RAC-alpha serine/threonine-protein kinase	AKT1	0.0723334	0.156923	NaN	26.6769	25.7835	27.8216	27.7475	27.1675	124;62	S	GLKKQEEEEMDFRSGSPSDNSGAEEMEVSLA	___1	14-3-3 domain binding motif;Calmodulin-dependent protein kinase II substrate motif;Casein kinase II substrate motif;ERK1,2 kinase substrate motif;GSK-3, ERK1, ERK2, CDK5 substrate motif;MAPKAPK2 kinase substrate motif;PKA kinase substrate motif;PKC kinase substrate motif;Pyruvate dehydrogenase kinase substrate motif;WW domain binding motif		+	CST;HTP;LTP	1	0.000129472	149.93	121.55	8.63803	183	65.7647	5.6336
UID1968	O60885	O60885	Bromodomain-containing protein 4	BRD4	0.028435	0.156925	29.1545	29.2283	29.5043	30.08	29.6777	NaN	1083	S	IHSPQMSQFQSLTHQSPPQQNVQPKKQELRA	___1	ERK1,2 kinase substrate motif;GSK-3, ERK1, ERK2, CDK5 substrate motif;WW domain binding motif		+	CST;HTP	0.999928	0.000297572	160.46	133.49	8.47106	411	42.6455	NaN
UID10338	P46821	P46821	Microtubule-associated protein 1B;MAP1B heavy chain;MAP1 light chain LC1	MAP1B	0.0448034	0.156952	26.1049	26.6199	26.1613	27.4157	26.8339	NaN	1396	S	DEPVPDSESPIEKVLSPLRSPPLIGSESAYE	___2	Calmodulin-dependent protein kinase II substrate motif;Cdc2 kinase substrate motif;CDK kinase substrate motif;CDK1,2,4,6 kinase substrate motif;Chk1 kinase substrate motif;ERK1,2 kinase substrate motif;G protein-coupled receptor kinase 1 substrate motif;GSK3 kinase substrate motif;GSK-3, ERK1, ERK2, CDK5 substrate motif;PKA kinase substrate motif;PKC kinase substrate motif;WW domain binding motif		+	CST;HTP	0.995006	0.000135229	128.96	110.95	9.86953	1649	23.4714	NaN
UID10339	P46821	P46821	Microtubule-associated protein 1B;MAP1B heavy chain;MAP1 light chain LC1	MAP1B	0.0448034	0.156952	26.1049	26.6199	26.1613	27.4157	26.8339	NaN	1400	S	PDSESPIEKVLSPLRSPPLIGSESAYESFLS	___2	ERK1,2 kinase substrate motif;Growth associated histone HI kinase substrate motif;GSK-3, ERK1, ERK2, CDK5 substrate motif;MAPKAPK2 kinase substrate motif;WW domain binding motif		+	CST;HTP	1	0.000202234	144.68	105.05	9.69317	1458	90.3356	NaN
UID6478	Q9Y2X3	Q9Y2X3	Nucleolar protein 58	NOP58	0.0399115	0.157053	27.9777	29.2353	28.6221	29.396	29.3841	29.4628	514	S	EPLSEEEPCTSTAIASPEKKKKKKKKRENED	___1	Casein kinase II substrate motif;Cdc2 kinase substrate motif;CDK kinase substrate motif;CDK1,2,4,6 kinase substrate motif;ERK1,2 kinase substrate motif;GSK-3, ERK1, ERK2, CDK5 substrate motif;WW domain binding motif		+	CST;HTP	0.999998	1.57009e-19	161.32	148.77	8.46669	442	57.6915	0.32411
UID589	A6ND36-2;A6ND36	A6ND36-2	Protein FAM83G	FAM83G	0.0509393	0.157305	NaN	25.4876	24.8747	25.8229	NaN	26.3494	108;356	S	AKKLVNPKYALVKAKSVDEIAKISSEKQEAK	___1	AMP-activated protein kinase substrate motif;Calmodulin-dependent protein kinase II substrate motif;Casein kinase II substrate motif;Chk1 kinase substrate motif;HMGCoA Reductase kinase substrate motif;Phosphorylase kinase substrate motif;PKA kinase substrate motif;PKC kinase substrate motif		+	HTP;LTP	0.962387	1.17967e-38	237.33	222.95	9.26496	836	17.3866	4.5971
UID365	E9PJ24;B7ZM65;F8WEF5;A0A0J9YYB5;A0A0J9YWD5;Q9P1Y6-3;Q9P1Y6;A0A0J9YX88;Q9P1Y6-2	E9PJ24	PHD and RING finger domain-containing protein 1	PHRF1	0.0244619	0.15749	29.2555	29.9449	29.9386	29.9512	30.1624	30.5497	911;911;913;913;914;914;915;915;915	S	SAMSKLRGAVAAEGASDTEREEPTESQGLAA	___1	Casein kinase I substrate motif;Casein kinase II substrate motif		+	CST;HTP	0.998831	3.65152e-06	89.129	75.88	8.13024	1258	29.4698	0.28515
UID8266	A9Z1X7;Q8IYB3;Q8IYB3-2;E9PCT1;M0R088	A9Z1X7	Serine/arginine repetitive matrix protein 1	SRRM1	0.0397033	0.157526	28.5409	NaN	28.9649	29.5228	29.5876	NaN	386;391;390;390;352	S	KRTSSPPRKTRRLSPSASPPRRRHRPSPPAT	___2	Casein kinase II substrate motif;DNA dependent Protein kinase substrate motif;G protein-coupled receptor kinase 1 substrate motif		+	CST;HTP	1	1.13087e-05	190.85	176.59	9.15758	664	97.9861	0.23227
UID5280	Q96S55-2;Q96S55	Q96S55-2	ATPase WRNIP1	WRNIP1	-0.0264928	0.157684	30.6087	30.9252	NaN	30.3776	30.5329	29.7108	153;153	S	GSGKRPAAAAAAGSASPRSWDEAEAQEEEEA	___1	Casein kinase II substrate motif;ERK1,2 kinase substrate motif;Growth associated histone HI kinase substrate motif;GSK-3, ERK1, ERK2, CDK5 substrate motif;PKA kinase substrate motif;PKC kinase substrate motif;WW domain binding motif		+	HTP	0.962942	3.62986e-25	139.65	134.12	8.99836	893	15.0981	NaN
UID3645	Q15154;Q15154-2;Q15154-4;H0YBA1;Q15154-5	Q15154-5	Pericentriolar material 1 protein	PCM1	0.04393	0.157708	27.2524	28.3497	27.3313	29.0869	27.8989	28.5117	1730;1675;1676;470;1722	S	QSCAKEAKRILEDHGSPAGEIDDEDKDKDET	___1	Casein kinase I substrate motif;ERK1,2 kinase substrate motif;GSK-3, ERK1, ERK2, CDK5 substrate motif;WW domain binding motif		+	HTP	0.908514	0.00185107	93.51	57.317	8.89846	337	9.96978	NaN
UID9	P46379-3;P46379;P46379-2;A0A0G2JK23;A0A024RCR6;P46379-5;A0A0G2JL47;H0Y710	P46379-3	Large proline-rich protein BAG6	BAG6;BAT3	0.0154801	0.157761	28.6736	28.7709	28.2933	28.7877	29.0478	28.8273	994;964;958;964;958;958;958;107	S	PLPEEPMEVQGAERASPEPQRENASPAPGTT	___1	Casein kinase I substrate motif;Casein kinase II substrate motif;ERK1,2 kinase substrate motif;GSK-3, ERK1, ERK2, CDK5 substrate motif;PKA kinase substrate motif;PKC kinase substrate motif;WW domain binding motif		+	CST;HTP	0.999993	6.29324e-63	214.53	209.08	8.70892	512	52.0276	NaN
UID627	A6NP16;E7ERM3;Q4VCS5-2;Q4VCS5	A6NP16	Angiomotin	AMOT	0.0358549	0.158349	NaN	26.6369	26.9872	27.4565	27.4839	27.5198	482;482;305;714	S	AATVAAQRDTTVISHSPNTSYDTALEARIQK	___1	Casein kinase II substrate motif;ERK1,2 kinase substrate motif;G protein-coupled receptor kinase 1 substrate motif;GSK3 kinase substrate motif;GSK-3, ERK1, ERK2, CDK5 substrate motif;WW domain binding motif		+	CST;HTP	1	0.00068311	149.58	127.95	8.90598	757	79.3371	NaN
UID5382	Q9BQG0;Q9BQG0-2;I3L1L3	Q9BQG0	Myb-binding protein 1A	MYBBP1A	0.0288065	0.158385	29.412	29.2382	29.2234	30.3843	29.82	29.4416	1163;1163;1083	S	KLEKKDAKEIPSATQSPISKKRKKKGFLPET	___1	Casein kinase II substrate motif;ERK1,2 kinase substrate motif;GSK-3, ERK1, ERK2, CDK5 substrate motif;MAPKAPK2 kinase substrate motif;WW domain binding motif		+	CST;HTP;LTP	1	3.97609e-16	236.67	216.56	8.85264	143	116.081	NaN
UID3708	Q15648	Q15648	Mediator of RNA polymerase II transcription subunit 1	MED1	0.0743686	0.158488	NaN	28.0185	26.9487	29.5515	28.3062	28.9548	1192	S	KPSSLMNPSLSKPNISPSHSRPPGGSDKLAS	___1	Casein kinase II substrate motif;ERK1,2 kinase substrate motif;G protein-coupled receptor kinase 1 substrate motif;GSK3 kinase substrate motif;GSK-3, ERK1, ERK2, CDK5 substrate motif;PKA kinase substrate motif;WW domain binding motif		+	CST;HTP;LTP	0.999947	2.45164e-05	160.48	139.18	10.6378	199	42.7756	NaN
UID9611	O75475;O75475-3;O75475-2	O75475	PC4 and SFRS1-interacting protein	PSIP1	-0.138812	0.159159	26.9502	NaN	28.2017	25.9334	NaN	24.1592	275;275;275	S	KRKNLAKTGVTSTSDSEEEGDDQEGEKKRKG	___2	b-Adrenergic Receptor kinase substrate motif;BARD1 BRCT domain binding motif;Casein kinase II substrate motif;G protein-coupled receptor kinase 1 substrate motif;MAPKAPK2 kinase substrate motif		+	HTP	1	0.000877325	158.34	95.121	9.12626	1740	158.337	NaN
UID10430	P49792	P49792	E3 SUMO-protein ligase RanBP2	RANBP2	0.0120626	0.159487	26.823	26.7735	26.7867	27.2031	26.8447	27.0103	781	S	GSLRNADSEIKHSTPSPTRYSLSPSKSYKYS	___2	Casein kinase II substrate motif;Cdc2 kinase substrate motif;CDK kinase substrate motif;CDK1,2,4,6 kinase substrate motif;DNA dependent Protein kinase substrate motif;ERK1,2 kinase substrate motif;GSK-3, ERK1, ERK2, CDK5 substrate motif;WW domain binding motif		+	HTP	1	5.26377e-05	174.46	153.23	8.70999	211	97.1044	NaN
UID2982	P60228;E5RGA2;H0YAW4	P60228	Eukaryotic translation initiation factor 3 subunit E	EIF3E	0.0751302	0.159858	NaN	26.5716	25.7666	27.4823	27.4477	27.774	399;306;110	S	IDSKLGHVVMGNNAVSPYQQVIEKTKSLSFR	___1	ERK1,2 kinase substrate motif;GSK-3, ERK1, ERK2, CDK5 substrate motif;WW domain binding motif		+	CST;HTP;LTP	1	0.00106165	117.7	111.11	8.3267	1525	91.3141	NaN
UID320	A0A2R8Y4A4;A0A2R8YFS5;A0A0D9SG12;A0A0D9SFB3;O00571;A0A2R8YF78;A0A0D9SF53;A0A2R8YCW1;A0A2R8Y5G6;O00571-2;F6S8Q4;A0A2R8Y7T2;A0A2R8YDT5;O15523;O15523-2;A0A0J9YVQ7;A0A087WVZ1;A0A2R8YFR4;A0A2U3TZJ9;A0A2R8Y645	A0A2R8Y4A4	ATP-dependent RNA helicase DDX3X;ATP-dependent RNA helicase DDX3Y	DDX3X;DDX3Y	0.0302677	0.160096	28.5524	28.1441	27.5991	28.645	NaN	28.7436	593;593;594;594;594;594;594;579;554;578;561;408;407;592;589;176;126;592;593;648	S	HHYKGSSRGRSKSRFSGGFGARDYRQSSGAS	___1	PKA kinase substrate motif;PKC kinase substrate motif			CST;HTP	0.969534	9.63051e-18	258	225.79	8.94987	1763	15.6558	NaN
UID4689	Q8N6N3	Q8N6N3	UPF0690 protein C1orf52	C1orf52	0.0354338	0.160527	30.5573	31.7843	30.8825	31.8679	31.6276	32.0466	158	S	AKKARLLPEGEETLESDDEKDEHTSKKRKVE	___1	b-Adrenergic Receptor kinase substrate motif;BARD1 BRCT domain binding motif;Casein kinase II substrate motif		+	HTP	0.965698	4.74471e-54	283.22	265.36	9.52407	122	15.4553	NaN
UID4962	Q92576-2;Q92576;D6R9X2;E9PE34;A0A1B0GX99;D6RBF0	Q92576-2	PHD finger protein 3	PHF3	-0.0243234	0.161189	NaN	28.6183	28.2695	28.0048	28.2519	27.6483	34;122;122;34;75;52	S	LILPNRNLRDKVEENSVRSPRKSPRLMAQEQ	___1	Casein kinase I substrate motif;Casein kinase II substrate motif;elF2 alpha kinase substrate motif;G protein-coupled receptor kinase 1 substrate motif;PKA kinase substrate motif;PKC kinase substrate motif				0.966606	0.0103971	52.391	43.304	7.71691	405	14.7537	NaN
UID1656	O00264;O00264-2	O00264	Membrane-associated progesterone receptor component 1	PGRMC1	0.0353938	0.161223	30.6477	31.8766	30.9577	31.99	32.1191	31.6946	181;129	S	HVGKLLKEGEEPTVYSDEEEPKDESARKND_	___1	BARD1 BRCT domain binding motif;Casein kinase II substrate motif		+	HTP	1	0.00536833	100.38	78.29	8.33131	377	94.1915	NaN
UID7212	Q5VZL5-2;Q5VZL5-4;Q5VZL5	Q5VZL5-2	Zinc finger MYM-type protein 4	ZMYM4	0.0472871	0.161261	NaN	27.1874	26.5669	27.8017	27.4904	28.0259	217;185;217	T	AANQVEETLHTHLPQTPETNFRDSSYPFANK	___1	ERK1,2 kinase substrate motif;GSK3, Erk1, Erk2 and CDK5 kinase motif;GSK-3, ERK1, ERK2, CDK5 substrate motif;WW domain binding motif		+		0.854911	0.000390212	155.09	117.21	8.84773	902	7.70362	NaN
UID5554	Q9C0C2;Q9C0C2-2	Q9C0C2	182 kDa tankyrase-1-binding protein	TNKS1BP1	0.0293139	0.161479	NaN	27.1977	26.9356	27.4256	27.8189	NaN	983;434	S	RTLDAQDRSFGTRPLSSGFSPEEAQQQDEEF	___1	14-3-3 domain binding motif;Calmodulin-dependent protein kinase II substrate motif;G protein-coupled receptor kinase 1 substrate motif;GSK3 kinase substrate motif;PKA kinase substrate motif;PKC kinase substrate motif		+	CST;HTP	0.999999	3.34582e-17	185.96	161.55	8.57174	115	59.6391	NaN
UID5950	Q9NZT2-2;Q9NZT2;A0A0A0MRN5	Q9NZT2-2	Opioid growth factor receptor	OGFR	-0.0492639	0.162123	28.2226	29.409	28.8332	28.7343	27.4038	27.4239	315;315;263	S	LPHPLEGSRKVEEEGSPGDPDHEASTQGRTC	___1	Casein kinase I substrate motif;Casein kinase II substrate motif;ERK1,2 kinase substrate motif;G protein-coupled receptor kinase 1 substrate motif;GSK-3, ERK1, ERK2, CDK5 substrate motif;Pyruvate dehydrogenase kinase substrate motif;WW domain binding motif		+	HTP;LTP	0.963182	0.0222022	93.325	47.586	9.37661	325	14.1764	NaN
UID1913	O60318	O60318	Germinal-center associated nuclear protein	MCM3AP	0.0487922	0.162161	NaN	27.9275	27.4049	28.6864	28.5358	28.6314	538	S	DGEVSPSTEDAPFQHSPLGKAAGRTGASSLL	___1	ERK1,2 kinase substrate motif;GSK-3, ERK1, ERK2, CDK5 substrate motif;WW domain binding motif		+	CST;HTP	1	3.38057e-25	215.34	203.13	8.43727	146	103.942	1.1227
UID602	A6NEM2;P51610-4;P51610;P51610-2	P51610	Host cell factor 1;HCF N-terminal chain 1;HCF N-terminal chain 2;HCF N-terminal chain 3;HCF N-terminal chain 4;HCF N-terminal chain 5;HCF N-terminal chain 6;HCF C-terminal chain 1;HCF C-terminal chain 2;HCF C-terminal chain 3;HCF C-terminal chain 4;HCF C-terminal chain 5;HCF C-terminal chain 6	HCFC1	0.0387485	0.162343	NaN	27.0906	27.3229	27.6992	NaN	28.1957	666;666;666;597	S	TTVVGGVTKTITLVKSPISVPGGSALISNLG	___1	Casein kinase II substrate motif;ERK1,2 kinase substrate motif;Growth associated histone HI kinase substrate motif;GSK-3, ERK1, ERK2, CDK5 substrate motif;WW domain binding motif		+	CST;HTP	1	0.0113454	108.1	66.507	9.82282	581	49.3505	NaN
UID4246	Q6PL18;A0A0B4J211	Q6PL18	ATPase family AAA domain-containing protein 2	ATAD2	0.083626	0.163147	NaN	26.8767	26.0462	28.0344	28.0139	28.0734	1243;561	S	KQQNASESKLELRNNSNTCNIENELEDSRKT	___1	14-3-3 domain binding motif;Calmodulin-dependent protein kinase II substrate motif;Casein kinase II substrate motif;PKA kinase substrate motif;PKC kinase substrate motif		+	HTP	1	0.0259159	104.01	66.202	9.36577	1441	100.569	NaN
UID2921	P53367-2;P53367	P53367-2	Arfaptin-1	ARFIP1	0.0225806	0.163229	NaN	26.1656	25.8579	26.6005	26.5305	26.1353	100;132	S	IKNPAMEKLELVRKWSLNTYKCTRQIISEKL	___1	14-3-3 domain binding motif;Calmodulin-dependent protein kinase II alpha substrate motif;Calmodulin-dependent protein kinase II substrate motif;Calmodulin-dependent protein kinase IV substrate motif;Casein kinase II substrate motif;Chk1 kinase substrate motif;Phosphorylase kinase substrate motif;PKA kinase substrate motif;PKC epsilon kinase substrate motif;PKC kinase substrate motif	PRKD1	+	CST;HTP	0.999994	5.75592e-60	275.2	253.97	9.57425	204	52.2795	NaN
UID5829	Q9NQW6;Q9NQW6-2	Q9NQW6	Actin-binding protein anillin	ANLN	0.0680686	0.163418	26.8364	NaN	27.5547	28.5622	28.4567	NaN	323;323	S	SCEGQNPELLPKTPISPLKTGVSKPIVKSTL	___1	Cdc2 kinase substrate motif;CDK kinase substrate motif;CDK1,2,4,6 kinase substrate motif;CDK4 kinase substrate motif;ERK1,2 kinase substrate motif;G protein-coupled receptor kinase 1 substrate motif;GSK-3, ERK1, ERK2, CDK5 substrate motif;PKA kinase substrate motif;WW domain binding motif		+	CST;HTP;LTP	1	4.54807e-07	182.02	168.43	9.98315	224	122.342	NaN
UID1026	E7EVA0;P27816;P27816-6	E7EVA0	Microtubule-associated protein;Microtubule-associated protein 4	MAP4	0.0312812	0.163695	29.3793	30.0989	29.0368	30.3386	30.2823	29.8342	653;636;636	S	FMISPETVTGTGKKCSLPAEEDSVLEKLGER	___1	Phosphorylase kinase substrate motif;PKA kinase substrate motif;PKC kinase substrate motif		+	CST;HTP	0.969212	0.000118422	182.55	163.97	9.90411	1460	14.9856	NaN
UID3129	Q02241;H7BYN4;A0A2U3TZL8;Q02241-2;Q02241-3	Q02241	Kinesin-like protein KIF23;Kinesin-like protein	KIF23	0.0522134	0.163905	NaN	27.8813	27.3345	28.6801	28.6088	28.5873	867;860;717;763;580	S	LAKCEKYMLTHQELASDGEIETKLIKGDIYK	___1	Casein kinase I substrate motif;Casein kinase II substrate motif		+	CST;HTP	1	1.58343e-151	425.79	369.22	9.73415	881	56.4882	0.64764
UID807	C9J0Q5;C9JFD3;Q9Y618-4;Q9Y618;C9JE98;Q9Y618-5;C9J7T7	C9J0Q5	Nuclear receptor corepressor 2	NCOR2	0.0243253	0.164096	27.3146	27.5226	27.9178	27.7068	28.43	28.0253	1529;1539;1522;1539;1529;1522;1087	S	RGAPVIVPELGKPRQSPLTYEDHGAPFAGHL	___1	Casein kinase II substrate motif;ERK1,2 kinase substrate motif;GSK-3, ERK1, ERK2, CDK5 substrate motif;PKA kinase substrate motif;PKC kinase substrate motif;WW domain binding motif		+	CST;HTP	0.999424	0.000136567	121.04	106.62	10.3583	77	32.3963	NaN
UID398	A0A140LJL2;Q8N350;Q8N350-4	A0A140LJL2	Protein Dos	DOS	-0.0243121	0.164179	NaN	27.8787	27.5486	27.1247	27.3763	NaN	319;299;299	S	AGTVLQFLTRLRRHASLDGASPYFKVKKWKL	___1	14-3-3 domain binding motif;Calmodulin-dependent protein kinase II alpha substrate motif;Calmodulin-dependent protein kinase II substrate motif;Calmodulin-dependent protein kinase IV substrate motif;Chk1 kinase substrate motif;Doublecortin kinase-1 kinase substrate motif;G protein-coupled receptor kinase 1 substrate motif;Phosphorylase kinase substrate motif;PKA kinase substrate motif;PKC kinase …		+	HTP	1	0.00135481	140.78	117.4	8.59761	414	115.004	NaN
UID5170	Q96JM2;Q96JM2-3	Q96JM2	Zinc finger protein 462	ZNF462	0.0249045	0.164915	NaN	25.7495	25.4244	25.8549	26.1654	26.0772	350;350	S	ASKFSPMSYPQMKPKSPHNSGLVNLTERSRY	___1	ERK1,2 kinase substrate motif;G protein-coupled receptor kinase 1 substrate motif;Growth associated histone HI kinase substrate motif;GSK3 kinase substrate motif;GSK-3, ERK1, ERK2, CDK5 substrate motif;PKA kinase substrate motif;PKC kinase substrate motif;WW domain binding motif		+		1	0.014756	81.338	44.913	8.3102	30	61.5599	NaN
UID3622	Q15019-2;Q15019;Q15019-3;B5MCX3;H7C2Y0	Q15019-2	Septin-2	37500	0.0299649	0.165446	32.702	33.659	32.5991	33.5381	33.9993	33.4996	253;218;228;178;73	S	IEEHNIKIYHLPDAESDEDEDFKEQTRLLKA	___1	b-Adrenergic Receptor kinase substrate motif;Casein kinase I substrate motif;Casein kinase II substrate motif;Pyruvate dehydrogenase kinase substrate motif	CK2A1	+	CST;HTP;LTP	0.99982	4.00767e-06	170.11	134.57	9.56177	826	37.4152	NaN
UID4239	Q6PKG0;A0A0B4J210;H0YBM7	Q6PKG0	La-related protein 1	LARP1	0.0384922	0.165967	27.6885	28.8797	27.864	28.9624	29.1399	28.6129	143;143;68	S	TKNALPPVLTTVNGQSPPEHSAPAKVVRAAV	___1	Casein kinase II substrate motif;ERK1,2 kinase substrate motif;GSK-3, ERK1, ERK2, CDK5 substrate motif;WW domain binding motif		+	CST;HTP	0.881304	2.25595e-26	182.89	169.15	9.25708	61	8.7069	NaN
[truncated: 4,480 more rows]
