# Supplementary material for: The conversion of formate into purines stimulates mTORC1 leading to CAD-dependent activation of pyrimidine synthesis
Source: Cancer Metab. 2020 Sep 21;8:20. doi: 10.1186/s40170-020-00228-3 (PMC7507243; doi:10.1186/s40170-020-00228-3)
Supplement: Supplementary file 2 — Additional file 2. Phosphoproteomics quantifications of HAP1-ΔSHMT2 cells supplemented with formate and controls, with rapamycin treatment. [file 40170_2020_228_MOESM2_ESM.xlsx]

## Sheet: Sheet1
Unique identifier	Protein	Protein names	Gene names	Log2 F / RplusF	t-test F vs RplusF	Log2 RplusF / R	t-test RplusF vs R	Intensity SHMT2 R 1	Intensity SHMT2 R 2	Intensity SHMT2 R 3	Intensity SHMT2 R 4	Intensity SHMT2 F 5	Intensity SHMT2 F 6	Intensity SHMT2 F 7	Intensity SHMT2 F 8	Intensity SHMT2 RplusF 9	Intensity SHMT2 RplusF 10	Intensity SHMT2 RplusF 11	Intensity SHMT2 RplusF 12	Amino acid	Positions within proteins	Sequence window	Phospho (STY) Probabilities	Multiplicity	Motifs	PhosphoSitePlus kinase	Known site	Origin	Localization prob	PEP	Score	Position	Score diff
UID7820	P63208	S-phase kinase-associated protein 1	SKP1	0.120543	3.06143e-05	0.000422844	0.487421	NaN	26.1558	25.4956	26.0516	28.0778	28.2856	28.0271	28.275	26.0696	25.9184	25.7377	NaN	T	131;131;131;131;131	LDVTCKTVANMIKGKTPEEIRKTFNIKNDFT	GKT(1)PEEIRK	___1	AMP-activated protein kinase substrate motif;Calmodulin-dependent protein kinase II substrate motif;Casein kinase II substrate motif;Chk1 kinase substrate motif;Growth associated histone HI kinase substrate motif;GSK-3, ERK1, ERK2, CDK5 substrate motif;PKA kinase substrate motif;PKC kinase substrate motif;WW domain binding motif		+	CST;HTP	1	0.00385433	152.7	131	56.2581
UID1191	F5H0I3	Transcription factor SOX-5	SOX5	0.0128066	3.43793e-05	0.00239114	0.438967	NaN	NaN	25.607	26.2981	NaN	NaN	26.2318	26.223	26.0023	25.985	25.9996	NaN	S	404;426;429;439;429;53	SGAGPLKASVPAALASPSARVSTIGYLNDHD	ASVPAALAS(0.9)PS(0.1)AR	___1	Casein kinase II substrate motif;ERK1,2 kinase substrate motif;GSK-3, ERK1, ERK2, CDK5 substrate motif;WW domain binding motif		+	HTP	0.899641	0.00341893	100.45	404	9.52747
UID4213	Q5SW79	Centrosomal protein of 170 kDa	CEP170	0.063509	7.042e-05	-0.0139918	0.0126145	NaN	25.9944	25.8429	25.9215	NaN	26.7863	26.8875	26.8002	25.6419	25.6969	NaN	NaN	S	1198;1162;43;1100;1100	AIIRSGARLVPSDKFSPRIRANSISRLSDSK	LVPSDKFS(1)PR	___1	Casein kinase I substrate motif;ERK1,2 kinase substrate motif;Growth associated histone HI kinase substrate motif;GSK-3, ERK1, ERK2, CDK5 substrate motif;MAPKAPK2 kinase substrate motif;PKA kinase substrate motif;PKC kinase substrate motif;WW domain binding motif		+	HTP	0.999982	0.00727781	113.61	1198	47.5533
UID4095	Q3T7B4	tRNA dimethylallyltransferase, mitochondrial	TRIT1	0.0830399	7.85646e-05	-0.0519844	0.00122778	25.2695	25.4928	25.8546	25.4886	26.1201	26.2246	25.9092	26.0732	24.5244	24.7949	24.5495	NaN	S	73;151;312;314;373;429;455	QSVSPDHNKEPKEKGSPGQNDQELKCSV___	EKGS(1)PGQNDQELK	___1	Casein kinase I substrate motif;ERK1,2 kinase substrate motif;GSK-3, ERK1, ERK2, CDK5 substrate motif;PKA kinase substrate motif;PKC kinase substrate motif;WW domain binding motif		+	HTP	1	3.29029e-34	299.56	73	111.073
UID4090	Q3KQU3-4	MAP7 domain-containing protein 1	MAP7D1	0.0573402	8.03181e-05	0.00796484	0.359056	25.3529	NaN	25.3996	26.47	NaN	27.0251	26.8333	26.94	25.7925	25.9402	25.9173	NaN	S	414;446;409;29	LARERSLKKRQSLPASPRARLSASTASELSP	QSLPAS(1)PR	___1	ERK1,2 kinase substrate motif;Growth associated histone HI kinase substrate motif;GSK-3, ERK1, ERK2, CDK5 substrate motif;MAPKAPK2 kinase substrate motif;PKA kinase substrate motif;PKC kinase substrate motif;WW domain binding motif		+	CST;HTP	0.999929	0.0101961	109.16	414	41.4952
UID1532	J3KNZ9	Fibrosin	FBRS	0.0438788	0.000106101	-0.0214497	0.0948664	26.2199	27.0051	26.272	26.9747	27.0774	27.09	26.8617	27.1106	26.3328	26.2037	26.1387	NaN	S	333;177	PSLPPPPQPQLQLRVSPFGLRTSPYGSSLDL	VS(1)PFGLR	___1	AMP-activated protein kinase substrate motif;ERK1,2 kinase substrate motif;GSK-3, ERK1, ERK2, CDK5 substrate motif;PKA kinase substrate motif;PKC kinase substrate motif;WW domain binding motif		+	CST;HTP	1	0.0152178	119.41	333	102.407
UID2946	P49327	Fatty acid synthase;[Acyl-carrier-protein] S-acetyltransferase;[Acyl-carrier-protein] S-malonyltransferase;3-oxoacyl-[acyl-carrier-protein] synthase;3-oxoacyl-[acyl-carrier-protein] reductase;3-hydroxyacyl-[acyl-carrier-protein] dehydratase;Enoyl-[acyl-carrier-protein] reductase;Oleoyl-[acyl-carrier-protein] hydrolase	FASN	0.0416956	0.000114221	0.0211083	0.328293	26.4796	NaN	25.4903	27.6217	27.6621	27.7811	27.6058	27.7949	NaN	26.9092	26.9339	NaN	S	974;974	YQWDDPDPRLFDHPESPTPNPTEPLFLAQAE	LFDHPES(0.836)PT(0.164)PNPTEPLFLAQAEVYK	___1	b-Adrenergic Receptor kinase substrate motif;Casein kinase II substrate motif;ERK1,2 kinase substrate motif;GSK-3, ERK1, ERK2, CDK5 substrate motif;WW domain binding motif		+	CST;HTP	0.836092	4.29877e-09	128.89	974	7.07742
UID4434	Q69YH5	Cell division cycle-associated protein 2	CDCA2	0.0534471	0.00011794	0.00950981	0.233878	NaN	26.3438	25.8005	26.5163	27.5119	27.3231	27.2547	27.4693	26.3714	26.4271	26.3824	NaN	S	710;695	KNKSESENEPKAGTDSPVSCASVTEERVASD	AGTDS(1)PVSCASVTEER	___1	b-Adrenergic Receptor kinase substrate motif;Casein kinase II substrate motif;ERK1,2 kinase substrate motif;GSK-3, ERK1, ERK2, CDK5 substrate motif;WW domain binding motif		+	CST;HTP	0.999971	2.16979e-14	226.88	710	45.3946
UID424	A0A1B0GVL4	Protein FAM193A	FAM193A	0.0441048	0.000171943	0.0113585	0.196435	NaN	26.8162	26.2179	26.899	27.517	27.8801	27.6287	27.7288	26.8946	26.9132	26.7571	NaN	S	1435;1144;1144;1144;998;998;1166	SPGEHQQNSKLVLAESPQPKGKNKKNKKKKG	LVLAES(1)PQPK	___1	b-Adrenergic Receptor kinase substrate motif;ERK1,2 kinase substrate motif;GSK-3, ERK1, ERK2, CDK5 substrate motif;WW domain binding motif		+	HTP	1	0.00018779	157.38	1435	127.868
UID931	E7EPN9	Protein PRRC2C	PRRC2C	0.0493922	0.000190211	0.00738396	0.323473	25.9455	26.7307	25.8628	26.6713	27.4313	NaN	27.2376	27.4059	26.4991	26.4869	26.3265	NaN	S	2107;2107;2105;2058;2105;2105;2105;1862;653;299;159	QPRAGPIKAQKLPDLSPVENKEHKPGPIGKE	LPDLS(1)PVENKEHKPGPIGK	___1	Casein kinase II substrate motif;ERK1,2 kinase substrate motif;GSK-3, ERK1, ERK2, CDK5 substrate motif;WW domain binding motif		+	CST;HTP	1	2.53835e-07	220.25	2107	66.3
UID2925	P48681	Nestin	NES	0.0867149	0.000213785	-0.00821189	0.416486	NaN	26.6914	25.105	26.4852	27.6312	27.4265	NaN	27.6015	25.8896	NaN	26.0019	NaN	S	905	ESLRSLGAWNLENLRSPEEVDKESQRNLEEE	SLGAWNLENLRS(1)PEEVDKESQR	___1	Casein kinase II substrate motif;ERK1,2 kinase substrate motif;Growth associated histone HI kinase substrate motif;GSK-3, ERK1, ERK2, CDK5 substrate motif;WW domain binding motif		+	HTP	1	1.92942e-24	217.21	905	75.8582
UID7220	Q9Y4E8	Ubiquitin carboxyl-terminal hydrolase 15	USP15	0.0374227	0.000215334	0.0203026	0.133852	NaN	25.9123	24.9502	25.4216	26.5428	26.5525	26.277	26.492	25.7235	25.8497	25.7919	NaN	S	229	KNEDGTWPRGPSTPKSPGASNFSTLPKISPS	S(1)PGASNFSTLPK	___1	ERK1,2 kinase substrate motif;G protein-coupled receptor kinase 1 substrate motif;Growth associated histone HI kinase substrate motif;GSK3 kinase substrate motif;GSK-3, ERK1, ERK2, CDK5 substrate motif;MAPKAPK2 kinase substrate motif;WW domain binding motif		+	CST;HTP	1	4.84111e-12	185.55	229	66.0972
UID1029	E7EVA0	Microtubule-associated protein;Microtubule-associated protein 4	MAP4	0.0417777	0.000239941	0.0205311	0.0141687	26.6769	26.9922	26.5839	26.9037	27.9826	27.771	28.1016	28.0309	27.2669	27.2081	27.0445	NaN	S	1841;696;696;431;480;134;519;519;423;107	TGNDITTPPNKELPPSPEKKTKPIADAKAPE;TGNDITTPPNKELPPSPEKKTKPLATTQPAK	ELPPS(1)PEKK	___1	Casein kinase II substrate motif;Cdc2 kinase substrate motif;CDK kinase substrate motif;CDK1,2,4,6 kinase substrate motif;DNA dependent Protein kinase substrate motif;ERK1,2 kinase substrate motif;GSK-3, ERK1, ERK2, CDK5 substrate motif;WW domain binding motif	CDK1	+	CST;HTP;LTP	1	0.00301861	123.75	1841	103.878
UID6584	Q9NYZ3	G2 and S phase-expressed protein 1	GTSE1	0.0356294	0.000245963	0.031028	0.120872	26.6109	NaN	NaN	27.3228	28.1847	28.287	28.1256	28.3709	27.572	27.5342	NaN	NaN	S	705	VVGQLIDLSSPLIQLSPEADKENVDSPLLKF	NVAKPSPVVGQLIDLSSPLIQLS(1)PEADKENVDSPLLK	___1	Casein kinase II substrate motif;ERK1,2 kinase substrate motif;GSK-3, ERK1, ERK2, CDK5 substrate motif;WW domain binding motif		+	HTP	0.999925	2.05289e-37	180.08	705	41.2376
UID2970	P49761-3	Dual specificity protein kinase CLK3	CLK3	0.0663215	0.000315773	-0.0190841	0.122795	26.3226	26.429	25.6229	25.6969	26.5444	26.9152	26.9303	27.1452	25.7223	25.819	25.4865	NaN	S	135;135;283;135;135;169	SASSRSQQSSKRSSRSVEDDKEGHLVCRIGD	S(1)VEDDKEGHLVCR	___1	Casein kinase II substrate motif;Pyruvate dehydrogenase kinase substrate motif		+	CST;HTP	1	3.34793e-05	131.66	135	69.3307
UID3279	Q01581	Hydroxymethylglutaryl-CoA synthase, cytoplasmic	HMGCS1	0.0604161	0.000380032	-0.00234408	0.425272	30.4451	30.9008	30.0912	30.9984	31.8132	32.0847	31.5761	31.9904	30.6052	30.4991	30.5732	NaN	S	495	GVGLVHSNIATEHIPSPAKKVPRLPATAAEP	RPTPNDDTLDEGVGLVHSNIATEHIPS(1)PAK	___1	Cdc2 kinase substrate motif;CDK kinase substrate motif;CDK1,2,4,6 kinase substrate motif;DNA dependent Protein kinase substrate motif;ERK1,2 kinase substrate motif;GSK-3, ERK1, ERK2, CDK5 substrate motif;WW domain binding motif	CDK1	+	CST;HTP	0.999999	4.01936e-56	255.73	495	59.986
UID6567	Q9NYP9	Protein Mis18-alpha	MIS18A	-0.0438226	0.000402825	0.0542904	0.0287077	25.1893	NaN	NaN	25.6737	25.6227	NaN	25.6942	25.5331	26.4393	26.3742	NaN	NaN	S	36	DKGKCSDSSLLGKRLSEDSSRHQLLQKWASM	RLS(1)EDSSR	___1	Calmodulin-dependent protein kinase II substrate motif;Casein kinase II substrate motif;Chk1 kinase substrate motif;G protein-coupled receptor kinase 1 substrate motif;GSK3 kinase substrate motif;PAK2 kinase substrate motif;PKA kinase substrate motif;PKC kinase substrate motif		+	CST;HTP	0.999986	0.00212312	164.48	36	48.654
UID248	F8WAL6	Abl interactor 2	ABI2	0.0427941	0.000422905	-0.0137521	0.0712046	28.1791	28.6048	28.1787	28.6499	28.9737	29.1973	28.8371	28.9146	28.1757	28.1336	28.0916	NaN	S	227;227;221;221;221;227;227;176;165;68;93	DYVPSPTRNMAPSQQSPVRTASVNQRNRTYS	NMAPSQQS(1)PVR	___1	Cdc2 kinase substrate motif;CDK kinase substrate motif;CDK1,2,4,6 kinase substrate motif;ERK1,2 kinase substrate motif;G protein-coupled receptor kinase 1 substrate motif;GSK-3, ERK1, ERK2, CDK5 substrate motif;WW domain binding motif		+	CST;HTP	1	8.34084e-06	208.03	227	101.736
UID6117	Q9H0D6	5'-3' exoribonuclease 2	XRN2	0.0821966	0.000444408	-0.0510628	0.068539	26.2042	26.8723	25.6668	NaN	26.9164	NaN	26.9059	26.6388	25.2723	NaN	25.3976	NaN	S	499;423	GSPSPLGGIKRKAEDSDSEPEPEDNVRLWEA	RKAEDS(1)DS(1)EPEPEDNVR	___1	b-Adrenergic Receptor kinase substrate motif;Casein kinase II substrate motif;G protein-coupled receptor kinase 1 substrate motif;PKA kinase substrate motif		+	CST;HTP	1	3.28073e-112	381.89	499	209.895
UID3028	P51397	Death-associated protein 1	DAP	-0.0664029	0.000452264	0.0174016	0.252768	26.3043	27.8213	26.947	27.9214	26.6683	26.4129	25.985	26.2881	27.5004	27.459	27.7782	NaN	S	3;3	_____________MSSPPEGKLETKAGHPPA	S(0.002)S(0.998)PPEGK	___1	Casein kinase II substrate motif;ERK1,2 kinase substrate motif;GSK-3, ERK1, ERK2, CDK5 substrate motif;MDC1 BRCT domain binding motif;Plk1 PBD domain binding motif;WW domain binding motif		+	HTP;LTP	0.998492	0.00361617	99.7	3	28.2095
UID1764	O15067	Phosphoribosylformylglycinamidine synthase	PFAS	0.0304738	0.000505652	0.00600199	0.215976	28.1676	28.5506	28.0447	28.4134	28.8356	29.0379	29.1494	29.0514	28.4082	28.4647	28.3631	NaN	S	569	IWGAEYQESNALLLRSPNRDFLTHVSARERC	S(1)PNRDFLTHVSAR	___1	Cdc2 kinase substrate motif;CDK kinase substrate motif;CDK1,2,4,6 kinase substrate motif;ERK1,2 kinase substrate motif;Growth associated histone HI kinase substrate motif;GSK-3, ERK1, ERK2, CDK5 substrate motif;WW domain binding motif		+	HTP	1	2.23481e-13	212.35	569	121.785
UID4961	Q8IZ73	RNA pseudouridylate synthase domain-containing protein 2	RPUSD2	0.0342878	0.000520526	0.0112428	0.234823	NaN	NaN	27.765	28.4489	29.0124	29.1012	29.012	28.9069	28.4068	28.2094	28.3643	NaN	S	68;68;35	HQQNGDAGGDAKVELSPGPPKPAGREVEPAP	VELS(1)PGPPKPAGR	___1	ERK1,2 kinase substrate motif;G protein-coupled receptor kinase 1 substrate motif;GSK-3, ERK1, ERK2, CDK5 substrate motif;PKA kinase substrate motif;WW domain binding motif		+	HTP	1	2.06942e-05	164.11	68	136.376
UID6390	Q9HDC5	Junctophilin-1	JPH1	0.0569601	0.000526496	0.00767473	0.212576	25.8264	25.79	26.1581	NaN	27.079	27.4175	26.8696	27.0848	26.0484	25.8927	26.2483	NaN	S	216	AELAGKKKGGLFRRGSLLGSMKLRKSESKSS	RGS(1)LLGSMK	___1	14-3-3 domain binding motif;Aurora-A kinase substrate motif;Calmodulin-dependent protein kinase II alpha substrate motif;Calmodulin-dependent protein kinase II substrate motif;Calmodulin-dependent protein kinase IV substrate motif;Chk1 kinase substrate motif;G protein-coupled receptor kinase 1 substrate motif;GSK3 kinase substrate motif;PAK2 kinase substrate motif;Phosphorylase kinase substrate m…		+	CST;HTP	1	0.00133174	152.4	216	73.1972
UID2573	P26358	DNA (cytosine-5)-methyltransferase 1	DNMT1	0.0482908	0.000534148	0.00455252	0.332609	26.8502	27.1739	26.7229	27.3417	28.0314	28.1843	27.7701	28.1353	27.0512	27.2893	26.9822	NaN	S	714;730;378	ADDDEEVDDNIPEMPSPKKMHQGKKKKQNKN	EADDDEEVDDNIPEMPS(1)PKK	___1	Casein kinase I substrate motif;Cdc2 kinase substrate motif;CDK kinase substrate motif;CDK1,2,4,6 kinase substrate motif;DNA dependent Protein kinase substrate motif;ERK1,2 kinase substrate motif;Growth associated histone HI kinase substrate motif;GSK-3, ERK1, ERK2, CDK5 substrate motif;PKA kinase substrate motif;PKC kinase substrate motif;WW domain binding motif	mTOR	+	CST;HTP;LTP	1	8.44508e-41	272.76	714	204.628
UID3449	Q12756	Kinesin-like protein KIF1A;Kinesin-like protein	KIF1A	0.0528519	0.000544863	0.0177526	0.112568	27.2315	27.6863	26.9884	27.5392	NaN	28.8092	28.6042	28.7877	27.6507	27.7495	NaN	NaN	S	1094;1195;1195;1195;18	HYQQHPFPPLCKDVLSPLRPSRRHFPRVMPL	DVLS(1)PLRPSR	___1	Casein kinase I substrate motif;Cdc2 kinase substrate motif;CDK kinase substrate motif;CDK1,2,4,6 kinase substrate motif;ERK1,2 kinase substrate motif;G protein-coupled receptor kinase 1 substrate motif;GSK-3, ERK1, ERK2, CDK5 substrate motif;PKA kinase substrate motif;WW domain binding motif		+	HTP	1	0.000591501	136.96	1094	82.1727
UID3248	Q00587-2	Cdc42 effector protein 1	CDC42EP1	0.037026	0.000547897	-0.0156851	0.0730198	28.1096	28.4223	NaN	28.6929	28.681	29.037	28.7872	28.8213	28.1216	28.049	28.1327	NaN	S	192;192	RDGSFPSEPGLRRSDSLLSFRLDLDLGPSLL	RSDS(1)LLSFR	___1	14-3-3 domain binding motif;AMP-activated protein kinase substrate motif;b-Adrenergic Receptor kinase substrate motif;Calmodulin-dependent protein kinase I substrate motif;Calmodulin-dependent protein kinase II alpha substrate motif;Calmodulin-dependent protein kinase II substrate motif;Calmodulin-dependent protein kinase IV substrate motif;Casein kinase II substrate motif;Chk1 kinase substrate m…		+	CST;HTP;LTP	0.999918	0.00134516	176.62	192	41.3327
UID1199	F5H1N7	Uncharacterized protein KIAA1211	KIAA1211	0.0529527	0.000578089	-0.0236313	0.149019	26.2911	26.5432	25.1636	25.894	26.7056	26.5043	26.1877	26.6274	25.6896	25.5703	25.3931	NaN	S	867;874	NCDQQAEQKKKKRHSSTGDSADAGPPAAGSA	HSS(1)TGDSADAGPPAAGSAR	___1	14-3-3 domain binding motif;Calmodulin-dependent protein kinase II substrate motif;Casein kinase II substrate motif;G protein-coupled receptor kinase 1 substrate motif;GSK3 kinase substrate motif;MAPKAPK1 kinase substrate motif;MDC1 BRCT domain binding motif;PKA kinase substrate motif;PKC kinase substrate motif;Plk1 PBD domain binding motif;Pyruvate dehydrogenase kinase substrate motif		+	CST;HTP	0.999782	1.7886e-123	392.88	867	39.6197
UID6440	Q9NR30	Nucleolar RNA helicase 2	DDX21	0.049773	0.000716808	-0.0103184	0.16507	28.7158	28.2516	28.2483	28.7905	29.433	29.5422	28.9727	29.2191	28.1217	28.4122	28.3614	NaN	S	121;53	VVSSKTKKVTKNEEPSEEEIDAPKPKKMKKE	VTKNEEPS(1)EEEIDAPKPK	___1	BARD1 BRCT domain binding motif;Casein kinase I substrate motif;Casein kinase II substrate motif;DNA dependent Protein kinase substrate motif;G protein-coupled receptor kinase 1 substrate motif		+	CST;HTP;LTP	1	4.64015e-108	378.07	121	175.198
UID7239	Q9Y5J1	U3 small nucleolar RNA-associated protein 18 homolog	UTP18	0.0506145	0.000830314	-0.0113327	0.212995	25.2879	26.0253	NaN	25.5933	26.5193	NaN	26.2283	26.2817	25.5357	25.4799	25.2892	NaN	S	121	LLRRLRGPRVQEHEDSGDSEVENEAKGNFPP	VQEHEDS(1)GDS(1)EVENEAK	___1	b-Adrenergic Receptor kinase substrate motif;Casein kinase II substrate motif		+	CST;HTP	1	1.99187e-49	295.21	121	62.4366
UID5453	Q92917	G patch domain and KOW motifs-containing protein	GPKOW	0.0360217	0.000832178	-0.0160047	0.0795768	NaN	25.921	NaN	26.2541	26.5141	26.544	26.2206	26.5294	25.767	25.6962	25.9359	NaN	S	42	SARRRLADSGDGAGPSPEEKDFLKTVEGREL	LADSGDGAGPS(1)PEEKDFLK	___1	Casein kinase II substrate motif;DNA dependent Protein kinase substrate motif;ERK1,2 kinase substrate motif;GSK-3, ERK1, ERK2, CDK5 substrate motif;WW domain binding motif		+	CST;HTP	1	3.67052e-16	225.86	42	104.997
UID3689	Q13636	Ras-related protein Rab-31	RAB31	0.0628076	0.000867598	-0.00630402	0.304378	NaN	26.8888	26.3383	27.0017	27.6351	27.9618	27.8364	NaN	26.5699	26.7197	26.5894	NaN	S	35;36	SIVCRFVQDHFDHNISPTIGASFMTKTVPCG	FVQDHFDHNIS(1)PTIGASFMTK	___1	Casein kinase II substrate motif;ERK1,2 kinase substrate motif;GSK-3, ERK1, ERK2, CDK5 substrate motif;WW domain binding motif		+	CST;HTP	0.999555	6.47805e-11	165.87	35	33.5169
UID485	H0YH87	Ataxin-2	ATXN2	0.067549	0.000896814	-0.0172427	0.169477	27.674	27.7744	27.0103	28.2772	28.3728	29.0498	28.7659	28.4768	27.3986	27.4148	27.2518	NaN	S	464;464;464;359;394;464;464;624;335;624;624;68	STMPKRMSSEGPPRMSPKAQRHPRNHRVSAG	MSSEGPPRMS(1)PK	___1	ERK1,2 kinase substrate motif;Growth associated histone HI kinase substrate motif;GSK-3, ERK1, ERK2, CDK5 substrate motif;PKA kinase substrate motif;PKC kinase substrate motif;WW domain binding motif		+	HTP	1	3.86683e-12	248.22	464	108.458
UID3183	P67809	Nuclease-sensitive element-binding protein 1	YBX1	0.0680031	0.000918071	0.00861909	0.191298	25.8767	25.6102	26.1103	25.9722	NaN	27.1011	27.3026	27.5104	26.2735	25.8478	26.0212	NaN	S	174;224;144	QQNYQNSESGEKNEGSESAPEGQAQQRRPYR	NEGS(1)ESAPEGQAQQR	___1	Casein kinase II substrate motif;G protein-coupled receptor kinase 1 substrate motif;PKA kinase substrate motif		+	CST;HTP	1	8.07235e-48	247.36	174	73.0146
UID7251	Q9Y608-4	Leucine-rich repeat flightless-interacting protein 2	LRRFIP2	0.0196237	0.0009316	0.0164012	0.146308	27.0034	27.3999	26.7199	27.7378	27.882	NaN	NaN	27.9247	27.4862	27.5615	27.5315	NaN	S	96;328;96;168;96	ASATTPLSGNSSRRGSGDTSSLIDPDTSLSE	RGS(1)GDTSSLIDPDTSLSELR	___1	14-3-3 domain binding motif;Calmodulin-dependent protein kinase II substrate motif;Casein kinase II substrate motif;G protein-coupled receptor kinase 1 substrate motif;GSK3 kinase substrate motif;MAPKAPK2 kinase substrate motif;PAK2 kinase substrate motif;PKA kinase substrate motif;PKC epsilon kinase substrate motif;PKC kinase substrate motif		+	CST;HTP;LTP	0.99954	2.85973e-38	240.71	96	33.4435
UID4631	Q76FK4-4	Nucleolar protein 8	NOL8	0.050527	0.000949466	-0.0211256	0.118121	27.3608	27.5774	26.8387	28.0014	27.8508	28.032	28.0691	28.0867	27.1313	27.1454	26.8602	NaN	S	365;365;365;297;365;365	SLIGLGIKNRVSCHDSDDDIMRNDREYDSGD	VSCHDS(1)DDDIMR	___1	AMP-activated protein kinase substrate motif;b-Adrenergic Receptor kinase substrate motif;Casein kinase II substrate motif;MAPKAPK2 kinase substrate motif;Pyruvate dehydrogenase kinase substrate motif		+	CST;HTP	1	3.27018e-16	263.2	365	101.945
UID359	A0A0U1RRM1	Transcriptional repressor p66-beta	GATAD2B	0.0375951	0.000979087	-0.00887287	0.0804914	25.5587	25.7854	25.5019	25.5892	26.0063	26.3576	25.9835	26.1477	25.4774	25.5648	25.3133	NaN	S	470;486;238	QEQEIEQRLQQQAALSPTTAPAVSSVSKQET	LQQQAALS(1)PTTAPAVSSVSK	___1	Casein kinase II substrate motif;ERK1,2 kinase substrate motif;G protein-coupled receptor kinase 1 substrate motif;GSK-3, ERK1, ERK2, CDK5 substrate motif;WW domain binding motif		+	CST;HTP	0.999856	2.51405e-14	203.17	470	39.3871
UID7453	F8VY35	Nucleosome assembly protein 1-like 1	NAP1L1	0.0296217	0.000980715	0.00402856	0.407172	26.6471	27.1554	26.5797	27.679	27.8371	27.7103	27.4858	27.5781	26.9984	27.1311	27.143	NaN	T	62;62;62;62;62;56;62;62;62;24;21;21;21;21;21	QILAALQERLDGLVETPTGYIESLPRVVKRR	LDGLVET(1)PTGYIESLPR	___1	b-Adrenergic Receptor kinase substrate motif;GSK-3, ERK1, ERK2, CDK5 substrate motif;WW domain binding motif		+	CST;HTP	0.999998	7.50927e-20	237.4	62	56.3818
UID4250	Q5T200	Zinc finger CCCH domain-containing protein 13	ZC3H13	-0.0357109	0.00101507	0.0402933	0.0123076	29.5812	NaN	28.834	29.0288	29.0118	29.4492	29.3617	29.1403	30.0177	29.8331	30.0698	NaN	S	110;110;110	DVDTEPQKRNTEESSSPVRKESSRGRHREKE	NTEESS(0.033)S(0.967)PVRK	___1	Casein kinase I substrate motif;Cdc2 kinase substrate motif;CDK kinase substrate motif;CDK1,2,4,6 kinase substrate motif;ERK1,2 kinase substrate motif;Growth associated histone HI kinase substrate motif;GSK-3, ERK1, ERK2, CDK5 substrate motif;MDC1 BRCT domain binding motif;Plk1 PBD domain binding motif;WW domain binding motif		+	HTP	0.966753	8.28708e-07	225.14	110	14.6549
UID1451	P09493-3		TPM1	0.0263676	0.00105447	0.00533921	0.298189	25.7849	26.17	25.6136	NaN	26.4235	NaN	NaN	26.4379	25.9954	25.8998	25.9609	NaN	S	216;196;252;252;252;294;252	TRAEFAERSVTKLEKSIDDLEEKVAHAKEEN	LEKS(1)IDDLEEK	___1	Casein kinase II substrate motif;PKA kinase substrate motif;Plk1 kinase substrate motif;Pyruvate dehydrogenase kinase substrate motif		+	HTP	1	6.49318e-05	181.71	252	129.772
UID175	Q14978-3	Nucleolar and coiled-body phosphoprotein 1	NOLC1	0.0266737	0.00105825	0.0384346	0.00429547	26.1512	26.3278	25.6625	26.1014	27.3713	27.3168	27.272	27.095	26.7739	26.7277	26.7914	NaN	S	652;643;653;644	VREEEIEVDSRVADNSFDAKRGAAGDWGERA	VADNS(1)FDAKR	___1			+	CST;HTP	1	0.000178414	177.04	644	88.3377
UID6392	Q9NPB8	Glycerophosphocholine phosphodiesterase GPCPD1	GPCPD1	0.0569503	0.00107956	-0.0168837	0.115763	NaN	26.7971	26.2512	26.5463	27.1243	27.4192	NaN	27.2925	26.1786	26.2671	NaN	NaN	S	175	KLTLEGLEEDDDDRVSPTVLHKMSNSLEISL	LTLEGLEEDDDDRVS(0.917)PT(0.083)VLHK	___1	Casein kinase I substrate motif;Casein kinase II substrate motif;ERK1,2 kinase substrate motif;GSK-3, ERK1, ERK2, CDK5 substrate motif;PKA kinase substrate motif;PKC kinase substrate motif;WW domain binding motif		+	HTP	0.916647	2.34727e-20	225.26	175	10.4128
UID4538	Q6PKG0	La-related protein 1	LARP1	0.0139486	0.00114109	-0.00857104	0.226693	30.201	30.6894	29.9415	30.696	30.4191	30.5191	30.4636	30.58	30.1826	30.2126	30.2109	NaN	S	90;90	SPRPLQLPGAEGPAISDGEEGGGEPGAGGGA	ESPRPLQLPGAEGPAIS(1)DGEEGGGEPGAGGGAAGAAGAGRR	___1	Casein kinase II substrate motif		+	CST;HTP	1	6.91015e-92	260.74	90	203.975
UID3547	Q13111	Chromatin assembly factor 1 subunit A	CHAF1A	0.0469341	0.00114813	-0.00239975	0.428362	27.3921	26.5309	27.2051	27.1722	27.8919	27.6005	28.0311	28.1721	27.1359	27.1197	26.8346	NaN	S	141;141;141;124	QPDSLVDHNKLNSEASPSREAINGQREDTGD	LNS(0.004)EAS(0.987)PS(0.009)REAINGQR	___1	Casein kinase II substrate motif;Cdc2 kinase substrate motif;CDK kinase substrate motif;CDK1,2,4,6 kinase substrate motif;ERK1,2 kinase substrate motif;GSK-3, ERK1, ERK2, CDK5 substrate motif;WW domain binding motif		+	HTP	0.987389	7.06294e-11	220.94	141	20.4017
UID4541	Q6PKG0	La-related protein 1	LARP1	0.127943	0.00120434	-0.12144	0.000606844	27.4823	28.1516	28.4445	28.5203	28.4371	27.9852	28.4083	NaN	26.0917	26.1457	25.3941	NaN	S	517;440;517;312;225	CPEF§VPRQHYQKETESAPGSPRAVTPVPTKT	ETES(0.998)APGS(0.002)PR	___1	b-Adrenergic Receptor kinase substrate motif;Casein kinase I substrate motif;G protein-coupled receptor kinase 1 substrate motif;GSK3 kinase substrate motif;PKA kinase substrate motif		+	CST;HTP	0.997725	0.000191474	145.46	517	26.712
UID6846	Q9UKV0-10	Histone deacetylase 9	HDAC9	0.0202044	0.00123653	0.0261018	0.059449	NaN	25.805	NaN	25.242	26.4318	26.335	26.4417	26.2155	26.0562	25.9294	25.9828	NaN	S	394;422;422;422;422;425;381;409;345;378;420;422;381	QQKLLVAGGVPLHPQSPLATKERISPGIRGT	LLVAGGVPLHPQS(1)PLATK	___1	ERK1,2 kinase substrate motif;G protein-coupled receptor kinase 1 substrate motif;GSK-3, ERK1, ERK2, CDK5 substrate motif;WW domain binding motif		+	CST;HTP	0.999538	1.13085e-06	142.39	394	33.3493
UID101	A0A087X0K9	Tight junction protein ZO-1	TJP1	0.0549989	0.00128438	0.00398912	0.331274	NaN	NaN	26.4863	26.363	27.3886	27.5936	27.4419	27.6858	26.6688	26.5375	26.2871	NaN	S	341;357;353;353;353	LRSRDEERISKPGAVSTPVKHADDHTPKTVE	IS(0.001)KPGAVS(0.907)T(0.092)PVKHADDHTPK	___1			+	CST;HTP	0.906954	3.48752e-06	149.3	341	9.95401
UID5992	Q9BWF3	RNA-binding protein 4	RBM4	0.0205784	0.00129884	-0.000626802	0.48551	27.939	28.0972	27.2057	28.4795	28.3029	28.3538	28.4487	28.1718	27.8569	28	27.8978	NaN	S	86;86;86;86;86;86;86	KNKSKTSTKLHVGNISPTCTNKELRAKFEEY	LHVGNIS(1)PTCTNK	___1	Casein kinase II substrate motif;ERK1,2 kinase substrate motif;G protein-coupled receptor kinase 1 substrate motif;GSK-3, ERK1, ERK2, CDK5 substrate motif;WW domain binding motif		+	HTP	0.999818	4.68205e-20	252.56	86	37.4078
UID2323	P0C1Z6-2	TCF3 fusion partner	TFPT	0.0414839	0.00131869	-0.0179381	0.136362	26.2971	25.4809	25.5549	26.1842	26.0219	26.4403	26.2908	26.4675	25.4177	25.5416	25.7192	NaN	S	171;180	TLSPPRRTPAPPEPGSPAPGEGPSGRKRRRV	RTPAPPEPGS(1)PAPGEGPSGR	___1	Casein kinase I substrate motif;ERK1,2 kinase substrate motif;GSK-3, ERK1, ERK2, CDK5 substrate motif;WW domain binding motif	CDK1	+	HTP;LTP	1	4.42574e-19	219.61	171	72.9294
UID4008	Q15942	Zyxin	ZYX	0.0456848	0.00134949	0.0015787	0.44697	27.0163	27.0586	26.9167	27.6343	27.8708	28.3245	28.1681	27.8801	27.1119	27.3993	27.0474	NaN	S	267;235;110;84	PRGPPASSPAPAPKFSPVTPKFTPVASKFSP	FS(1)PVTPK	___1	Casein kinase II substrate motif;ERK1,2 kinase substrate motif;G protein-coupled receptor kinase 1 substrate motif;GSK-3, ERK1, ERK2, CDK5 substrate motif;PKA kinase substrate motif;PKC kinase substrate motif;WW domain binding motif		+	CST;HTP	0.999998	7.86154e-11	194.1	267	56.3299
UID5349	Q8WYQ5-3	Microprocessor complex subunit DGCR8	DGCR8	0.0365569	0.001372	0.0292592	0.0439617	25.6082	26.1442	NaN	NaN	26.9533	27.0822	27.2166	NaN	26.2965	26.4453	26.4773	NaN	S	95;95;95;95	FSKGRLLIDPNCSGHSPRTARHAPAVRKFSP	LLIDPNCSGHS(1)PR	___1	Casein kinase II substrate motif;ERK1,2 kinase substrate motif;G protein-coupled receptor kinase 1 substrate motif;Growth associated histone HI kinase substrate motif;GSK-3, ERK1, ERK2, CDK5 substrate motif;PKA kinase substrate motif;PKC kinase substrate motif;WW domain binding motif		+	CST;HTP	0.999738	1.4811e-06	180.11	95	35.8228
UID6383	Q9HCN4	GPN-loop GTPase 1	GPN1	0.0426685	0.00138652	0.000520807	0.49084	25.7381	26.1659	24.7914	26.129	26.3536	26.5023	26.5378	26.5555	25.6036	25.8744	25.6682	NaN	S	314;328;302;219;235	MGSVALDAGTAKDSLSPVLHPSDLILTRGTL	DSLS(1)PVLHPSDLILTR	___1	Casein kinase I substrate motif;ERK1,2 kinase substrate motif;GSK-3, ERK1, ERK2, CDK5 substrate motif;PKA kinase substrate motif;WW domain binding motif		+	CST;HTP	0.999999	1.07591e-09	208.39	314	58.4266
UID479	P35222	Catenin beta-1	CTNNB1	-0.034146	0.00144243	0.00909475	0.208962	27.4785	28.1875	27.5737	27.7148	27.2843	27.4529	27.1145	27.193	27.76	27.9358	28.0465	NaN	S	552;552;552;552;554;515;545;523;508;224	VQLLVRAHQDTQRRTSMGGTQQQFVEGVRME	RT(0.003)S(0.997)MGGTQQQFVEGVR	___1	14-3-3 domain binding motif;Aurora-A kinase substrate motif;Calmodulin-dependent protein kinase II substrate motif;G protein-coupled receptor kinase 1 substrate motif;PAK2 kinase substrate motif;PKA kinase substrate motif;PKC epsilon kinase substrate motif;PKC kinase substrate motif	CAMK2A;PKACA;Akt2;Akt1	+	CST;HTP;LTP	0.996618	2.12134e-20	238.68	552	24.6939
UID6819	Q9UK76	Hematological and neurological expressed 1 protein;Hematological and neurological expressed 1 protein, N-terminally processed	HN1	0.0399028	0.00154705	0.00481553	0.318471	28.7241	28.2778	28.3903	28.8993	29.7517	29.2429	29.3601	29.5349	28.6077	28.8645	28.5329	NaN	S	131;85	LGQSEEKPVPAAPVPSPVAPAPVPSRRNPPG	GEGDIHENVDTDLPGSLGQSEEKPVPAAPVPS(1)PVAPAPVPSR	___1	DNA dependent Protein kinase substrate motif;ERK1,2 kinase substrate motif;G protein-coupled receptor kinase 1 substrate motif;GSK-3, ERK1, ERK2, CDK5 substrate motif;WW domain binding motif		+	CST;HTP	0.999966	1.76906e-79	235.53	131	46.2905
UID8190	Q9H0H5	Rac GTPase-activating protein 1	RACGAP1	0.0297116	0.00155472	0.0583707	0.0146723	NaN	26.0416	25.3648	26.4504	27.4675	NaN	27.6115	27.6792	27.1425	26.9312	26.9977	NaN	T	580	PQTPDIKVSLLGPVTTPEHQLLKTPSSSSLS	VSLLGPVT(0.039)T(0.961)PEHQLLK	___1	GSK-3, ERK1, ERK2, CDK5 substrate motif;WW domain binding motif		+	CST;HTP	0.960854	3.69382e-05	168.5	580	13.8997
UID5719	Q96RT1-7	Protein LAP2	ERBB2IP	-0.0174744	0.00156625	0.0159145	0.0599897	25.6513	25.3237	25.5478	25.9304	25.5458	NaN	25.6174	25.5936	25.8401	25.8931	25.959	NaN	S	1179;1179;1179;1179;1179;1175;1179;1179;1179;75	YSRTSPSKRPNARVGSEHSLLDPPGKSKVPR	VGS(1)EHSLLDPPGK	___1	14-3-3 domain binding motif;Calmodulin-dependent protein kinase II substrate motif;Casein kinase II substrate motif;G protein-coupled receptor kinase 1 substrate motif;MAPKAPK2 kinase substrate motif;PKA kinase substrate motif;PKC kinase substrate motif		+	HTP	0.999755	0.00088424	109.16	1179	36.1031
UID7593	O75533	Splicing factor 3B subunit 1	SF3B1	0.0366461	0.00157539	-0.00635478	0.32529	27.0281	27.8241	27.4837	27.961	28.1304	28.1249	28.1424	28.2395	27.4643	27.5585	27.3363	NaN	T	211	RKRRWDQTADQTPGATPKKLSSWDQAETPGH	RWDQTADQTPGAT(1)PK	___1	Cdc2 kinase substrate motif;CDK1,2,4,6 kinase substrate motif;CDK5 kinase substrate motif;Growth associated histone HI kinase substrate motif;GSK-3, ERK1, ERK2, CDK5 substrate motif;PKA kinase substrate motif;PKC kinase substrate motif;WW domain binding motif	CDK2	+	CST;HTP;LTP	1	1.14424e-39	294.97	211	92.9935
UID3429	Q09666	Neuroblast differentiation-associated protein AHNAK	AHNAK	0.0451182	0.00161835	-0.0112347	0.238697	27.0528	27.7445	27.2882	NaN	27.9984	27.9342	NaN	28.1036	27.1512	27.1479	NaN	NaN	S	5448	LKGPGVDVNLKGPRISAPNVDFNLEGPKVKG	IS(1)APNVDFNLEGPK	___1	PKA kinase substrate motif;PKC kinase substrate motif		+	CST;HTP	1	0.00168559	103.83	5448	85.9764
UID7137	Q9Y2J2-2	Band 4.1-like protein 3;Band 4.1-like protein 3, N-terminally processed	EPB41L3	0.0456881	0.0016636	-0.00340243	0.356507	26.2544	26.4863	26.759	26.7708	27.5048	27.4878	26.9615	27.4772	26.5262	26.6324	26.3564	NaN	S	443;443;334;301;443;334;7;100;443	PYFERSSSKRYTMSRSLDGASVNENHEIYMK	S(1)LDGASVNENHEIYMK	___1	G protein-coupled receptor kinase 1 substrate motif		+	HTP	1	2.5534e-38	273.43	443	113.212
UID5844	Q99741	Cell division control protein 6 homolog	CDC6	0.0939109	0.00166397	-0.00390057	0.2592	25.9529	26.1119	26.1672	NaN	27.543	28.0873	NaN	27.6381	26.1092	25.8582	26.0533	NaN	S	45;45;45;45	SDAKLEPTNVQTVTCSPRVKALPLSPRKRLG	LEPTNVQTVT(0.002)CS(0.998)PR	___1	ERK1,2 kinase substrate motif;Growth associated histone HI kinase substrate motif;GSK-3, ERK1, ERK2, CDK5 substrate motif;PKA kinase substrate motif;PKC kinase substrate motif;WW domain binding motif		+	CST;HTP	0.998173	6.23292e-05	167.69	45	27.4138
UID5650	Q96KB5	Lymphokine-activated killer T-cell-originated protein kinase	PBK	0.0287605	0.00168245	0.0328726	0.0407762	26.5409	27.2483	26.3608	27.2859	28.0989	28.2272	27.8388	27.9604	27.562	27.4342	27.4379	NaN	S	59;59;25	VNVYLMKRSPRGLSHSPWAVKKINPICNDHY	GLSHS(1)PWAVK	___1	ERK1,2 kinase substrate motif;GSK-3, ERK1, ERK2, CDK5 substrate motif;WW domain binding motif		+	CST;HTP	0.999964	2.76141e-05	179.98	59	44.4598
UID2611	P29375	Lysine-specific demethylase 5A	KDM5A	0.0333498	0.00169917	0.00893343	0.180432	NaN	25.8464	26.2929	26.226	26.7804	26.9726	NaN	26.943	26.4104	26.287	26.1547	NaN	S	204;204	KEKVEPEVLSTDTQTSPEPGTRMNILPKRTR	EKVEPEVLSTDTQT(0.074)S(0.904)PEPGT(0.022)R	___1	Casein kinase II substrate motif;ERK1,2 kinase substrate motif;GSK-3, ERK1, ERK2, CDK5 substrate motif;WW domain binding motif		+	HTP	0.903816	2.52823e-44	280.81	204	10.8477
UID3125	P56181-2	NADH dehydrogenase [ubiquinone] flavoprotein 3, mitochondrial	NDUFV3	0.0182581	0.00178287	0.0207921	0.120555	NaN	25.947	25.2654	25.663	26.3459	26.2159	26.332	26.419	25.9894	NaN	26.0048	NaN	S	98	PSSYPPAVNKGRKVASPSPSGSVLFTDEGVP	KVAS(0.949)PS(0.047)PS(0.002)GS(0.002)VLFTDEGVPK	___1	Casein kinase II substrate motif;ERK1,2 kinase substrate motif;G protein-coupled receptor kinase 1 substrate motif;GSK3 kinase substrate motif;GSK-3, ERK1, ERK2, CDK5 substrate motif;PKA kinase substrate motif;PKC kinase substrate motif;WW domain binding motif		+	HTP	0.949182	5.72386e-05	111.25	98	13.0855
UID1848	O43463	Histone-lysine N-methyltransferase SUV39H1	SUV39H1	0.0290608	0.00187093	0.020641	0.0308492	25.4742	25.8459	25.8114	26.1017	26.7351	26.8788	26.4925	26.7453	26.2387	26.1217	26.1803	NaN	S	391;402	STRMDSNFGLAGLPGSPKKRVRIECKCGTES	MDSNFGLAGLPGS(1)PK	___1	Cdc2 kinase substrate motif;CDK kinase substrate motif;CDK1,2,4,6 kinase substrate motif;ERK1,2 kinase substrate motif;Growth associated histone HI kinase substrate motif;GSK-3, ERK1, ERK2, CDK5 substrate motif;PKA kinase substrate motif;PKC kinase substrate motif;WW domain binding motif		+	CST;HTP;LTP	1	4.94608e-20	233.2	391	177.8
UID326	E9PJ24	PHD and RING finger domain-containing protein 1	PHRF1	0.0389267	0.00194518	0.0122891	0.20436	28.4575	28.6696	27.9097	28.9362	29.5109	29.6945	29.4073	29.4789	28.6624	28.9314	28.6172	NaN	S	1198;1198;1200;1200;1201;1201;1202;1202;1202	TRSHSPERKGAVREASPAPLAQGEPGREDLP	EAS(1)PAPLAQGEPGREDLPTR	___1	14-3-3 domain binding motif;AMP-activated protein kinase substrate motif;Calmodulin-dependent protein kinase II substrate motif;ERK1,2 kinase substrate motif;GSK-3, ERK1, ERK2, CDK5 substrate motif;HMGCoA Reductase kinase substrate motif;PKA kinase substrate motif;PKC epsilon kinase substrate motif;PKC kinase substrate motif;WW domain binding motif		+	CST;HTP	1	1.76167e-33	253.73	1198	212.471
UID4373	Q5VVJ2	Histone H2A deubiquitinase MYSM1	MYSM1	0.0524849	0.00194592	0.0482853	0.0379362	25.357	NaN	25.4595	26.439	27.6795	27.9362	27.2325	27.6111	26.7367	26.3721	26.7759	NaN	S	110	KYMKSLQKTAKIMVHSPTKPASYSVKWTIEE	IMVHS(0.984)PT(0.016)KPASYSVK	___1	Casein kinase II substrate motif;Cdc2 kinase substrate motif;CDK kinase substrate motif;CDK1,2,4,6 kinase substrate motif;ERK1,2 kinase substrate motif;G protein-coupled receptor kinase 1 substrate motif;GSK-3, ERK1, ERK2, CDK5 substrate motif;WW domain binding motif		+	CST;HTP	0.984062	0.000151817	137.21	110	18.021
UID1034	E7EVA0	Microtubule-associated protein;Microtubule-associated protein 4	MAP4	0.0319324	0.00220228	0.0131166	0.0404188	NaN	26.887	NaN	27.0319	NaN	27.9709	27.7202	27.7527	27.1952	27.1066	27.3154	NaN	S	1970;825;825;652;560;609;191;576;552;236	TTTAAAVASTGPSSRSPSTLLPKKPTAIKTE	S(0.961)PS(0.033)T(0.005)LLPK	___1	Casein kinase II substrate motif;ERK1,2 kinase substrate motif;Growth associated histone HI kinase substrate motif;GSK-3, ERK1, ERK2, CDK5 substrate motif;WW domain binding motif		+	CST;HTP	0.961369	0.00294343	158.57	1970	14.597
UID2512	P21333-2	Filamin-A	FLNA	0.0447539	0.00221936	0.0133203	0.211084	27.9622	28.3082	27.6601	28.7636	29.4565	29.4128	29.0625	29.3913	28.4325	28.2215	28.6505	NaN	S	1084;1084;1057;1057	KVKAFGPGLQGGSAGSPARFTIDTKGAGTGG	AFGPGLQGGS(0.003)AGS(0.997)PAR	___1	Cdc2 kinase substrate motif;CDK kinase substrate motif;CDK1,2,4,6 kinase substrate motif;ERK1,2 kinase substrate motif;GSK-3, ERK1, ERK2, CDK5 substrate motif;WW domain binding motif	CDK1	+	CST;HTP;LTP	0.996771	3.04107e-20	234.77	1084	24.8946
UID4477	Q6NZY4	Zinc finger CCHC domain-containing protein 8	ZCCHC8	0.0446137	0.00222972	0.0329514	0.0240123	26.2435	27.102	26.8083	26.8522	28.4719	28.3888	28.0425	28.0133	27.504	27.127	27.4776	NaN	S	658;420	LFPADTSPSTATKIHSPIPDMSKFATGITPF	IHS(1)PIPDMSK	___1	ERK1,2 kinase substrate motif;GSK-3, ERK1, ERK2, CDK5 substrate motif;PKA kinase substrate motif;PKC kinase substrate motif;WW domain binding motif		+	CST;HTP	1	1.65878e-05	216.91	658	135.288
UID3847	Q14938-6	Nuclear factor 1 X-type;Nuclear factor 1	NFIX	0.0491823	0.00227041	0.0110215	0.253552	26.3977	26.5433	26.1576	27.245	27.5946	28.1807	27.5751	27.5248	26.9547	26.6697	26.745	NaN	S	353;360;361;353;314;361	FTHHPLPVLAGVRPGSPRATASALHFPSTSI	MAFTHHPLPVLAGVRPGS(1)PR	___1	14-3-3 domain binding motif;Calmodulin-dependent protein kinase II substrate motif;ERK1,2 kinase substrate motif;G protein-coupled receptor kinase 1 substrate motif;Growth associated histone HI kinase substrate motif;GSK-3, ERK1, ERK2, CDK5 substrate motif;PKA kinase substrate motif;PKC kinase substrate motif;WW domain binding motif		+	CST;HTP	1	2.39547e-10	150.36	353	99.2027
UID2589	P27708	CAD protein;Glutamine-dependent carbamoyl-phosphate synthase;Aspartate carbamoyltransferase;Dihydroorotase	CAD	0.15376	0.00229612	-0.0310394	0.0671114	28.7583	28.3075	28.0058	28.7337	31.2169	30.733	30.8081	31.1518	28.4124	27.3267	27.7982	NaN	S	1859;1796	LPDGRFHLPPRIHRASDPGLPAEEPKEKSSR	IHRAS(1)DPGLPAEEPKEK	___1	AMP-activated protein kinase substrate motif;HMGCoA Reductase kinase substrate motif;PKA kinase substrate motif;PKC kinase substrate motif	PKACA;p70S6K	+	CST;HTP;LTP	1	3.00753e-09	205.24	1859	95.344
UID1222	Q14562	ATP-dependent RNA helicase DHX8	DHX8	0.0314712	0.00230108	0.00453455	0.398552	26.3917	26.8253	26.4553	27.5197	27.5309	27.717	27.248	27.405	26.8959	26.988	26.7632	NaN	S	460;460	EPPFLRGHTKQSMDMSPIKIVKNPDGSLSQA	QSMDMS(1)PIK	___1	Cdc2 kinase substrate motif;CDK kinase substrate motif;CDK1,2,4,6 kinase substrate motif;ERK1,2 kinase substrate motif;GSK-3, ERK1, ERK2, CDK5 substrate motif;MAPKAPK2 kinase substrate motif;WW domain binding motif		+	CST;HTP	1	0.00165266	182.92	460	86.6133
UID3056	P52756	RNA-binding protein 5	RBM5	0.0445849	0.00233112	0.0268894	0.0159029	NaN	24.8789	24.645	25.0796	26.154	NaN	NaN	26.1078	25.3654	25.1994	25.4423	NaN	S	59;59;59;59;59;59;59;59;59	DDRRGDRYDDYRDYDSPERERERRNSDRSED	DYDS(1)PERER	___1	b-Adrenergic Receptor kinase substrate motif;Casein kinase I substrate motif;Casein kinase II substrate motif;Cdc2 kinase substrate motif;CDK kinase substrate motif;CDK1,2,4,6 kinase substrate motif;ERK1,2 kinase substrate motif;GSK-3, ERK1, ERK2, CDK5 substrate motif;WW domain binding motif		+	CST;HTP	1	0.00352505	160.72	59	95.4978
UID209	A0A0A0MTL6	Protein FAM65A	FAM65A	0.0628408	0.00235913	0.0128504	0.302646	NaN	25.64	24.7059	26.0429	27.3365	26.9154	26.5779	26.5083	25.8348	25.5171	25.7203	NaN	S	417;397;401;411;417;397;360	SDDSSSPQLSGTARHSPAPRPLVQQPEPLPI	HS(1)PAPRPLVQQPEPLPIQVAFR	___1	ERK1,2 kinase substrate motif;GSK-3, ERK1, ERK2, CDK5 substrate motif;PKA kinase substrate motif;PKC kinase substrate motif;WW domain binding motif		+	HTP	1	7.41117e-08	125.05	417	72.4254
UID433	P11171-2	Protein 4.1	EPB41	0.0469384	0.00245026	0.0164831	0.0238219	NaN	27.1138	27.1043	NaN	28.5555	28.4188	27.8806	28.4543	27.4654	27.5207	27.2754	NaN	S	381;679;712;677;470;503;712;712;489;698;470;641;503;169;623	PEPRPSEWDKRLSTHSPFRTLNINGQIPTGE	LST(0.001)HS(0.999)PFR	___1	Cdc2 kinase substrate motif;CDK kinase substrate motif;CDK1,2,4,6 kinase substrate motif;ERK1,2 kinase substrate motif;G protein-coupled receptor kinase 1 substrate motif;GSK-3, ERK1, ERK2, CDK5 substrate motif;WW domain binding motif	CDK1	+	CST;HTP;LTP	0.998524	0.00944364	111.06	679	28.3075
UID2787	P42695	Condensin-2 complex subunit D3	NCAPD3	0.0325633	0.00247402	0.0200888	0.197871	25.4155	26.2118	NaN	26.7316	27.0965	NaN	NaN	27.0845	26.5333	26.529	26.3953	NaN	S	1384	RSRSLGVLPFTLNSGSPEKTCSQVSSYSLEQ	SLGVLPFTLNS(0.005)GS(0.995)PEK	___1	Casein kinase II substrate motif;Cdc2 kinase substrate motif;CDK kinase substrate motif;CDK1,2,4,6 kinase substrate motif;ERK1,2 kinase substrate motif;G protein-coupled receptor kinase 1 substrate motif;GSK-3, ERK1, ERK2, CDK5 substrate motif;WW domain binding motif		+	CST;HTP	0.9954	2.29762e-20	238.32	1384	23.3521
UID8038	Q86YP4-2	Transcriptional repressor p66-alpha	GATAD2A	0.043066	0.00247756	0.0152602	0.094757	27.063	26.9943	NaN	26.5993	27.8416	28.3916	27.9036	27.8423	26.994	27.1501	27.3703	NaN	T	189;189;189	ATAQKPTGSVGSTVTTPPPLVRGTQNIPAGK	EAT(0.001)AQKPT(0.001)GS(0.001)VGS(0.005)T(0.001)VT(0.139)T(0.852)PPPLVR	___1	GSK-3, ERK1, ERK2, CDK5 substrate motif;MAPKAPK2 kinase substrate motif;WW domain binding motif		+	CST;HTP	0.851516	5.72179e-31	247.35	189	7.87588
UID2788	P42858	Huntingtin	HTT	0.0370188	0.00249978	0.010285	0.177562	26.5849	26.8099	26.3254	26.9932	27.4561	NaN	27.5204	27.7264	26.7348	26.8267	27.0461	NaN	S	1199	KGKEKEPGEQASVPLSPKKGSEASAASRQSD	GKEKEPGEQASVPLS(1)PK	___1	Cdc2 kinase substrate motif;CDK kinase substrate motif;CDK1,2,4,6 kinase substrate motif;CDK4 kinase substrate motif;ERK1,2 kinase substrate motif;Growth associated histone HI kinase substrate motif;GSK-3, ERK1, ERK2, CDK5 substrate motif;MAPKAPK2 kinase substrate motif;PKA kinase substrate motif;PKC kinase substrate motif;WW domain binding motif	CDK5	+	CST;HTP;LTP	1	1.28893e-08	195.45	1199	74.4222
UID7756	P46821	Microtubule-associated protein 1B;MAP1B heavy chain;MAP1 light chain LC1	MAP1B	0.0440462	0.00250335	0.000515386	0.462052	NaN	NaN	27.9082	27.9934	28.7948	29.0967	28.4839	28.935	28.0432	NaN	27.8784	NaN	T	1067	AAEAGGAEEQYGFLTTPTKQLGAQSPGREPA	AAEAGGAEEQYGFLT(0.149)T(0.835)PT(0.016)K	___1	Cdc2 kinase substrate motif;CDK1,2,4,6 kinase substrate motif;CDK5 kinase substrate motif;Growth associated histone HI kinase substrate motif;GSK-3, ERK1, ERK2, CDK5 substrate motif;WW domain binding motif		+	CST;HTP	0.835014	5.66949e-40	276.74	1067	7.49275
UID6832	Q9UKJ3	G patch domain-containing protein 8	GPATCH8	0.0344958	0.00251448	0.00716066	0.243223	NaN	27.8661	28.4502	28.3161	29.0779	29.3086	29.0025	28.76	28.4219	28.3743	28.2574	NaN	S	740;662	ADSERGPKPEPPGSGSPAPPRRRRRAQDDSQ	GPKPEPPGS(0.01)GS(0.99)PAPPR	___1	ERK1,2 kinase substrate motif;G protein-coupled receptor kinase 1 substrate motif;GSK-3, ERK1, ERK2, CDK5 substrate motif;WW domain binding motif		+	CST;HTP	0.989613	8.78298e-10	210.91	740	19.7896
UID8216	Q9NPF5	DNA methyltransferase 1-associated protein 1	DMAP1	0.0310484	0.0025734	0.00254223	0.446318	25.7867	26.0691	25.4681	26.722	26.6777	26.4862	26.56	26.7729	26.2225	25.9711	25.9784	NaN	T	445	PDPKDTIIDVVGAPLTPNSRKRRESASSSSS	DTIIDVVGAPLT(0.998)PNS(0.002)R	___1	Casein kinase II substrate motif;ERK1,2 kinase substrate motif;GSK3, Erk1, Erk2 and CDK5 kinase motif;GSK-3, ERK1, ERK2, CDK5 substrate motif;RAF1 kinase substrate motif;WW domain binding motif	CDK2	+	CST;HTP;LTP	0.998043	5.26358e-20	246.66	445	27.0756
UID5488	Q96A00	Protein phosphatase 1 regulatory subunit 14A	PPP1R14A	0.0437041	0.00258694	0.00764489	0.245558	29.0191	29.5561	29.694	NaN	30.4358	30.7413	30.158	30.6215	29.606	29.5509	29.5813	NaN	S	26;26;26;26	LSKLQSPSRARGPGGSPGGLQKRHARVTVKY	GPGGS(1)PGGLQKR	___1	ERK1,2 kinase substrate motif;GSK-3, ERK1, ERK2, CDK5 substrate motif;WW domain binding motif		+	CST;HTP	1	1.67867e-19	281.36	26	87.6243
UID4546	Q6PKG0	La-related protein 1	LARP1	0.0388533	0.00258989	0.0150791	0.107903	28.0789	28.6278	28.1035	28.6874	29.3093	29.8029	29.1996	29.509	28.6394	28.5231	28.8552	NaN	S	143;143;68	TKNALPPVLTTVNGQSPPEHSAPAKVVRAAV	NALPPVLTTVNGQS(1)PPEHSAPAK	___1	Casein kinase II substrate motif;ERK1,2 kinase substrate motif;GSK-3, ERK1, ERK2, CDK5 substrate motif;WW domain binding motif		+	HTP	0.999583	3.2602e-16	180.63	143	36.5332
UID6116	Q9H0C8	Integrin-linked kinase-associated serine/threonine phosphatase 2C	ILKAP;ILKAP3;ILKAP2	0.0224357	0.00260188	0.00853178	0.356913	29.6012	30.3524	28.8011	30.437	30.4795	30.5456	30.2978	30.4548	30.0863	29.8496	29.9881	NaN	S	13;13;13;13	___MDLFGDLPEPERSPRPAAGKEAQKGPLL	MDLFGDLPEPERS(1)PRPAAGK	___1	ERK1,2 kinase substrate motif;G protein-coupled receptor kinase 1 substrate motif;Growth associated histone HI kinase substrate motif;GSK-3, ERK1, ERK2, CDK5 substrate motif;PKA kinase substrate motif;PKC kinase substrate motif;WW domain binding motif		+	HTP	1	6.50141e-14	209.43	13	109.386
UID3708	Q13895	Bystin	BYSL	0.0242056	0.00261585	-0.00236466	0.448048	28.0999	28.4305	27.5113	28.8545	28.7067	28.7418	28.4186	28.7512	28.1705	28.2398	28.1231	NaN	S	98;98	RERTTRLGPRMPQDGSDDEDEEWPTLEKAAT	MPQDGS(1)DDEDEEWPTLEK	___1	BARD1 BRCT domain binding motif;Casein kinase II substrate motif		+	CST;HTP	1	1.22684e-15	218.25	98	148.336
UID1024	E7EVA0	Microtubule-associated protein;Microtubule-associated protein 4	MAP4	0.0526828	0.002624	0.0144802	0.0763793	26.0057	25.8878	25.6801	26.0873	26.8863	27.5324	26.9208	27.2612	26.4487	26.0138	26.0674	NaN	S	375;358;358;358	APAKDVTLLKETERASPIKMDLAPSKDMGPP	AS(1)PIKMDLAPSK	___1	Casein kinase I substrate motif;Cdc2 kinase substrate motif;CDK kinase substrate motif;CDK1,2,4,6 kinase substrate motif;ERK1,2 kinase substrate motif;GSK-3, ERK1, ERK2, CDK5 substrate motif;PKA kinase substrate motif;PKC kinase substrate motif;WW domain binding motif		+	CST;HTP	1	3.25742e-48	294.93	375	122.844
UID4684	Q7Z3K3-5	Pogo transposable element with ZNF domain	POGZ	0.0168736	0.00264018	-0.00853139	0.344351	NaN	25.7791	NaN	26.4431	NaN	26.2464	26.2786	NaN	NaN	25.9723	25.942	NaN	S	330;372;372;425;363;416	SLDSEPSVPSAAKPPSPEKTAPVASTPSSTP	SLDSEPSVPS(0.001)AAKPPS(0.999)PEK	___1	Casein kinase II substrate motif;Cdc2 kinase substrate motif;CDK kinase substrate motif;CDK1,2,4,6 kinase substrate motif;DNA dependent Protein kinase substrate motif;ERK1,2 kinase substrate motif;G protein-coupled receptor kinase 1 substrate motif;GSK-3, ERK1, ERK2, CDK5 substrate motif;PKA kinase substrate motif;PKC kinase substrate motif;WW domain binding motif		+	HTP	0.999386	1.69014e-06	146.67	330	32.1297
UID6312	Q9H8Y5	Ankyrin repeat and zinc finger domain-containing protein 1	ANKZF1	0.028087	0.00265996	0.0548537	0.145967	28.7997	28.3678	25.6285	28.9236	29.7159	29.498	29.3585	29.7581	29.0772	28.9474	29.0123	NaN	S	533;323	PADPRVLSLLSAPLGSGGFTLLHAAAAAGRG	VLSLLSAPLGS(1)GGFTLLHAAAAAGR	___1	G protein-coupled receptor kinase 1 substrate motif		+	CST;HTP	0.99981	2.93082e-46	261.26	533	37.3237
UID172	Q14978-3	Nucleolar and coiled-body phosphoprotein 1	NOLC1	0.0402195	0.0026679	-0.0115483	0.196922	31.5583	30.9751	30.682	31.5103	31.5482	31.6762	31.7669	32.2379	30.7917	30.8672	31.1395	NaN	S	547;538;548;539	DDSSEEEEEKLKGKGSPRPQAPKANGTSALT	GS(1)PRPQAPK	___1	ERK1,2 kinase substrate motif;Growth associated histone HI kinase substrate motif;GSK-3, ERK1, ERK2, CDK5 substrate motif;PKA kinase substrate motif;PKC kinase substrate motif;WW domain binding motif		+	CST;HTP	1	0.000558119	117.48	539	91.4691
UID3229	P98172	Ephrin-B1	EFNB1	0.0187946	0.00268227	0.0326023	0.0411527	25.859	NaN	25.1232	25.8883	26.404	26.6859	26.5322	26.5891	26.294	26.1648	26.1686	NaN	S	287	HTQQRAAALSLSTLASPKGGSGTAGTEPSDI	AAALSLSTLAS(1)PK	___1	ERK1,2 kinase substrate motif;Growth associated histone HI kinase substrate motif;GSK-3, ERK1, ERK2, CDK5 substrate motif;MAPKAPK2 kinase substrate motif;PKA kinase substrate motif;PKC kinase substrate motif;WW domain binding motif		+	HTP	0.999876	1.27582e-06	182.02	287	39.2972
UID6187	Q9H329-2	Band 4.1-like protein 4B	EPB41L4B	0.0648772	0.00269337	-0.0573469	0.00676736	NaN	26.4311	26.0153	26.7698	26.8184	26.795	25.9522	26.6087	25.1573	25.4897	25.4821	NaN	S	466	YHPNIHPSQPRWHPHSPNVRPSFQDDRSHWK	WHPHS(1)PNVRPSFQDDR	___1	ERK1,2 kinase substrate motif;GSK-3, ERK1, ERK2, CDK5 substrate motif;WW domain binding motif		+	CST;HTP	0.999997	4.36329e-05	120.11	466	55.0836
UID3049	P52701	DNA mismatch repair protein Msh6	MSH6	0.0377943	0.00271222	0.0224735	0.0401264	28.066	28.5834	28.428	28.7869	29.6935	29.9327	29.4383	29.6573	29.0589	28.6863	28.9939	NaN	S	41;41;41;41;41	RASREGGRAAAAPGASPSPGGDAAWSEAGPG	AAAAPGAS(0.995)PS(0.005)PGGDAAWSEAGPGPRPLAR	___1	Casein kinase II substrate motif;ERK1,2 kinase substrate motif;GSK-3, ERK1, ERK2, CDK5 substrate motif;WW domain binding motif		+	HTP	0.994797	1.19331e-76	292.53	41	22.8159
UID2278	P06748-3	Nucleophosmin	NPM1	0.0308868	0.00274891	0.0192348	0.0293425	28.7108	NaN	29.0297	29.2114	30.0895	30.0596	29.8767	NaN	29.4183	29.3672	29.3335	NaN	S	254	KGPSSVEDIKAKMQASIEKAH__________	MQAS(1)IEKAH	___1	Casein kinase II substrate motif;G protein-coupled receptor kinase 1 substrate motif;PKA kinase substrate motif		+	CST;HTP	1	0.00318209	140.78	254	103.686
UID944	S4R3H4	Apoptotic chromatin condensation inducer in the nucleus	ACIN1	-0.0342033	0.00276783	0.0585173	0.000468646	25.7621	25.9657	25.7401	26.0719	NaN	NaN	26.2924	26.3574	26.9225	26.9904	NaN	NaN	S	785;825;67;98;767	EKKESSLPKSFKRKISVVSATKGVPAGNSDT	KIS(1)VVSATK	___1	14-3-3 domain binding motif;Calmodulin-dependent protein kinase II alpha substrate motif;Calmodulin-dependent protein kinase II substrate motif;Calmodulin-dependent protein kinase IV substrate motif;Casein kinase II substrate motif;G protein-coupled receptor kinase 1 substrate motif;Phosphorylase kinase substrate motif;Pim1 kinase substrate sequence;PKA kinase substrate motif;PKC epsilon kinase s…		+	CST;HTP	0.999999	0.00135623	185.37	767	62.4262
UID7872	Q13416	Origin recognition complex subunit 2	ORC2	0.0534899	0.00277575	0.0173734	0.0686573	27.1369	26.7183	27.1897	26.8435	28.1	28.7909	28.1857	28.2435	27.5459	27.3267	27.024	NaN	T	226	IQAQNRVVSAPVGKETPSKRMKRDKTSDLVE	VVSAPVGKET(1)PSKR	___1	b-Adrenergic Receptor kinase substrate motif;Cdc2 kinase substrate motif;CDK1,2,4,6 kinase substrate motif;CDK5 kinase substrate motif;GSK-3, ERK1, ERK2, CDK5 substrate motif;PKA kinase substrate motif;PKC kinase substrate motif;WW domain binding motif	CDK2	+	CST;HTP;LTP	0.999735	1.86897e-25	254.72	226	35.7604
UID1551	J3KQR7	Centrosomal protein of 170 kDa protein B	CEP170B	0.052431	0.00278516	0.0158066	0.201315	NaN	25.883	26.2895	26.8813	27.6381	28.0761	27.5613	27.2349	26.8309	26.4461	26.6477	NaN	S	656;585;655;655	GAAPQAEHQGLPVPGSPGGQKWVSRWASLAD	PLGAAPQAEHQGLPVPGS(1)PGGQK	___1	ERK1,2 kinase substrate motif;GSK-3, ERK1, ERK2, CDK5 substrate motif;WW domain binding motif	Chk1	+	CST;HTP	1	2.241e-18	142.33	656	69.7824
UID1944	O60566	Mitotic checkpoint serine/threonine-protein kinase BUB1 beta	BUB1B	0.0734106	0.00281705	-0.00217882	0.460365	26.6826	26.2525	27.0316	27.755	28.0774	28.9724	27.8457	28.2783	27.0493	26.6623	26.9577	NaN	S	543;557;494	FSIFDEFLLSEKKNKSPPADPPRVLAQRRPL	NKS(1)PPADPPR	___1	ERK1, ERK2, SAPK, CDK5 and GSK3 kinase substrate motif;ERK1,2 kinase substrate motif;Growth associated histone HI kinase substrate motif;GSK-3, ERK1, ERK2, CDK5 substrate motif;PKA kinase substrate motif;PKC kinase substrate motif;WW domain binding motif	CDK1;TTK	+	HTP;LTP	1	0.000446098	153.34	543	49.732
UID7404	Q13098-7	COP9 signalosome complex subunit 1	GPS1	0.0262043	0.00282101	0.0353206	0.00429896	26.0002	26.2606	26.1181	26.602	27.3902	NaN	27.2924	27.4835	26.9044	26.8522	26.9306	NaN	T	515;479;475;459;514;478;474;67	IHVKSPPREGSQGELTPANSQSRMSTNM___	EGSQGELT(1)PANSQSR	___1	G protein-coupled receptor kinase 1 substrate motif;GSK-3, ERK1, ERK2, CDK5 substrate motif;RAF1 kinase substrate motif;WW domain binding motif		+	CST;HTP;LTP	0.999997	2.3099e-26	264.85	515	56.0598
UID1811	O43164-2	E3 ubiquitin-protein ligase Praja-2	PJA2	0.0450715	0.00290213	0.0261418	0.0667063	27.2508	26.9008	27.6294	27.9795	28.7251	29.2574	28.5707	28.7612	28.015	27.9821	27.8285	NaN	S	309;309	CSEQNTNDREKNHGSSPEQVVRPKVRKLISS	NHGS(0.002)S(0.998)PEQVVRPK	___1	Casein kinase II substrate motif;ERK1,2 kinase substrate motif;GSK-3, ERK1, ERK2, CDK5 substrate motif;MDC1 BRCT domain binding motif;Plk1 PBD domain binding motif;WW domain binding motif		+	HTP	0.998315	1.12269e-09	208.27	309	27.7259
UID2546	P23511-2	Nuclear transcription factor Y subunit alpha	NFYA	0.0258932	0.00292479	0.00225855	0.429674	27.4604	28.0301	27.6852	28.1172	28.4697	28.4167	28.1265	28.4729	NaN	27.8222	27.9114	NaN	S	297;326	KRGEGGRFFSPKEKDSPHMQDPNQADEEAMT	EKDS(1)PHMQDPNQADEEAMTQIIR	___1	b-Adrenergic Receptor kinase substrate motif;Casein kinase I substrate motif;ERK1,2 kinase substrate motif;GSK-3, ERK1, ERK2, CDK5 substrate motif;PKA kinase substrate motif;PKC kinase substrate motif;WW domain binding motif		+	CST;HTP	1	7.80191e-43	241.65	297	175.866
UID3603	Q13425	Beta-2-syntrophin	SNTB2	0.0240589	0.00295661	0.00159254	0.436042	27.1404	27.7389	27.2154	27.5892	27.9028	27.9525	27.7079	28.0884	27.5635	27.3473	27.4429	NaN	S	110;110;110	SPPAPPRGPAGEAGASPPVRRVRVVKQEAGG	GPAGEAGAS(1)PPVRR	___1	ERK1,2 kinase substrate motif;GSK-3, ERK1, ERK2, CDK5 substrate motif;WW domain binding motif		+	CST;HTP	1	1.44985e-15	232.37	110	198.147
UID2201	O95997	Securin;Securin-2	PTTG1;PTTG2	0.0285137	0.00296951	0.0523396	0.00233306	26.9025	27.3187	26.8284	27.5371	28.9896	28.6502	28.5124	28.6939	28.2141	28.2099	28.025	NaN	S	165;165;165	DEERELEKLFQLGPPSPVKMPSPPWESNLLQ	LFQLGPPS(1)PVK	___1	Cdc2 kinase substrate motif;CDK kinase substrate motif;CDK1,2,4,6 kinase substrate motif;DNA dependent Protein kinase substrate motif;ERK1,2 kinase substrate motif;GSK-3, ERK1, ERK2, CDK5 substrate motif;WW domain binding motif	CDK1	+	CST;HTP;LTP	1	9.05991e-06	207.47	165	141.581
UID4308	Q5UIP0-2	Telomere-associated protein RIF1	RIF1	0.039458	0.00300202	0.0146102	0.10383	NaN	27.2745	26.8664	27.3684	28.1827	28.394	NaN	28.0455	27.6357	27.4121	27.2912	NaN	S	2161;2161;435	QKLRELDPSLVSANDSPSGMQTRCVWSPLAS	ELDPSLVSANDS(0.998)PS(0.002)GMQTR	___1	b-Adrenergic Receptor kinase substrate motif;Casein kinase II substrate motif;ERK1,2 kinase substrate motif;GSK-3, ERK1, ERK2, CDK5 substrate motif;MAPKAPK2 kinase substrate motif;WW domain binding motif		+	CST;HTP	0.998103	1.42285e-79	324.79	2161	27.2413
UID1504	J3KMY0	Cell division cycle-associated protein 3	CDCA3	0.0269294	0.00300383	0.0462567	0.0025256	27.7595	28.0763	28.0019	28.5213	29.6197	29.7609	29.3014	29.524	29.057	29.0475	28.9106	NaN	S	68;68;68;68	EQLEGLKHAQDSDPRSPTLGIARTPMKTSSG	HAQDS(0.003)DPRS(0.987)PT(0.01)LGIAR	___1	Casein kinase I substrate motif;Casein kinase II substrate motif;ERK1,2 kinase substrate motif;Growth associated histone HI kinase substrate motif;GSK-3, ERK1, ERK2, CDK5 substrate motif;MAPKAPK2 kinase substrate motif;WW domain binding motif		+	HTP	0.987402	1.7319e-13	216.98	68	20.1527
UID5955	Q9BV73-2	Centrosome-associated protein CEP250	CEP250	0.067408	0.00306465	-0.0187556	0.0568014	25.2572	25.3281	NaN	25.568	26.3414	26.2235	26.1301	26.3253	25.3197	24.8999	24.9501	NaN	S	2173;2229;717	ELELTRRALEKERLHSPGATSTAELGSRGEQ	LHS(1)PGATSTAELGSR	___1	14-3-3 domain binding motif;Calmodulin-dependent protein kinase II substrate motif;ERK1,2 kinase substrate motif;G protein-coupled receptor kinase 1 substrate motif;GSK-3, ERK1, ERK2, CDK5 substrate motif;MAPKAPK1 kinase substrate motif;PKA kinase substrate motif;PKC kinase substrate motif;WW domain binding motif		+	CST;HTP	1	0.000147401	148.7	2173	67.0694
UID6091	Q9C0C9	E2/E3 hybrid ubiquitin-protein ligase UBE2O	UBE2O	0.0567239	0.00309305	-0.0195692	0.0411626	25.8313	26.3205	25.9951	26.1543	27.0015	26.8288	26.2122	26.9796	25.8346	25.8615	25.4759	NaN	S	401;161	VKRLLKKQVVRIMSCSPDTQCSRDHSMEDPD	IMSCS(1)PDTQCSR	___1	Casein kinase II substrate motif;ERK1,2 kinase substrate motif;GSK-3, ERK1, ERK2, CDK5 substrate motif;WW domain binding motif		+	CST;HTP	0.999989	9.77932e-09	216.84	401	50.7503
UID8240	Q9NYV4	Cyclin-dependent kinase 12	CDK12	0.0611036	0.00318718	-0.0337656	0.0325259	NaN	NaN	26.0654	26.2094	26.644	26.8421	26.4261	NaN	25.6672	25.715	25.2161	NaN	T	1244	ENNSDKNSGPQGPRRTPTMPQEEAAACPPHI	RT(0.944)PT(0.056)MPQEEAAACPPHILPPEK	___1	G protein-coupled receptor kinase 1 substrate motif;Growth associated histone HI kinase substrate motif;GSK-3, ERK1, ERK2, CDK5 substrate motif;PKA kinase substrate motif;PKC kinase substrate motif;WW domain binding motif		+	CST;HTP	0.943586	2.65548e-17	191.4	1244	12.2339
UID311	A0A0G2JNZ2	Protein scribble homolog	SCRIB	0.0284698	0.00320327	0.00308379	0.44802	26.9535	27.1076	25.7945	27.4004	27.3403	27.6012	27.1931	27.4931	26.8688	26.9216	26.8237	NaN	S	853;853;853;853;772;772	ERRGGGLRLPLLPPESPGPLRQRHVACLARS	LPLLPPES(1)PGPLR	___1	b-Adrenergic Receptor kinase substrate motif;ERK1,2 kinase substrate motif;GSK-3, ERK1, ERK2, CDK5 substrate motif;WW domain binding motif		+	CST;HTP	1	2.04527e-05	170.79	853	116.838
UID4501	Q6P2E9	Enhancer of mRNA-decapping protein 4	EDC4	0.0496502	0.0032092	0.000182078	0.49339	25.7965	26.2939	25.9771	26.3357	27.2605	26.9796	26.9516	26.8806	26.3305	25.8694	26.1124	NaN	S	844;463	TAPDITRETCSTLAESPRNGLQEKHKSLAFH	ETCSTLAES(1)PR	___1	b-Adrenergic Receptor kinase substrate motif;ERK1,2 kinase substrate motif;Growth associated histone HI kinase substrate motif;GSK-3, ERK1, ERK2, CDK5 substrate motif;PKA kinase substrate motif;PKC kinase substrate motif;WW domain binding motif		+	CST;HTP	0.999946	2.86714e-05	181.44	844	42.8282
UID33	A0A087WVR3	E3 ubiquitin-protein ligase UHRF1	UHRF1	0.0395752	0.00322423	0.0401853	0.0174163	27.3553	27.7674	27.5263	28.3323	29.2507	29.2023	29.2111	29.6257	28.6745	28.6303	28.2823	NaN	S	300;351;287;300	IFVDEVFKIERPGEGSPMVDNPMRRKSGPSC	IERPGEGS(1)PMVDNPMR	___1	ERK1,2 kinase substrate motif;GSK-3, ERK1, ERK2, CDK5 substrate motif;WW domain binding motif		+	HTP	1	4.56018e-28	254.59	300	48.0533
UID98	A0A087X0K9	Tight junction protein ZO-1	TJP1	0.0420069	0.00326531	0.0133155	0.247202	NaN	27.715	26.7969	27.8184	28.282	28.6611	NaN	28.6055	27.7612	27.8249	27.5075	NaN	S	1525;1541;1537;1617;1617;89	YQINNISTVPKAIPVSPSAVEEDEDEDGHTV	AIPVS(0.983)PS(0.017)AVEEDEDEDGHTVVATAR	___1	Casein kinase II substrate motif;ERK1,2 kinase substrate motif;GSK-3, ERK1, ERK2, CDK5 substrate motif;WW domain binding motif		+	CST;HTP	0.983179	1.31016e-13	153.81	1525	17.6677
UID2410	P15924	Desmoplakin	DSP	0.048249	0.00328435	-0.0325867	0.00192604	NaN	26.6453	26.8449	26.7991	26.8843	27.5101	27.0448	26.7818	26.3155	26.0478	26.1328	NaN	S	22;22;22	SHPRINTLGRMIRAESGPDLRYEVTSGGGGT	AES(1)GPDLR	___1	14-3-3 domain binding motif;AMP-activated protein kinase substrate motif;b-Adrenergic Receptor kinase substrate motif;Calmodulin-dependent protein kinase I substrate motif;Calmodulin-dependent protein kinase II substrate motif;Calmodulin-dependent protein kinase IV substrate motif;Casein kinase II substrate motif;Chk1 kinase substrate motif;HMGCoA Reductase kinase substrate motif;PKA kinase subst…		+	CST;HTP	1	0.00196984	175.88	22	132.01
UID7253	Q9Y613	FH1/FH2 domain-containing protein 1	FHOD1	0.0753846	0.00330731	-0.0310743	0.0609405	NaN	NaN	26.1398	26.2402	26.9381	27.2941	NaN	26.7884	25.2408	25.7556	25.8994	NaN	S	367	ERRKPSSEEGKRSRRSLEGGGCPARAPEPGP	S(1)LEGGGCPAR	___1	Casein kinase II substrate motif;PKA kinase substrate motif;PKC kinase substrate motif		+	CST;HTP	1	0.000381953	134.57	367	132.567
UID4458	Q6IE81-2	Protein Jade-1	JADE1	0.0287205	0.00340689	0.00318201	0.35724	25.8067	26.3511	26.2665	26.1669	26.5042	26.6373	26.8779	26.9104	26.1877	26.12	26.3089	NaN	S	731;743	VNYNQTAVKVPTTPASPVKNWGGFRIPKKGE	VPTTPAS(1)PVK	___1	Cdc2 kinase substrate motif;CDK kinase substrate motif;CDK1,2,4,6 kinase substrate motif;ERK1,2 kinase substrate motif;GSK-3, ERK1, ERK2, CDK5 substrate motif;WW domain binding motif		+	CST;HTP	0.99993	0.000806726	123.2	731	41.5727
UID7802	P53611	Geranylgeranyl transferase type-2 subunit beta	RABGGTB	0.035149	0.00342571	0.0161743	0.111195	27.5931	28.3731	28.0282	28.4215	29.1862	29.399	28.873	29.0289	28.3758	28.4586	28.4281	NaN	T	3;3	_____________MGTPQKDVIIKSDAPDTL	GT(1)PQKDVIIK	___1	Cdc2 kinase substrate motif;CDK1,2,4,6 kinase substrate motif;CDK5 kinase substrate motif;GSK-3, ERK1, ERK2, CDK5 substrate motif;WW domain binding motif		+	HTP	1	0.000305327	162.93	3	158.576
UID329	E9PJ24	PHD and RING finger domain-containing protein 1	PHRF1	0.0301285	0.00345291	-0.0109921	0.0681891	27.5831	27.9737	27.6409	27.9103	28.0529	28.3689	27.9134	28.2565	27.508	27.6373	27.5533	NaN	S	911;911;913;913;914;914;915;915;915	SAMSKLRGAVAAEGASDTEREEPTESQGLAA	GAVAAEGAS(1)DTEREEPTESQGLAAR	___1	Casein kinase I substrate motif;Casein kinase II substrate motif		+	CST;HTP	0.999915	7.05899e-112	359.5	911	40.6955
UID6061	Q9C026	E3 ubiquitin-protein ligase TRIM9	TRIM9	0.0304672	0.00348459	0.0174598	0.126895	26.253	26.5989	25.9535	26.8815	27.2401	27.6044	27.1947	27.2175	26.5786	26.8622	26.7894	NaN	S	46;46;46	QACARNILVQTPESESPQSHRAAGSGVSDYD	NILVQTPES(0.001)ES(0.999)PQSHR	___1	b-Adrenergic Receptor kinase substrate motif;Casein kinase I substrate motif;Casein kinase II substrate motif;ERK1,2 kinase substrate motif;GSK-3, ERK1, ERK2, CDK5 substrate motif;WW domain binding motif		+	HTP	0.99923	2.1572e-38	275.42	46	32.0266
UID7465	G5E953	Myotubularin-related protein 3	MTMR3	0.0376486	0.00354753	-0.0138864	0.146999	27.1452	27.0508	27.378	27.8308	27.6403	27.8011	27.8608	27.9196	26.9792	26.9912	27.2972	NaN	T	595;731;731;731	EGKEDPLLEKESRRKTPEASAIGLHQDPELG	RKT(1)PEASAIGLHQDPELGDAALR	___1	Calmodulin-dependent protein kinase II substrate motif;G protein-coupled receptor kinase 1 substrate motif;Growth associated histone HI kinase substrate motif;GSK-3, ERK1, ERK2, CDK5 substrate motif;MAPKAPK2 kinase substrate motif;PAK2 kinase substrate motif;PKA kinase substrate motif;PKC kinase substrate motif;WW domain binding motif		+	CST;HTP	1	1.7172e-20	208.15	595	72.5626
UID3626	Q13439-3	Golgin subfamily A member 4	GOLGA4	0.0357307	0.00360368	-0.0106799	0.294219	26.4084	27.0638	26.1695	27.3707	27.3823	27.3971	26.9167	27.1907	26.7567	26.4835	26.4272	NaN	S	71;71;93;71;71;93	GDTQSFAQKLQLRVPSVESLFRSPIKESLFR	VPS(1)VESLFR	___1	14-3-3 domain binding motif;AMP-activated protein kinase substrate motif;Calmodulin-dependent protein kinase II substrate motif;Casein kinase II substrate motif;DNA dependent Protein kinase substrate motif;HMGCoA Reductase kinase substrate motif;Phosphorylase kinase substrate motif;PKA kinase substrate motif;PKC kinase substrate motif	Chk1	+	CST;HTP	1	0.00140784	153.1	71	77.2946
UID2423	P16949	Stathmin	STMN1	-0.0392156	0.00362072	0.015614	0.102995	28.2683	28.4208	27.8761	28.6786	28.0398	27.4547	27.8237	28.088	28.606	28.7788	28.4723	18.6592	S	16;16;16	MASSDIQVKELEKRASGQAFELILSPRSKES	RAS(1)GQAFELILS(1)PR	___1	Calmodulin-dependent protein kinase II substrate motif;Chk1 kinase substrate motif;PAK2 kinase substrate motif;PKA kinase substrate motif;PKC kinase substrate motif	CAMK2A;CAMK4;PKACA;CAMK2B;PAK1	+	CST;HTP;LTP	1	1.22535e-09	208.13	16	110.909
UID5325	Q8WXE1-2	ATR-interacting protein	ATRIP	0.0396489	0.00363025	0.00699097	0.262519	26.3838	26.7927	27.0901	26.7951	27.6325	27.8146	27.2584	27.8738	26.7461	26.8592	27.081	NaN	S	224;224;37;97;131;224;131	SERANKLAAPSVSHVSPRKNPSVVIKPEACS	LAAPSVSHVS(1)PR	___1	Cdc2 kinase substrate motif;CDK kinase substrate motif;CDK1,2,4,6 kinase substrate motif;ERK1,2 kinase substrate motif;Growth associated histone HI kinase substrate motif;GSK-3, ERK1, ERK2, CDK5 substrate motif;PKA kinase substrate motif;PKC kinase substrate motif;WW domain binding motif	CDK2	+	CST;HTP;LTP	0.999959	1.72863e-08	177.38	224	43.8953
UID1797	O15446	DNA-directed RNA polymerase I subunit RPA34	CD3EAP	0.0198314	0.00367794	0.0170639	0.11354	26.1931	26.7081	26.2484	26.9976	27.3376	27.3517	27.1153	27.0921	26.9239	26.83	26.8037	NaN	S	285;287	KQEQINTEPLEDTVLSPTKKRKRQKGTEGME	QEQINTEPLEDT(0.001)VLS(0.951)PT(0.049)K	___1	Casein kinase II substrate motif;Cdc2 kinase substrate motif;CDK kinase substrate motif;CDK1,2,4,6 kinase substrate motif;ERK1,2 kinase substrate motif;GSK-3, ERK1, ERK2, CDK5 substrate motif;WW domain binding motif	CDK1	+	CST;HTP	0.950811	1.92639e-65	313.12	285	12.9123
UID6247	Q9H6F5	Coiled-coil domain-containing protein 86	CCDC86	0.0317855	0.0036815	-0.00243571	0.376826	29.1678	29.5644	29.1607	29.4506	30.1381	29.8167	29.7865	30.0139	29.4967	29.1698	29.1927	NaN	S	91	AGLESPQGQPEPGAASPQRQQDLHLESPQRQ	LQQGAGLES(1)PQGQPEPGAAS(1)PQR	___1	Cdc2 kinase substrate motif;CDK kinase substrate motif;CDK1,2,4,6 kinase substrate motif;ERK1,2 kinase substrate motif;GSK-3, ERK1, ERK2, CDK5 substrate motif;WW domain binding motif		+	CST;HTP	1	1.96267e-121	373.64	91	228.317
UID7861	Q12893	Transmembrane protein 115	TMEM115	0.0276254	0.00377247	0.00323353	0.286596	NaN	26.4167	26.2039	26.4904	26.971	26.7651	27.1955	26.8303	26.5175	26.3929	26.3782	NaN	T	329	SGAKVDSPLPSDKAPTPPGKGAAPESSLITF	VDSPLPSDKAPT(1)PPGK	___1	DNA dependent Protein kinase substrate motif;GSK-3, ERK1, ERK2, CDK5 substrate motif;PKA kinase substrate motif;PKC kinase substrate motif;WW domain binding motif		+	HTP	0.999961	0.000197052	140.16	329	44.085
UID2332	P0DN79	Cystathionine beta-synthase	CBS	0.0439357	0.00381068	-0.00963841	0.307208	24.8692	25.4183	24.9603	25.9686	26.0898	25.7831	25.5942	26.1844	25.3671	25.0533	24.9865	NaN	S	32;32;32;32	HRSGPHSAKGSLEKGSPEDKEAKEPLWIRPD	GSLEKGS(1)PEDK	___1	Casein kinase I substrate motif;Casein kinase II substrate motif;ERK1,2 kinase substrate motif;GSK-3, ERK1, ERK2, CDK5 substrate motif;PKA kinase substrate motif;PKC kinase substrate motif;Pyruvate dehydrogenase kinase substrate motif;WW domain binding motif		+	HTP	1	7.47834e-54	276.14	32	135.731
UID606	A6NFI3	Zinc finger protein 316	ZNF316	-0.0203385	0.00383578	0.0217954	0.0607628	27.6438	28.0174	27.2064	27.9873	27.7887	27.8528	27.8052	27.5204	28.2118	28.1247	28.0702	NaN	S	112	ALGTQERLSRGGDAKSPVLQEKGLQASRAPA	GGDAKS(1)PVLQEK	___1	Casein kinase I substrate motif;ERK1,2 kinase substrate motif;Growth associated histone HI kinase substrate motif;GSK-3, ERK1, ERK2, CDK5 substrate motif;WW domain binding motif		+	CST;HTP	1	5.83469e-11	233.02	112	65.231
UID8270	Q9UK76	Hematological and neurological expressed 1 protein;Hematological and neurological expressed 1 protein, N-terminally processed	HN1	0.0709378	0.00390387	0.00541942	0.328492	NaN	25.6239	25.6043	26.0414	26.6963	27.8442	26.9046	27.1808	26.1391	25.7376	25.6837	NaN	T	54;54;54;8;8	EQPVRKNKMASNIFGTPEENQASWAKSAGAK	MASNIFGT(1)PEENQASWAK	___1	Casein kinase II substrate motif;GSK-3, ERK1, ERK2, CDK5 substrate motif;WW domain binding motif		+	CST;HTP	1	3.9988e-21	235.35	54	72.6636
UID1006	E7EUU4	Eukaryotic translation initiation factor 4 gamma 1	EIF4G1	-0.0365489	0.00411778	0.0119583	0.20301	30.6996	31.3532	30.5547	31.5077	30.6831	30.6108	30.664	30.0597	31.1831	31.4136	31.2646	NaN	S	1170;1210;1216;1209;1046;1123;1169;1045;1122;1014;1013	SRERPSQPEGLRKAASLTEDRDRGRDAVKRE	AAS(1)LTEDR	___1	Calmodulin-dependent protein kinase II substrate motif;Casein kinase II substrate motif;Chk1 kinase substrate motif;Phosphorylase kinase substrate motif;PKA kinase substrate motif;PKC kinase substrate motif		+	CST;HTP;LTP	0.999996	1.20359e-08	243.75	1170	53.4735
UID7229	Q9Y597-2	BTB/POZ domain-containing protein KCTD3	KCTD3	0.0302809	0.00418127	-0.017222	0.144744	NaN	26.905	26.3426	27.1837	26.9107	27.2992	27.154	26.8528	26.6255	26.5102	26.3411	NaN	S	709;711;65	EVKGATGECNISERKSPGVEIKSLRELDSGL	KS(1)PGVEIK	___1	Casein kinase I substrate motif;ERK1,2 kinase substrate motif;Growth associated histone HI kinase substrate motif;GSK-3, ERK1, ERK2, CDK5 substrate motif;MAPKAPK2 kinase substrate motif;PKA kinase substrate motif;PKC kinase substrate motif;WW domain binding motif		+	CST;HTP	1	0.00385101	132.62	709	78.8301
UID6560	Q9NYF8-4	Bcl-2-associated transcription factor 1	BCLAF1	0.0375871	0.00419738	0.00571165	0.253506	26.1819	26.2489	26.0728	26.5098	26.9732	27.1581	27.3015	26.7802	26.2394	26.2465	26.5866	NaN	S	339;337	DGGDQETAKTGKFLKSPPLHKNLDAREKSTF	FLKS(1)PPLHK	___1	ERK1, ERK2, SAPK, CDK5 and GSK3 kinase substrate motif;ERK1,2 kinase substrate motif;Growth associated histone HI kinase substrate motif;GSK-3, ERK1, ERK2, CDK5 substrate motif;PKA kinase substrate motif;WW domain binding motif		+	CST;HTP	1	0.00138144	141.08	339	44.6138
UID4242	Q5T200	Zinc finger CCCH domain-containing protein 13	ZC3H13	0.0308149	0.00435024	-0.00842134	0.100677	NaN	29.2816	29.3509	29.0186	29.4047	29.851	29.5462	29.8944	29.0233	28.9812	29.1364	NaN	S	643;643	ERDRRDNRERDQRPSSPIRHQGRNDELERDE	DQRPS(0.005)S(0.995)PIR	___1	14-3-3 domain binding motif;Calmodulin-dependent protein kinase II substrate motif;Cdc2 kinase substrate motif;CDK kinase substrate motif;CDK1,2,4,6 kinase substrate motif;CLK1 kinase substrate motif;ERK1,2 kinase substrate motif;Growth associated histone HI kinase substrate motif;GSK-3, ERK1, ERK2, CDK5 substrate motif;MAPKAPK2 kinase substrate motif;MDC1 BRCT domain binding motif;PKA kinase sub…		+	CST;HTP	0.994555	4.39993e-05	168.71	643	22.6159
UID1794	O15446	DNA-directed RNA polymerase I subunit RPA34	CD3EAP	0.0453003	0.00437859	0.0256554	0.120719	NaN	NaN	25.2852	26.0633	26.9004	27.3631	27.0417	26.5691	26.3302	26.0228	26.0517	NaN	S	128;130	GTLRILEGPQQSLSGSPLQPIPASPPPQIPP	ILEGPQQSLS(0.002)GS(0.998)PLQPIPASPPPQIPPGLRPR	___1	ERK1,2 kinase substrate motif;G protein-coupled receptor kinase 1 substrate motif;GSK-3, ERK1, ERK2, CDK5 substrate motif;MAPKAPK2 kinase substrate motif;WW domain binding motif		+	HTP	0.997694	3.90787e-43	206.64	128	26.3851
UID595	A6NDB9	Paralemmin-3	PALM3	0.0173779	0.00438047	0.0151905	0.0841644	26.1347	26.6724	26.7703	26.6638	27.1426	27.1819	27.1216	27.2208	26.7501	26.9006	26.8736	NaN	S	143;92	VEAGSVGQTDLNKRASLPAGLVGTPPESPSE	RAS(1)LPAGLVGT(1)PPES(0.827)PS(0.173)EPREDVLGFLPGPR	___1	Aurora-A kinase substrate motif;Calmodulin-dependent protein kinase II substrate motif;Chk1 kinase substrate motif;PAK2 kinase substrate motif;Phosphorylase kinase substrate motif;PKA kinase substrate motif;PKC kinase substrate motif		+	CST;HTP	1	6.7905e-13	132.28	143	86.905
UID6525	Q9NXE8	Pre-mRNA-splicing factor CWC25 homolog	CWC25	0.0360887	0.00445397	0.00889447	0.321682	25.3065	26.2162	26.1859	26.5812	26.7669	27.2076	26.6106	27.0077	26.2206	26.0984	26.3821	NaN	S	218	DEHSAGRSQKKMANSSPVLSKVPGYGLQVRN	MANS(0.001)S(0.999)PVLSK	___1	ERK1,2 kinase substrate motif;G protein-coupled receptor kinase 1 substrate motif;GSK3 kinase substrate motif;GSK-3, ERK1, ERK2, CDK5 substrate motif;MDC1 BRCT domain binding motif;Plk1 PBD domain binding motif;WW domain binding motif		+	CST;HTP	0.999453	5.15018e-13	249.33	218	32.9745
UID4083	Q3KQU3-4	MAP7 domain-containing protein 1	MAP7D1	0.0252137	0.00450192	0.00678643	0.250995	NaN	25.5156	25.5966	25.2084	26.21	26.0179	25.9778	25.8374	25.5074	25.6129	NaN	NaN	S	512;544;507;90;127	SKRRASNEKESAAPASPAPSPAPSPTPAPPQ	ESAAPAS(1)PAPSPAPSPTPAPPQK	___1	ERK1,2 kinase substrate motif;G protein-coupled receptor kinase 1 substrate motif;GSK3 kinase substrate motif;GSK-3, ERK1, ERK2, CDK5 substrate motif;WW domain binding motif		+	HTP	0.999999	2.23454e-15	172.57	512	59.9913
UID2046	O75533	Splicing factor 3B subunit 1	SF3B1	0.0271259	0.00455147	0.00917699	0.281197	25.7958	26.0611	25.212	NaN	26.401	26.5831	26.2554	26.1376	25.7426	25.8411	25.977	NaN	S	488	QYFDKLLVDVDESTLSPEEQKERKIMKLLLK	LLVDVDESTLS(1)PEEQKER	___1	Casein kinase II substrate motif;ERK1,2 kinase substrate motif;GSK-3, ERK1, ERK2, CDK5 substrate motif;WW domain binding motif		+	HTP	0.999749	7.00659e-08	173.65	488	36.18
UID6069	Q9C0C2	182 kDa tankyrase-1-binding protein	TNKS1BP1	0.051531	0.00455156	0.0266193	0.080394	25.3327	25.3088	NaN	26.046	26.9029	27.1127	26.9407	NaN	26.1797	26.1673	25.7687	NaN	S	672;123	ETTQARTEAQDLCRASPEPPGPESSSRWLDD	AS(1)PEPPGPESSSR	___1	Casein kinase II substrate motif;ERK1,2 kinase substrate motif;G protein-coupled receptor kinase 1 substrate motif;GSK-3, ERK1, ERK2, CDK5 substrate motif;PKA kinase substrate motif;PKC kinase substrate motif;WW domain binding motif		+	CST;HTP	1	6.50361e-06	116.51	672	110.616
UID3851	Q14966-3	Zinc finger protein 638	ZNF638	0.023839	0.00455337	0.0113754	0.142867	NaN	27.2182	26.7964	27.3598	28.0543	27.7744	27.6887	27.6626	27.4172	27.3295	27.2717	NaN	S	1100;1100;197	LPEVQIEHDPELEKESPGLKNSPIDESEVQT	IDLPEVQIEHDPELEKES(1)PGLK	___1	b-Adrenergic Receptor kinase substrate motif;Casein kinase I substrate motif;ERK1,2 kinase substrate motif;GSK-3, ERK1, ERK2, CDK5 substrate motif;PKA kinase substrate motif;PKC kinase substrate motif;WW domain binding motif		+	HTP	1	3.20864e-12	151.31	1100	57.299
UID6196	Q9H3Q1	Cdc42 effector protein 4	CDC42EP4	0.037397	0.00457923	-0.0244697	0.0950195	27.851	28.4966	NaN	28.8306	28.2813	28.9672	28.581	28.7637	28.0606	27.7358	27.9493	NaN	S	295;225	ALEDEGWAAAAPSPGSARSMGSHTTRDSSSL	AGPDLPS(0.009)LPS(0.01)HALEDEGWAAAAPS(0.984)PGS(0.996)AR	___1	Casein kinase II substrate motif;PKA kinase substrate motif;PKC kinase substrate motif		+	CST;HTP	0.996277	4.83894e-12	136.55	295	27.2652
UID4731	Q7Z5L9	Interferon regulatory factor 2-binding protein 2	IRF2BP2	0.0314992	0.0045864	-0.00884493	0.254049	27.6065	28.2627	27.4432	28.0255	28.1129	28.5205	28.1088	28.3578	27.7104	27.467	27.8156	NaN	S	175;175	NGFSKLEEPPELNRQSPNPRRGHAVPPTLVP	LEEPPELNRQS(1)PNPR	___1	ERK1,2 kinase substrate motif;GSK-3, ERK1, ERK2, CDK5 substrate motif;PKA kinase substrate motif;PKC kinase substrate motif;WW domain binding motif		+	CST;HTP	1	1.14046e-19	232.93	175	97.4499
UID6088	Q9C0C2	182 kDa tankyrase-1-binding protein	TNKS1BP1	0.0571467	0.00466605	0.0383416	0.00433318	24.7675	NaN	NaN	24.964	26.5735	26.9069	26.0248	26.7638	25.4447	25.6553	25.5064	NaN	S	1138;589	QFGIIGNDRVSGAGFSPSSKMEGGHFVPPGK	VSGAGFS(0.917)PS(0.076)S(0.007)K	___1	Casein kinase II substrate motif;ERK1,2 kinase substrate motif;GSK-3, ERK1, ERK2, CDK5 substrate motif;WW domain binding motif		+	CST;HTP	0.917265	0.000148283	146.79	1138	10.8183
UID2361	P11171-2	Protein 4.1	EPB41	0.0334714	0.00467129	-0.0206947	0.0575223	27.8208	28.3168	27.5464	27.8146	28.4263	27.9195	27.9434	28.2012	27.6031	27.5539	27.276	NaN	S	555;555;555;346;346;555;555;346;555;346;484;346;12;520	SRSLDGAAAVDSADRSPRPTSAPAITQGQVA	SLDGAAAVDSADRS(1)PRPTSAPAITQGQVAEGGVLDASAK	___1	ERK1,2 kinase substrate motif;G protein-coupled receptor kinase 1 substrate motif;Growth associated histone HI kinase substrate motif;GSK-3, ERK1, ERK2, CDK5 substrate motif;MAPKAPK2 kinase substrate motif;PKA kinase substrate motif;PKC kinase substrate motif;WW domain binding motif		+	HTP	0.999535	1.62649e-175	376.96	555	36.6075
UID6645	Q9P275	Ubiquitin carboxyl-terminal hydrolase 36;Ubiquitin carboxyl-terminal hydrolase	USP36	0.0405021	0.00469406	0.025367	0.0932695	25.925	26.5213	25.7243	26.7362	27.4048	27.6852	27.2071	27.5104	26.6136	26.515	26.9472	NaN	S	742;742	PVVASTWPVHRARAVSPAPQSSSRLQPPFSP	AVS(1)PAPQSSSR	___1	14-3-3 domain binding motif;Akt kinase substrate motif;Calmodulin-dependent protein kinase II substrate motif;ERK1,2 kinase substrate motif;GSK-3, ERK1, ERK2, CDK5 substrate motif;MAPKAPK1 kinase substrate motif;PKA kinase substrate motif;PKC kinase substrate motif;WW domain binding motif		+	HTP	1	4.01635e-05	158.3	742	103.649
UID1007	E7EUU4	Eukaryotic translation initiation factor 4 gamma 1	EIF4G1	0.0363109	0.00476795	0.0276325	0.0107216	26.9038	27.2733	27.0447	27.3822	28.4779	28.2052	28.3648	28.4779	27.8986	27.594	27.5356	NaN	S	1192;1232;1238;1231;1068;1145;1191;1067;1144;1036;1035	RGRDAVKREAALPPVSPLKAALSEEELEKKS	EAALPPVS(1)PLK	___1	Cdc2 kinase substrate motif;CDK kinase substrate motif;CDK1,2,4,6 kinase substrate motif;ERK1,2 kinase substrate motif;G protein-coupled receptor kinase 1 substrate motif;GSK-3, ERK1, ERK2, CDK5 substrate motif;WW domain binding motif	ERK1;ERK2;CDK1	+	CST;HTP;LTP	1	9.02046e-08	125.28	1192	112.43
UID679	A9Z1X7		SRRM1	0.0251569	0.00479269	-0.00994758	0.0789755	29.6458	29.4251	29.3875	29.7244	29.906	30.015	29.7716	29.7426	29.2003	29.3232	29.5044	NaN	S	547	QKETSPRMQMGKRWQSPVTKSGRRRRSPSPP	WQS(1)PVTK	___1	14-3-3 domain binding motif;Calmodulin-dependent protein kinase II substrate motif;Casein kinase II substrate motif;ERK1,2 kinase substrate motif;GSK-3, ERK1, ERK2, CDK5 substrate motif;PKA kinase substrate motif;PKC kinase substrate motif;WW domain binding motif		+	HTP	1	0.00676172	155.58	547	74.8989
UID2863	P46821	Microtubule-associated protein 1B;MAP1B heavy chain;MAP1 light chain LC1	MAP1B	-0.0592171	0.00479498	-0.00383074	0.364038	27.9233	28.0359	27.537	27.876	26.5669	27.0635	26.8359	26.1435	27.4921	28.122	27.6935	NaN	S	561;578;435	KPAAKPLPSKSVRKESKEETPEVTKVNHVEK	KES(1)KEETPEVTK	___1	14-3-3 domain binding motif;b-Adrenergic Receptor kinase substrate motif;Calmodulin-dependent protein kinase II substrate motif;Casein kinase II substrate motif;G protein-coupled receptor kinase 1 substrate motif;PKA kinase substrate motif;PKC epsilon kinase substrate motif;PKC kinase substrate motif		+	CST;HTP	1	2.61058e-21	278.36	561	104.189
UID9036	A9Z1X7	Serine/arginine repetitive matrix protein 1	SRRM1	0.0639424	0.0048346	0.0974025	0.0066241	NaN	26.4325	26.0993	NaN	29.5022	29.572	NaN	29.0474	28.2336	27.9672	NaN	NaN	S	445;448;449;450	TSGKVTKHKGTEKRESPSPAPKPRKVELSES	RES(1)PS(1)PAPKPR	___2	b-Adrenergic Receptor kinase substrate motif;Casein kinase II substrate motif;ERK1,2 kinase substrate motif;G protein-coupled receptor kinase 1 substrate motif;GSK-3, ERK1, ERK2, CDK5 substrate motif;PAK2 kinase substrate motif;PKA kinase substrate motif;PKC kinase substrate motif;WW domain binding motif		+	CST;HTP	1	4.68759e-26	292.95	445	121.558
UID9037	A9Z1X7	Serine/arginine repetitive matrix protein 1	SRRM1	0.0639424	0.0048346	0.0974025	0.0066241	NaN	26.4325	26.0993	NaN	29.5022	29.572	NaN	29.0474	28.2336	27.9672	NaN	NaN	S	447;450;451;452	GKVTKHKGTEKRESPSPAPKPRKVELSESEE	RES(1)PS(1)PAPKPR	___2	Casein kinase I substrate motif;DNA dependent Protein kinase substrate motif;ERK1,2 kinase substrate motif;GSK-3, ERK1, ERK2, CDK5 substrate motif;WW domain binding motif		+	CST;HTP	1	0.00871504	143.31	447	121.558
UID2812	P46013	Antigen KI-67	MKI67	0.0508053	0.00484326	0.0343517	0.0334672	25.6174	25.575	25.0834	26.0608	27.169	27.3744	26.8757	NaN	26.4628	25.9798	26.1592	NaN	S	2002;1642	DPVKTPTSSKQRLKISLGKVGVKEEVLPVGK	LKIS(1)LGK	___1	PKA kinase substrate motif;PKC kinase substrate motif		+	HTP	1	0.0306065	151.83	2002	134.227
UID5574	Q96GX5-2	Serine/threonine-protein kinase greatwall	MASTL	0.0356902	0.00487154	0.019925	0.136505	26.4061	27.4134	26.9175	27.4383	28.0786	28.3525	27.8228	28.1728	27.5529	27.5245	27.1823	NaN	S	370;370;370;42	IETKGFNKKDLELALSPIHNSSALPTTGRSC	DLELALS(1)PIHNSSALPTTGR	___1	ERK1,2 kinase substrate motif;GSK-3, ERK1, ERK2, CDK5 substrate motif;WW domain binding motif		+	CST;HTP	1	6.25351e-83	323.47	370	115.485
UID7628	P06400	Retinoblastoma-associated protein	RB1	0.0355096	0.00487325	0.0120052	0.187694	26.0775	26.5518	26.7836	26.8713	27.6596	27.4229	27.1196	27.6407	26.8118	26.9665	26.6009	NaN	T	821	ISPLKSPYKISEGLPTPTKMTPRSRILVSIG	ISEGLPT(0.999)PT(0.003)KMT(0.998)PR	___1	Cdc2 kinase substrate motif;CDK1,2,4,6 kinase substrate motif;CDK5 kinase substrate motif;DNA dependent Protein kinase substrate motif;GSK-3, ERK1, ERK2, CDK5 substrate motif;WW domain binding motif	UL97;CDK2;CDK6	+	CST;HTP;LTP	0.998653	0.000344223	160.52	821	29.3371
UID7199	Q9Y426-2	C2 domain-containing protein 2	C2CD2	0.0368001	0.00487521	-0.00223101	0.458264	25.6998	26.5573	NaN	26.8808	26.921	27.0875	26.9795	27.088	26.3169	26.5154	26.1832	NaN	S	286;441;441	KPRVDVGRASPLSSDSPVKTPIKVKVIEKDI	ASPLS(0.001)S(0.006)DS(0.992)PVKT(0.001)PIK	___1	b-Adrenergic Receptor kinase substrate motif;Cdc2 kinase substrate motif;CDK kinase substrate motif;CDK1,2,4,6 kinase substrate motif;ERK1,2 kinase substrate motif;G protein-coupled receptor kinase 1 substrate motif;GSK-3, ERK1, ERK2, CDK5 substrate motif;WW domain binding motif		+	HTP	0.992216	0.000298567	153.2	286	22.382
UID3895	Q15149	Plectin	PLEC	0.0429068	0.00493132	0.0470986	0.00361409	25.6336	NaN	25.7939	NaN	27.2586	27.6294	NaN	27.2191	26.6199	26.3923	26.689	NaN	S	1435;1266;1276;1284;1298;1298;1302;1325;1321	ELQLVTYKAQLEPVASPAKKPKVQSGSESVI	AQLEPVAS(1)PAKKPK	___1	Cdc2 kinase substrate motif;CDK kinase substrate motif;CDK1,2,4,6 kinase substrate motif;ERK1,2 kinase substrate motif;GSK-3, ERK1, ERK2, CDK5 substrate motif;WW domain binding motif		+	CST;HTP	1	4.90471e-05	156.14	1435	79.9197
UID1413	O95067	G2/mitotic-specific cyclin-B2	CCNB2;CCNB2V	0.0536444	0.0049427	0.00521451	0.384642	26.1961	25.8363	25.5582	26.7251	27.1918	27.331	26.616	27.5208	26.0201	26.2636	26.2363	NaN	S	92;92;11	SVKPVQMEKLAPKGPSPTPEDVSMKEENLCQ	GPS(1)PTPEDVSMKEENLCQAFSDALLCK	___1	Casein kinase II substrate motif;DNA dependent Protein kinase substrate motif;ERK1,2 kinase substrate motif;GSK-3, ERK1, ERK2, CDK5 substrate motif;PKA kinase substrate motif;PKC kinase substrate motif;WW domain binding motif		+	CST;HTP	0.999649	3.8426e-24	177.55	92	34.5475
UID11296	P48634	Protein PRRC2A	PRRC2A	0.0386239	0.00496723	-0.00617132	0.36855	26.5081	27.3782	27.3499	27.7766	27.8907	27.7503	27.8829	27.969	27.0088	27.3457	27.0561	NaN	S	342;342;342;342	AGAHEEVDYTEKLKFSDEEDGRDSDEEGAEG	LKFS(1)DEEDGRDS(1)DEEGAEGHR	___2	BARD1 BRCT domain binding motif;Casein kinase II substrate motif;PKA kinase substrate motif;PKC kinase substrate motif		+	CST;HTP	1	9.06469e-11	170.1	342	120.926
UID11297	P48634	Protein PRRC2A	PRRC2A	0.0386239	0.00496723	-0.00617132	0.36855	26.5081	27.3782	27.3499	27.7766	27.8907	27.7503	27.8829	27.969	27.0088	27.3457	27.0561	NaN	S	350;350;350;350	YTEKLKFSDEEDGRDSDEEGAEGHRDSQSAS	LKFS(1)DEEDGRDS(1)DEEGAEGHR	___2	b-Adrenergic Receptor kinase substrate motif;BARD1 BRCT domain binding motif;Casein kinase II substrate motif;PKA kinase substrate motif;PKC kinase substrate motif		+	CST;HTP	1	9.06469e-11	170.1	350	120.926
UID3040	P51991	Heterogeneous nuclear ribonucleoprotein A3	HNRNPA3	0.030251	0.00502207	0.0173278	0.101136	27.4211	27.4351	26.8854	27.7759	27.9748	28.5237	28.2633	28.4278	27.8091	27.5738	27.7477	NaN	S	14	__MEVKPPPGRPQPDSGRRRRRRGEEGHDPK	PQPDS(1)GRR	___1	b-Adrenergic Receptor kinase substrate motif;PKA kinase substrate motif;PKC kinase substrate motif		+	HTP	1	1.42741e-05	186.72	14	94.3092
UID3704	Q13868	Exosome complex component RRP4	EXOSC2	0.0704228	0.0050233	0.0138786	0.328368	25.3012	24.7246	26.6499	25.1523	27.0178	27.2995	NaN	26.6494	25.9714	25.3005	25.8373	NaN	S	124;124;94;124;120;124	LLSSMNLPGGELRRRSAEDELAMRGFLQEGD	S(1)AEDELAMR	___1	14-3-3 domain binding motif;Calmodulin-dependent protein kinase II substrate motif;Casein kinase II substrate motif;PAK2 kinase substrate motif;PKA kinase substrate motif;PKC epsilon kinase substrate motif;PKC kinase substrate motif;Pyruvate dehydrogenase kinase substrate motif		+	CST;HTP	1	5.62469e-05	189.24	124	113.926
UID1677	O00512	B-cell CLL/lymphoma 9 protein	BCL9	0.0594328	0.00504236	-0.0207813	0.070314	NaN	25.632	NaN	26.1184	26.3326	26.6449	NaN	26.756	25.4763	25.4702	25.569	NaN	S	917	AASIKSPPVLGSAAASPVHLKSPSLPAPSPG	SPPVLGSAAAS(1)PVHLK	___1	ERK1,2 kinase substrate motif;GSK-3, ERK1, ERK2, CDK5 substrate motif;MAPKAPK2 kinase substrate motif;WW domain binding motif		+	HTP	1	5.78216e-14	220.34	917	72.7763
UID2371	P11388	DNA topoisomerase 2-alpha	TOP2A	0.0336454	0.00504446	0.0455922	0.0217974	25.8195	25.6336	25.3089	26.5317	27.3791	27.5076	26.9273	27.3116	26.6418	26.7447	26.571	NaN	S	1213;1239;1249;1294	GKAKGKKTQMAEVLPSPRGQRVIPRITIEMK	KTQMAEVLPS(1)PR	___1	DNA dependent Protein kinase substrate motif;ERK1,2 kinase substrate motif;Growth associated histone HI kinase substrate motif;GSK-3, ERK1, ERK2, CDK5 substrate motif;PKA kinase substrate motif;PKC kinase substrate motif;WW domain binding motif	ERK1;CDK1;ERK2	+	CST;HTP;LTP	1	1.13949e-07	198.74	1213	170.769
UID6020	Q9BXW6-4	Oxysterol-binding protein-related protein 1	OSBPL1A	0.0835105	0.00505512	-0.00313463	0.432246	25.5432	25.2454	NaN	25.9992	26.9004	26.9418	27.1454	27.262	25.1438	25.6057	25.8716	NaN	S	117;499	ESERSLSRLEAVTARSFEEEGEHLGSRKHRM	S(1)FEEEGEHLGSR	___1	Casein kinase II substrate motif		+	HTP	1	2.6823e-05	159.08	117	140.038
UID6830	Q9UKG1	DCC-interacting protein 13-alpha	APPL1	0.0492397	0.00517255	-0.0326402	0.00103097	26.9995	27.1853	27.1801	26.9748	27.3261	27.9514	27.1587	27.1571	26.6479	26.3221	26.467	NaN	S	401	TAARVNQSALEAVTPSPSFQQRHESLRPAAG	VNQSALEAVTPS(0.998)PS(0.002)FQQR	___1	Casein kinase II substrate motif;DNA dependent Protein kinase substrate motif;ERK1,2 kinase substrate motif;GSK-3, ERK1, ERK2, CDK5 substrate motif;WW domain binding motif		+	HTP;LTP	0.997953	2.08259e-93	346.12	401	27.8793
UID1994	O75362	Zinc finger protein 217	ZNF217	0.0295644	0.00522569	0.0247854	0.0468566	26.0505	26.6659	26.0299	26.6179	27.3946	27.6105	27.2242	27.18	26.9045	26.6065	26.8815	NaN	S	407	LHSRVHKKDRRAGAESPTMSVDGRQPGTCSP	AGAES(1)PTMSVDGR	___1	b-Adrenergic Receptor kinase substrate motif;Casein kinase II substrate motif;ERK1,2 kinase substrate motif;G protein-coupled receptor kinase 1 substrate motif;GSK3 kinase substrate motif;GSK-3, ERK1, ERK2, CDK5 substrate motif;WW domain binding motif		+	CST;HTP	0.999997	3.50571e-26	251.38	407	54.9654
UID7725	P42167	Lamina-associated polypeptide 2, isoforms beta/gamma;Thymopoietin;Thymopentin	TMPO	0.0504902	0.00523757	-0.0280945	0.0765915	NaN	25.667	NaN	26.1392	26.0917	26.4162	NaN	26.4172	25.2478	25.7053	25.2576	NaN	T	355;315;246;190	VERDILKEMFPYEASTPTGISASCRRPIKGA	EMFPYEAS(0.015)T(0.985)PTGISASCR	___1	Casein kinase I substrate motif;GSK-3, ERK1, ERK2, CDK5 substrate motif;MDC1 BRCT domain binding motif;Plk1 PBD domain binding motif;WW domain binding motif		+	CST;HTP	0.984904	9.55252e-22	245.96	355	18.2905
UID7327	Q14978-3	Nucleolar and coiled-body phosphoprotein 1	NOLC1	0.0300705	0.00526716	0.0172624	0.0550931	NaN	25.9691	25.7433	26.1531	26.7273	26.8817	26.6984	26.9761	26.3069	26.4113	26.0847	NaN	T	616;607;617;608	AKEAETPQAKKIKLQTPNTFPKRKKGEKRAS	LQT(1)PNT(1)FPK	___1	AMP-activated protein kinase substrate motif;GSK-3, ERK1, ERK2, CDK5 substrate motif;PKA kinase substrate motif;PKC kinase substrate motif;WW domain binding motif	CDK1	+	CST;HTP	1	0.00607225	176.48	608	80.6901
UID6942	Q9UNF1	Melanoma-associated antigen D2	MAGED2	0.0577382	0.00532394	0.020572	0.166286	27.6158	27.9795	26.9618	28.4325	29.0739	29.9573	29.0272	29.1222	28.0249	28.1618	28.251	NaN	S	247;229;229	TRLAAWARRALLSLRSPKARRGKARRRAAKL	ALLSLRS(1)PK	___1	ERK1,2 kinase substrate motif;Growth associated histone HI kinase substrate motif;GSK-3, ERK1, ERK2, CDK5 substrate motif;PKA kinase substrate motif;PKC kinase substrate motif;WW domain binding motif		+	CST;HTP	1	0.000670734	212.09	247	81.6793
UID8178	Q9BYW2	Histone-lysine N-methyltransferase SETD2	SETD2	0.0351751	0.00532547	0.0165096	0.114326	25.7666	26.4092	26.1083	26.549	26.9805	27.5447	27.1546	26.9771	26.4021	26.6975	26.4302	NaN	T	1872;1506;422	TPDPSTKLSTEADTDTPKKLMFRRLKIISEN	LSTEADT(0.001)DT(0.999)PKK	___1	b-Adrenergic Receptor kinase substrate motif;Casein kinase I substrate motif;Cdc2 kinase substrate motif;CDK1,2,4,6 kinase substrate motif;CDK5 kinase substrate motif;Growth associated histone HI kinase substrate motif;GSK-3, ERK1, ERK2, CDK5 substrate motif;PKA kinase substrate motif;PKC kinase substrate motif;WW domain binding motif		+	CST;HTP	0.998747	0.000122141	162.48	1872	29.015
UID4180	Q5M775	Cytospin-B	SPECC1	0.0315485	0.00532685	-0.017226	0.0808277	27.0481	27.4415	26.8089	27.4952	27.3415	27.7535	27.5599	27.2243	26.9306	26.7951	26.9012	NaN	S	914;833;419	RTETLKPDPHLRKSPSLESLSRPPSLGFGDT	KS(0.001)PS(0.998)LES(0.002)LSRPPSLGFGDTR	___1	AMP-activated protein kinase substrate motif;Calmodulin-dependent protein kinase II substrate motif;Casein kinase II substrate motif;Chk1 kinase substrate motif;DNA dependent Protein kinase substrate motif;Phosphorylase kinase substrate motif;PKA kinase substrate motif;PKC kinase substrate motif		+	CST;HTP	0.997673	0.000267107	95.153	914	28.1685
UID5874	Q9BQG0	Myb-binding protein 1A	MYBBP1A	0.0256952	0.00536081	-0.000102039	0.496175	26.7779	27.3556	26.9902	27.4054	27.6043	27.4696	27.8766	27.5211	27.2122	27.213	26.9659	NaN	S	11;11	_____MESRDPAQPMSPGEATQSGARPADRY	DPAQPMS(1)PGEATQSGAR	___1	Casein kinase II substrate motif;ERK1,2 kinase substrate motif;G protein-coupled receptor kinase 1 substrate motif;GSK-3, ERK1, ERK2, CDK5 substrate motif;WW domain binding motif		+	CST;HTP	1	1.36951e-25	237.16	11	78.3992
UID6724	Q9UFC0	Leucine-rich repeat and WD repeat-containing protein 1	LRWD1	0.0224089	0.00539921	-0.0229143	0.0480132	26.5905	26.7581	26.1321	26.8927	26.4792	26.7264	26.4338	26.6968	26.0457	26.2882	26.1891	NaN	S	251;99	DDVPLSLSPSKRACASPSAQVEGSPVAGSDG	ACAS(0.999)PS(0.001)AQVEGSPVAGSDGSQPAVK	___1	Casein kinase II substrate motif;ERK1,2 kinase substrate motif;GSK-3, ERK1, ERK2, CDK5 substrate motif;WW domain binding motif		+	CST;HTP	0.999385	8.99942e-38	241.76	251	32.1095
UID8306	Q9UQ35	Serine/arginine repetitive matrix protein 2	SRRM2	0.0429408	0.00544299	-0.0274042	0.0234246	26.2284	25.7224	NaN	26.1487	26.2089	26.5637	NaN	26.1726	25.4493	25.6829	25.4978	NaN	T	866;866;866;770	RQGSITSPQANEQSVTPQRRSCFESSPDPEL	QGSITSPQANEQSVT(1)PQRR	___1	Cdc2 kinase substrate motif;CDK1,2,4,6 kinase substrate motif;GSK-3, ERK1, ERK2, CDK5 substrate motif;WW domain binding motif	CDK1	+	CST;HTP	0.999788	7.70428e-31	265.54	866	36.7304
UID4132	Q53H80	Akirin-2	AKIRIN2	0.0149275	0.00546507	0.0221166	0.16013	NaN	24.4456	NaN	25.0258	25.381	25.3273	NaN	25.429	NaN	25.1468	25.0889	NaN	S	21	TLKRTLDFDPLLSPASPKRRRCAPLSAPTSA	TLDFDPLLSPAS(1)PK	___1	Cdc2 kinase substrate motif;CDK kinase substrate motif;CDK1,2,4,6 kinase substrate motif;ERK1,2 kinase substrate motif;Growth associated histone HI kinase substrate motif;GSK-3, ERK1, ERK2, CDK5 substrate motif;PKA kinase substrate motif;PKC kinase substrate motif;WW domain binding motif	CDK2	+	CST;HTP;LTP	0.999941	2.00805e-10	211.7	21	42.2994
UID342	A0A1B0GW73	Ceroid-lipofuscinosis neuronal protein 6	CLN6	-0.0543149	0.00548866	0.0404524	0.0549743	28.068	28.3578	26.9059	27.6246	27.8144	27.6019	27.0916	27.3873	28.8965	28.4259	28.2612	NaN	S	31;31;31;31;31;31;31;31;31;7;63	PGAQLGASFLQARHGSVSADEAARTAPFHLD	HGS(1)VSADEAAR	___1	14-3-3 domain binding motif;Calmodulin-dependent protein kinase II substrate motif;Casein kinase II substrate motif;Phosphorylase kinase substrate motif;PKA kinase substrate motif;PKC kinase substrate motif		+	HTP	0.999999	2.50198e-19	278.95	31	60.025
UID1225	F6Q6H0	DNA endonuclease RBBP8	RBBP8	0.0339582	0.00563918	0.019753	0.0791978	NaN	25.4574	24.9307	25.4075	26.2534	26.3391	26.333	25.9686	25.8347	25.5151	25.4906	NaN	S	327;327;327;327;327	TSKTPPQEELPTRVSSPVFGATSSIKSGLDL	VS(0.012)S(0.988)PVFGATSSIK	___1	14-3-3 domain binding motif;Calmodulin-dependent protein kinase II substrate motif;ERK1,2 kinase substrate motif;GSK-3, ERK1, ERK2, CDK5 substrate motif;MDC1 BRCT domain binding motif;PKA kinase substrate motif;PKC kinase substrate motif;Plk1 PBD domain binding motif;WW domain binding motif		+	CST;HTP;LTP	0.987766	0.000657266	127.79	327	19.0709
UID6115	Q9H0B6	Kinesin light chain 2	KLC2	-0.0155966	0.00564732	0.0130881	0.278967	NaN	25.1161	NaN	26.0541	25.5608	25.467	25.5937	25.5411	25.7791	25.7641	25.9115	NaN	S	610;533	QPGGTGLSDSRTLSSSSMDLSRRSSLVG___	TLSS(0.062)S(0.855)S(0.083)MDLSR	___1	Casein kinase II substrate motif;MDC1 BRCT domain binding motif;Plk1 PBD domain binding motif;Pyruvate dehydrogenase kinase substrate motif		+	CST;HTP	0.854739	0.000943919	127.37	610	10.1406
UID1039	Q07866-6	Kinesin light chain 1	KLC1	0.0608709	0.00566168	-0.0374576	0.0191084	NaN	26.3649	26.412	26.0893	26.8509	27.098	26.1894	26.737	25.228	25.8733	25.7435	NaN	S	632;460;460;460;460;460;460;460;460;460;460;460;460;460;458;460;66;40;36;34	SFGEYGGWYKACKVDSPTVTTTLKNLGALYR	VDS(1)PTVTTTLK	___1	b-Adrenergic Receptor kinase substrate motif;Casein kinase II substrate motif;ERK1,2 kinase substrate motif;G protein-coupled receptor kinase 1 substrate motif;GSK-3, ERK1, ERK2, CDK5 substrate motif;PKA kinase substrate motif;PKC kinase substrate motif;WW domain binding motif		+	CST;HTP	0.999988	4.39321e-09	206.19	460	49.3391
UID5282	Q8WVC0	RNA polymerase-associated protein LEO1	LEO1	0.0457237	0.00586949	-0.0170296	0.0450631	25.4513	NaN	NaN	25.3987	26.1858	26.2668	25.5548	25.7355	25.2441	25.1913	24.9445	NaN	S	658;598	EDDDKANKKHKKYVISDEEEEDDD_______	KYVIS(1)DEEEEDDD	___1	BARD1 BRCT domain binding motif;Casein kinase II substrate motif;PKA kinase substrate motif		+	CST;HTP	1	0.000352761	137.81	658	100.287
UID8329	Q9Y3Z3-3	Deoxynucleoside triphosphate triphosphohydrolase SAMHD1	SAMHD1	0.0294467	0.00595846	0.0243259	0.0239668	28.4066	28.9086	28.3209	28.8997	29.7759	29.9999	29.4448	29.6647	29.1688	29.1068	29.087	NaN	T	522;557;592	NFTKPQDGDVIAPLITPQKKEWNDSTSVQNP	NFTKPQDGDVIAPLIT(1)PQKK	___1	Cdc2 kinase substrate motif;CDK1,2,4,6 kinase substrate motif;CDK5 kinase substrate motif;GSK-3, ERK1, ERK2, CDK5 substrate motif;RAF1 kinase substrate motif;WW domain binding motif	CDK1;CDK2	+	CST;HTP;LTP	1	8.51934e-25	237.39	522	144.706
UID5378	Q92598	Heat shock protein 105 kDa	HSPH1	0.041824	0.00601823	0.000523292	0.479219	31.9037	32.493	32.3079	32.4151	33.2135	33.5652	32.8796	33.3076	32.3058	31.98	32.5891	NaN	S	809;765;811;768;733;73	NTCEPVVTQPKPKIESPKLERTPNGPNIDKK	PKIES(1)PKLER	___1	b-Adrenergic Receptor kinase substrate motif;ERK1,2 kinase substrate motif;Growth associated histone HI kinase substrate motif;GSK-3, ERK1, ERK2, CDK5 substrate motif;PKA kinase substrate motif;PKC kinase substrate motif;WW domain binding motif		+	HTP	1	8.44789e-05	169.58	809	127.018
UID3401	Q08170	Serine/arginine-rich splicing factor 4	SRSF4	-0.0681626	0.00604506	0.00710027	0.399881	27.4411	27.518	25.8207	27.5215	26.4963	26.2417	25.6794	25.3955	27.238	27.0658	27.3229	NaN	S	316;286	RSRSQERRVEEEKRGSVSRGRSQEKSLRQSR	VEEEKRGS(1)VSR	___1	Aurora-A kinase substrate motif;Casein kinase II substrate motif;PAK2 kinase substrate motif;Phosphorylase kinase substrate motif;PKA kinase substrate motif;PKC kinase substrate motif		+	HTP	0.999858	4.19859e-05	180.3	316	38.4807
UID2104	O94885	SAM and SH3 domain-containing protein 1	SASH1	0.0348334	0.00609328	-0.0122667	0.100515	NaN	25.3367	25.2554	25.5927	25.9154	25.8141	NaN	25.6564	NaN	25.1951	25.1648	NaN	S	507	PDPEHLDKPKLKAGGSVESLRSSLSGQSSMS	AGGS(1)VESLR	___1	AMP-activated protein kinase substrate motif;Casein kinase II substrate motif;PKA kinase substrate motif		+	HTP	0.999997	0.0029218	125.74	507	55.338
UID7497	I3L2J0		CIC	0.0167188	0.00617119	0.00645695	0.372771	NaN	25.2874	24.4216	25.465	25.478	25.5382	25.3751	NaN	25.2181	25.1429	25.1502	NaN	T	472	VASLEKGTAPAARARTPLTAAQQKYKKGDVV	ART(1)PLTAAQQK	___1	Calmodulin-dependent protein kinase II substrate motif;G protein-coupled receptor kinase 1 substrate motif;Growth associated histone HI kinase substrate motif;GSK-3, ERK1, ERK2, CDK5 substrate motif;PKC kinase substrate motif;WW domain binding motif				0.999994	0.000141617	186.76	472	52.2726
UID5373	Q92576-2	PHD finger protein 3	PHF3	0.0343972	0.00621742	0.0167592	0.11658	27.5105	28.1773	27.9777	28.3774	28.9403	29.4086	28.9274	28.8108	28.2357	28.5765	28.2018	NaN	S	1045;1133;402;947	CKICIGRMAPPVDDLSPKKVKVVVGVARKHS	MAPPVDDLS(1)PKK	___1	Casein kinase I substrate motif;Cdc2 kinase substrate motif;CDK kinase substrate motif;CDK1,2,4,6 kinase substrate motif;ERK1,2 kinase substrate motif;Growth associated histone HI kinase substrate motif;GSK-3, ERK1, ERK2, CDK5 substrate motif;PKA kinase substrate motif;PKC kinase substrate motif;WW domain binding motif		+	CST;HTP	1	0.00126276	122.39	1045	78.4859
UID1512	J3KN01	Afadin	MLLT4	-0.0358277	0.00629835	0.00941608	0.310316	26.4814	26.9901	25.7832	26.849	26.3444	26.1971	25.7209	25.9165	26.721	26.8569	26.5209	NaN	S	1806;1799;1809;1756;288;99;166;1718	GAPENLTFKERQRLFSQGQDVSNKVKASRKL	LFS(1)QGQDVSNK	___1	14-3-3 domain binding motif;Akt kinase substrate motif;ATM kinase substrate motif;Calmodulin-dependent protein kinase II substrate motif;DNA dependent Protein kinase substrate motif;MAPKAPK1 kinase substrate motif;PKA kinase substrate motif;PKC kinase substrate motif		+	CST;HTP	1	2.80643e-05	184.96	1806	90.9888
UID1113	E9PGC8	Microtubule-associated protein 1A;MAP1A heavy chain;MAP1 light chain LC2	MAP1A	0.0310651	0.00633849	0.0100098	0.189836	NaN	27.0375	26.6214	27.1598	27.6606	27.8484	27.6312	27.7302	26.9421	27.164	27.2752	NaN	S	2056;1818;1818	PEMVGQRVPSAPGQESPIPDPKLMPHMKNEP	VPSAPGQES(1)PIPDPK	___1	b-Adrenergic Receptor kinase substrate motif;ERK1,2 kinase substrate motif;GSK-3, ERK1, ERK2, CDK5 substrate motif;WW domain binding motif		+	CST;HTP	0.999999	0.000181252	139.04	2056	62.8836
UID4086	Q3KQU3-4	MAP7 domain-containing protein 1	MAP7D1	0.0555351	0.00634322	0.037351	0.0840475	26.5428	27.3363	NaN	NaN	28.8863	28.8991	28.3549	28.7841	27.312	27.9958	27.6306	NaN	S	428;460;423;43	ASPRARLSASTASELSPKSKARPSSPSTSWH	LSASTASELS(1)PK	___1	Casein kinase II substrate motif;ERK1,2 kinase substrate motif;Growth associated histone HI kinase substrate motif;GSK-3, ERK1, ERK2, CDK5 substrate motif;PKA kinase substrate motif;PKC kinase substrate motif;WW domain binding motif		+	CST;HTP	0.999904	1.10005e-08	215.09	428	40.1963
UID5526	Q96CP2	FLYWCH family member 2	FLYWCH2	0.0420055	0.00639239	0.0406706	0.00645291	27.7341	28.219	28.2393	28.4584	29.5999	30.2343	29.4528	30.008	29.0211	29.1703	28.7124	NaN	S	21;21;21	PSEQEGESVKASQEPSPKPGTEVIPAAPRKP	ASQEPS(1)PKPGTEVIPAAPR	___1	DNA dependent Protein kinase substrate motif;ERK1,2 kinase substrate motif;Growth associated histone HI kinase substrate motif;GSK-3, ERK1, ERK2, CDK5 substrate motif;MAPKAPK2 kinase substrate motif;PKA kinase substrate motif;PKC kinase substrate motif;WW domain binding motif		+	HTP	0.999986	6.35459e-11	197.6	21	48.4816
UID2057	O75683	Surfeit locus protein 6	SURF6	0.0257315	0.0063954	0.00935734	0.161205	27.4451	27.4134	27.2996	27.8538	28.056	28.2235	28.0393	28.4015	27.6567	27.5347	27.8544	NaN	S	138	EKIQEARGQGSAKELSPAALEKRRRRKQERD	ELS(1)PAALEKR	___1	ERK1,2 kinase substrate motif;GSK-3, ERK1, ERK2, CDK5 substrate motif;PKA kinase substrate motif;PKC kinase substrate motif;WW domain binding motif		+	CST;HTP	1	0.00141643	189.58	138	117.424
UID5188	Q8TC07-2	TBC1 domain family member 15	TBC1D15	0.0400412	0.00639852	-0.0137309	0.117568	26.7593	27.3422	27.1193	27.4395	27.4022	27.8016	NaN	27.7913	26.754	27.0222	26.947	NaN	S	658;666;675	SNALPTLSASGARNDSPTQIPVSSDVCRLTP	NDS(1)PTQIPVSSDVCR	___1	14-3-3 domain binding motif;b-Adrenergic Receptor kinase substrate motif;Calmodulin-dependent protein kinase II substrate motif;Casein kinase II substrate motif;ERK1,2 kinase substrate motif;GSK-3, ERK1, ERK2, CDK5 substrate motif;PKA kinase substrate motif;PKC kinase substrate motif;WW domain binding motif		+	CST;HTP	0.999995	8.94452e-07	190.86	658	53.0614
UID3793	Q14676	Mediator of DNA damage checkpoint protein 1	MDC1	0.0315248	0.00645075	0.000401904	0.49141	28.1654	28.951	27.9928	29.1488	29.0461	29.1514	29.0896	29.5276	28.3568	28.5986	28.7619	NaN	S	329;329;329;329	AEVHLERAQPFGFIDSDTDAEEERIPATPVV	AQPFGFIDS(1)DT(1)DAEEERIPATPVVIPMKK	___1	b-Adrenergic Receptor kinase substrate motif;Casein kinase II substrate motif;G protein-coupled receptor kinase 1 substrate motif;Pyruvate dehydrogenase kinase substrate motif	CK2A1	+	CST;HTP;LTP	0.999994	5.55561e-12	136.79	329	52.3295
UID3073	P52948-2	Nuclear pore complex protein Nup98-Nup96;Nuclear pore complex protein Nup98;Nuclear pore complex protein Nup96	NUP98	0.0297112	0.00648456	0.000366367	0.49128	27.6947	28.4395	28.3263	28.9761	28.9775	29.2543	28.9512	28.6434	28.4437	28.3724	28.283	NaN	S	871;871;888;888;871;888	WVFKVSHFSKYGLQDSDEEEEEHPSKTSTKK	YGLQDS(1)DEEEEEHPSK	___1	b-Adrenergic Receptor kinase substrate motif;BARD1 BRCT domain binding motif;Casein kinase II substrate motif		+	CST;HTP	1	8.24969e-49	292.76	871	163.916
UID6680	Q9P2R6	Arginine-glutamic acid dipeptide repeats protein	RERE	-0.0398364	0.00649696	0.0471817	0.0395949	26.1899	25.3785	25.3687	26.6539	26.2588	26.1303	26.0888	25.6418	26.7834	26.5157	26.9769	NaN	S	642;374;88;62	ETVKKSAKKVKEEASSPLKSNKRQREKVASD	KVKEEAS(0.003)S(0.997)PLK	___1	Casein kinase I substrate motif;Cdc2 kinase substrate motif;CDK kinase substrate motif;CDK1,2,4,6 kinase substrate motif;ERK1,2 kinase substrate motif;G protein-coupled receptor kinase 1 substrate motif;Growth associated histone HI kinase substrate motif;GSK3 kinase substrate motif;GSK-3, ERK1, ERK2, CDK5 substrate motif;MDC1 BRCT domain binding motif;Plk1 PBD domain binding motif;WW domain bindi…		+	CST;HTP	0.996789	1.49527e-08	242.4	642	24.9192
UID2258	P06400	Retinoblastoma-associated protein	RB1	0.0376343	0.00652269	0.0530964	0.0191782	25.7516	26.3385	25.4774	26.7684	27.6988	28.0422	28.001	27.3663	27.2205	26.9503	27.0148	NaN	S	855	GTSEKFQKINQMVCNSDRVLKRSAEGSNPPK	INQMVCNS(1)DR	___1	PKA kinase substrate motif;PKC kinase substrate motif		+	CST;HTP	1	0.000191322	189.43	855	173.756
UID4433	Q68EM7	Rho GTPase-activating protein 17	ARHGAP17	0.037099	0.00656523	-0.013419	0.104441	29.279	29.1372	29.4353	29.7237	29.9201	30.0445	29.6307	29.9256	29.2478	29.2728	28.8444	NaN	S	625;547;625;625;352;158	SHQLSMGQPHNAAGPSPHTLRRAVKKPAPAP	NNSQIASGQNQPQAAAGSHQLSMGQPHNAAGPS(0.971)PHT(0.029)LR	___1	Casein kinase II substrate motif;DNA dependent Protein kinase substrate motif;ERK1,2 kinase substrate motif;GSK-3, ERK1, ERK2, CDK5 substrate motif;WW domain binding motif		+	CST;HTP	0.971227	9.43563e-102	300.01	625	15.2836
UID2857	P46821	Microtubule-associated protein 1B;MAP1B heavy chain;MAP1 light chain LC1	MAP1B	0.0303141	0.00664767	-0.00743451	0.224101	28.7131	29.0302	28.6017	NaN	29.1929	29.2906	NaN	NaN	28.6847	NaN	28.5828	NaN	S	1793	LSPKSDISPLTPRESSPLYSPTFSDSTSAVK	ES(0.011)S(0.989)PLYSPTFSDSTSAVK	___1	14-3-3 domain binding motif;Calmodulin-dependent protein kinase II substrate motif;Casein kinase II substrate motif;ERK1,2 kinase substrate motif;G protein-coupled receptor kinase 1 substrate motif;GSK3 kinase substrate motif;GSK-3, ERK1, ERK2, CDK5 substrate motif;MDC1 BRCT domain binding motif;PKA kinase substrate motif;PKC epsilon kinase substrate motif;PKC kinase substrate motif;Plk1 PBD doma…		+	CST;HTP	0.988812	1.28299e-06	173.87	1793	19.4639
UID3219	P84103	Serine/arginine-rich splicing factor 3	SRSF3	0.0322337	0.00666641	0.0158105	0.176429	26.3452	27.0818	26.9981	27.524	27.8455	28.2198	27.9529	27.5863	27.2428	27.2311	27.3801	NaN	S	5;5;5	___________MHRDSCPLDCKVYVGNLGNN	MHRDS(1)CPLDCK	___1	b-Adrenergic Receptor kinase substrate motif;PKA kinase substrate motif;PKC kinase substrate motif		+	CST;HTP	1	1.29283e-06	211.77	5	51.7273
UID5092	Q8NCD3-3	Holliday junction recognition protein	HJURP	0.0441669	0.00668038	0.0249628	0.0898795	24.8292	25.4608	25.162	25.8337	26.4411	26.7953	26.3026	26.7182	25.4749	25.8225	25.9928	NaN	S	557;588;642;557	LNPDPHFQGFQKLPSSPLGCRKSLLGSTAIE	LPSS(1)PLGCR	___1	ERK1,2 kinase substrate motif;GSK-3, ERK1, ERK2, CDK5 substrate motif;MDC1 BRCT domain binding motif;PKA kinase substrate motif;Plk1 PBD domain binding motif;WW domain binding motif		+	CST;HTP	0.999716	0.00140765	152.27	557	35.4612
UID5937	Q9BUA3	Uncharacterized protein C11orf84	C11orf84	0.0206776	0.00671422	0.00370461	0.340169	29.2205	29.5984	29.4717	29.8946	30.0037	30.3242	29.9649	29.9068	29.5505	29.5701	29.7462	NaN	S	308	PKDREVAEGGLPRAESPSPAPPPGLRGTLDL	AES(1)PSPAPPPGLR	___1	14-3-3 domain binding motif;b-Adrenergic Receptor kinase substrate motif;Calmodulin-dependent protein kinase II substrate motif;Calmodulin-dependent protein kinase IV substrate motif;Casein kinase II substrate motif;Chk1 kinase substrate motif;ERK1,2 kinase substrate motif;G protein-coupled receptor kinase 1 substrate motif;GSK-3, ERK1, ERK2, CDK5 substrate motif;PKA kinase substrate motif;PKC ki…		+	CST;HTP	0.999999	1.01576e-06	184.43	308	60.1121
UID989	Q13428	Treacle protein	TCOF1	0.0434405	0.00678848	0.015847	0.211786	25.0503	25.3996	25.1881	25.9819	26.2969	26.4827	26.2787	26.8248	25.5761	25.7951	NaN	NaN	S	503;503;503;503;503;503;503;503;503;426;426	ALAAMNAAQVKPLGKSPQVKPASTMGMGPLG	S(1)PQVKPASTMGMGPLGK	___1	ERK1,2 kinase substrate motif;Growth associated histone HI kinase substrate motif;GSK-3, ERK1, ERK2, CDK5 substrate motif;WW domain binding motif		+	HTP	1	2.17032e-06	181.86	503	90.4615
UID4590	Q6WKZ4	Rab11 family-interacting protein 1	RAB11FIP1	0.0175035	0.00683281	0.00544472	0.276888	25.1369	NaN	24.7802	NaN	25.3702	NaN	25.2577	25.4483	25.1253	24.9933	25.0403	NaN	S	496;496;348;348	EDLVRRSEKDTAAVVSRQGSSLNLFEDVQIT	DTAAVVS(1)R	___1	G protein-coupled receptor kinase 1 substrate motif;GSK3 kinase substrate motif		+	CST;HTP	1	0.00586532	120.36	496	97.3791
UID7585	O75533	Splicing factor 3B subunit 1	SF3B1	0.0331742	0.00700291	-0.0123366	0.117699	NaN	25.3499	NaN	25.0942	25.5719	25.2769	25.7305	25.7767	25.0138	25.0008	NaN	NaN	T	261	GATPGSKIWDPTPSHTPAGAATPGRGDTPGH	IWDPTPS(0.004)HT(0.995)PAGAATPGR	___1	G protein-coupled receptor kinase 1 substrate motif;GSK-3, ERK1, ERK2, CDK5 substrate motif;WW domain binding motif	CDK2	+	CST;HTP;LTP	0.995171	1.09301e-16	128.8	261	23.4529
UID588	A6NCC9	Protein TSSC4	TSSC4	0.0458851	0.00703227	0.0237671	0.0418623	27.9144	28.1199	NaN	28.6003	29.2706	30.0612	29.3548	29.7412	28.7165	28.6856	28.6382	NaN	S	68;132;132;68;68;132	SDNGGFKRPLAPSGRSPVEGLGRAHRSPASP	RPLAPS(0.009)GRS(0.991)PVEGLGR	___1	Casein kinase II substrate motif;ERK1,2 kinase substrate motif;Growth associated histone HI kinase substrate motif;GSK-3, ERK1, ERK2, CDK5 substrate motif;WW domain binding motif		+	HTP	0.990912	0.000114633	117.35	68	20.3755
UID4282	Q5T5Y3-2	Calmodulin-regulated spectrin-associated protein 1	CAMSAP1	0.0367054	0.00704127	0.00809462	0.220656	26.9423	27.3912	27.0712	27.4398	28.0543	28.3419	27.7641	28.1172	27.5247	27.4743	27.0938	NaN	S	802;1080;1091	QDHKVKAPVHFVEPLSPTGVAGHRKAPRLGQ	APVHFVEPLS(1)PTGVAGHR	___1	Casein kinase I substrate motif;Casein kinase II substrate motif;ERK1,2 kinase substrate motif;GSK-3, ERK1, ERK2, CDK5 substrate motif;WW domain binding motif	CDK2	+	CST;HTP;LTP	0.999844	5.28635e-11	174.2	802	38.0601
UID5509	Q96B18	Dapper homolog 3	DACT3	0.0464584	0.00707931	0.00164119	0.471938	NaN	25.9115	24.9073	NaN	26.0249	26.3535	NaN	26.4341	25.3908	25.3998	25.5243	NaN	S	316;91	PAREPSLERVGGHPTSPAALSRAWASSWESE	VGGHPT(0.01)S(0.99)PAALSR	___1	ERK1,2 kinase substrate motif;GSK-3, ERK1, ERK2, CDK5 substrate motif;WW domain binding motif		+	CST;HTP	0.98993	0.000374693	137.62	316	19.9283
UID2745	P40818-2	Ubiquitin carboxyl-terminal hydrolase 8	USP8	0.0254047	0.00709437	-0.0179263	0.13607	26.5672	NaN	26.3652	27.1728	26.7225	26.7095	26.9805	26.9496	26.4974	26.4234	26.1953	NaN	S	612;718	PAERDREPSKLKRSYSSPDITQAIQEEEKRK	SYS(0.998)S(0.002)PDITQAIQEEEKR	___1	14-3-3 domain binding motif;AMP-activated protein kinase substrate motif;Calmodulin-dependent protein kinase I substrate motif;Calmodulin-dependent protein kinase II substrate motif;Calmodulin-dependent protein kinase IV substrate motif;Casein kinase II substrate motif;Chk1 kinase substrate motif;PKA kinase substrate motif;PKC kinase substrate motif;Pyruvate dehydrogenase kinase substrate motif		+	CST;HTP;LTP	0.99803	3.34427e-59	310.93	612	27.1198
UID6491	Q9NV56	MRG/MORF4L-binding protein	MRGBP	0.0224616	0.00709535	-0.00786362	0.0545384	NaN	NaN	27.5311	27.5112	27.7214	NaN	27.9109	27.7708	27.4245	27.3186	NaN	NaN	S	195	SRVTDKVLTANSNPSSPSAAKRRRT______	VLTANSNPS(0.007)S(0.987)PS(0.007)AAK	___1	Casein kinase II substrate motif;ERK1,2 kinase substrate motif;G protein-coupled receptor kinase 1 substrate motif;GSK-3, ERK1, ERK2, CDK5 substrate motif;MAPKAPK2 kinase substrate motif;MDC1 BRCT domain binding motif;Plk1 PBD domain binding motif;WW domain binding motif		+	CST;HTP	0.986521	8.11472e-39	281.99	195	21.6512
UID6323	Q9H9J4-2	Ubiquitin carboxyl-terminal hydrolase 42	USP42	0.0194056	0.0071227	0.00553723	0.318148	26.7345	27.4799	27.0716	27.4105	27.6756	27.8697	27.5035	27.5433	27.2915	27.363	27.1814	NaN	S	856;856;702	EGPRDSALAEAPEGLSPAPPARSEEPCEQPL	DSALAEAPEGLS(1)PAPPAR	___1	Casein kinase I substrate motif;ERK1,2 kinase substrate motif;G protein-coupled receptor kinase 1 substrate motif;GSK-3, ERK1, ERK2, CDK5 substrate motif;WW domain binding motif		+	CST;HTP	1	4.99179e-16	225.7	856	145.316
UID3082	P53621	Coatomer subunit alpha;Xenin;Proxenin	COPA	0.0258284	0.00715135	0.0162951	0.102958	25.8597	26.416	NaN	26.3526	26.9102	27.1332	27.0112	26.8894	26.6276	26.3319	26.562	NaN	S	173;173	TVRVWDISGLRKKNLSPGAVESDVRGITGVD	NLS(1)PGAVESDVR	___1	ERK1,2 kinase substrate motif;GSK-3, ERK1, ERK2, CDK5 substrate motif;PKA kinase substrate motif;PKC kinase substrate motif;WW domain binding motif		+	CST;HTP	1	3.92906e-07	175.74	173	110.565
UID15428	Q9UQ35	Serine/arginine repetitive matrix protein 2	SRRM2	0.0420104	0.00715398	0.0098698	0.310325	26.8534	27.0333	27.0829	28.0968	28.4064	28.3199	NaN	28.0686	27.2266	27.7336	27.4012	NaN	S	2121	PVALNSSRMSCFSRPSMSPTPLDRCRSPGML	MS(0.003)CFS(0.007)RPS(0.981)MS(0.829)PT(0.18)PLDR	___2	Casein kinase II substrate motif;DNA dependent Protein kinase substrate motif;G protein-coupled receptor kinase 1 substrate motif;PKA kinase substrate motif;PKC kinase substrate motif		+	CST;HTP	0.981291	9.79295e-05	136.36	2121	18.1063
UID2365	P11388	DNA topoisomerase 2-alpha	TOP2A	0.0457044	0.0071677	0.00968012	0.316944	27.8709	27.8182	27.1513	28.5619	29.0526	29.1428	28.6198	28.947	28.3237	28.0606	27.7299	NaN	S	1106;1132;1142;1187	KEAQQKVPDEEENEESDNEKETEKSDSVTDS	VPDEEENEES(1)DNEKETEK	___1	b-Adrenergic Receptor kinase substrate motif;Casein kinase II substrate motif		+	HTP;LTP	1	4.58648e-139	404.8	1106	129.575
UID645	A9Z1X7	Serine/arginine repetitive matrix protein 1	SRRM1	0.0301392	0.00717404	0.011056	0.241952	29.5478	29.6106	29.2484	30.395	30.5414	30.9487	30.3347	30.4181	29.7274	30.0772	29.9821	NaN	S	705;694;695;696	RHSPSPRPRAPQTSSSPPPVRRGASSSPQRR	APQTSS(0.034)S(0.966)PPPVR	___1	ERK1,2 kinase substrate motif;GSK-3, ERK1, ERK2, CDK5 substrate motif;MDC1 BRCT domain binding motif;Plk1 PBD domain binding motif;WW domain binding motif		+	CST;HTP	0.965598	9.315e-12	243.4	705	14.488
UID973	Q13330-3	Metastasis-associated protein MTA1	MTA1	0.0312024	0.00721943	0.0182093	0.113856	27.5593	27.9609	27.4472	28.4029	28.6209	29.1168	28.5959	28.9172	28.1728	28.1755	28.2404	NaN	S	576;576;368;112;559	SSLTPAKVAPVINNGSPTILGKRSYEQHNGV	VAPVINNGS(0.992)PT(0.008)ILGK	___1	Casein kinase II substrate motif;ERK1,2 kinase substrate motif;GSK-3, ERK1, ERK2, CDK5 substrate motif;WW domain binding motif		+	CST;HTP	0.992155	7.11515e-05	164.66	559	21.0197
UID7415	E7EPN9	Protein PRRC2C	PRRC2C	0.0283991	0.00725928	-0.0154553	0.0985196	28.4884	29.0728	28.5433	29.1455	28.9592	29.1577	28.8056	29.3663	28.5448	28.4282	28.5435	NaN	T	2675;2675;2673;2626;2673;2608;2673;2430;1156;867;732;69	MELKAFGSGIDIKPGTPPIAGRSTTPTSSPF	AFGSGIDIKPGT(1)PPIAGR	___1	ERK1,2 kinase substrate motif;G protein-coupled receptor kinase 1 substrate motif;GSK3, Erk1, Erk2 and CDK5 kinase motif;GSK-3, ERK1, ERK2, CDK5 substrate motif;PKA kinase substrate motif;PKC kinase substrate motif;WW domain binding motif		+	CST;HTP	1	1.59347e-39	269.59	2675	112.717
UID6452	Q9NRG9	Aladin	AAAS	0.0260366	0.00726274	-0.00352801	0.422721	NaN	NaN	28.346	29.2125	29.2413	29.4362	28.8997	29.3498	28.7994	28.6057	28.7218	NaN	S	495;462;371	AHIPLYFVNAQFPRFSPVLGRAQEPPAGGGG	FS(1)PVLGR	___1	ERK1,2 kinase substrate motif;GSK-3, ERK1, ERK2, CDK5 substrate motif;PKA kinase substrate motif;PKC kinase substrate motif;WW domain binding motif		+	CST;HTP	1	0.0147839	121.58	495	84.3682
UID7477	Q04726-7	Transducin-like enhancer protein 3	TLE3	0.0129985	0.00726866	-0.00598945	0.34775	27.3807	28.2021	27.606	28.3519	27.9197	28.083	28.0487	28.0324	27.7001	27.8637	27.7452	NaN	T	327;344;339;334;340;334;334;334;334;339;278;278;334;408;334;334	TPTPRNDAPTPGTSTTPGLRSMPGKPPGMDP	NDAPTPGTS(0.001)T(0.187)T(0.812)PGLR	___1	GSK-3, ERK1, ERK2, CDK5 substrate motif;WW domain binding motif		+	CST;HTP	0.812442	4.922e-08	196.97	327	6.38959
UID6015	Q9BXP5-5	Serrate RNA effector molecule homolog	SRRT	0.0400739	0.00731423	-0.00718484	0.260813	28.6858	29.1025	28.4409	28.865	29.1768	29.5545	29.4875	29.5293	28.8598	28.6824	28.3495	NaN	S	74;74;74;74;74;81	DRNRRERFSPPRHELSPPQKRMRRDWDEHSS	HELS(1)PPQKR	___1	ERK1,2 kinase substrate motif;GSK-3, ERK1, ERK2, CDK5 substrate motif;WW domain binding motif		+	CST;HTP	1	0.000503279	196.88	74	148.557
UID6557	Q9NYF8-2	Bcl-2-associated transcription factor 1	BCLAF1	0.0494177	0.00731839	-0.00173624	0.441915	26.4118	26.5894	27.0478	26.9181	27.8377	27.4603	27.159	28.1044	26.8856	26.8112	26.432	NaN	S	181;183;183;181;181;183;183;183;183;181	KAEGEPQEESPLKSKSQEEPKDTFEHDPSES	S(1)QEEPKDTFEHDPSESIDEFNK	___1	ATM kinase substrate motif;Casein kinase II substrate motif;DNA dependent Protein kinase substrate motif;G protein-coupled receptor kinase 1 substrate motif;PKA kinase substrate motif;PKC kinase substrate motif		+	HTP	1	1.36988e-24	216.51	181	89.8246
UID7726	P42566	Epidermal growth factor receptor substrate 15	EPS15	0.0647466	0.00739915	-0.0468131	0.0246717	26.6308	27.0504	26.0288	26.9634	27.3642	26.9663	26.8957	26.7814	25.9438	26.1173	25.3896	NaN	T	777;643;463	VKSEDEPPALPPKIGTPTRPCPLPPGKRSIN	IGT(1)PTRPCPLPPGKR	___1	Cdc2 kinase substrate motif;CDK1,2,4,6 kinase substrate motif;G protein-coupled receptor kinase 1 substrate motif;GSK-3, ERK1, ERK2, CDK5 substrate motif;PKA kinase substrate motif;PKC kinase substrate motif;WW domain binding motif		+	CST;HTP	0.999958	0.000252235	115.34	777	43.7599
UID1278	F8WAN1	Cytospin-A	SPECC1L-ADORA2A;SPECC1L	-0.0156496	0.00741565	0.0128205	0.22588	NaN	26.889	26.7196	27.6531	27.1399	27.1568	26.8987	26.9413	27.305	27.4121	27.2701	NaN	S	832;832;832	DLAALRQGMGLSRRSSTSSEPTPTVKTLIKS	RS(0.011)S(0.982)T(0.004)S(0.004)SEPTPTVK	___1	14-3-3 domain binding motif;Calmodulin-dependent protein kinase II substrate motif;Calmodulin-dependent protein kinase IV substrate motif;Casein kinase II substrate motif;Chk1 kinase substrate motif;MAPKAPK2 kinase substrate motif;MDC1 BRCT domain binding motif;PAK2 kinase substrate motif;PKA kinase substrate motif;PKC epsilon kinase substrate motif;PKC kinase substrate motif;Plk1 PBD domain bind…		+	CST;HTP	0.982085	6.22665e-13	218.45	832	19.5585
UID2575	P26358	DNA (cytosine-5)-methyltransferase 1	DNMT1	0.0322679	0.0074226	0.0218213	0.0185192	25.7161	26.0059	25.9653	26.2264	26.9099	27.1848	26.6118	27.1771	26.3786	26.5091	26.2353	NaN	S	127;127;182	QARSEARRVGMADANSPPKPLSKPRTPRRSK	VGMADANS(1)PPKPLSKPR	___1	Casein kinase I substrate motif;Cdc2 kinase substrate motif;CDK kinase substrate motif;CDK1,2,4,6 kinase substrate motif;ERK1,2 kinase substrate motif;G protein-coupled receptor kinase 1 substrate motif;GSK-3, ERK1, ERK2, CDK5 substrate motif;WW domain binding motif		+	CST;HTP	0.999773	2.18457e-05	123.19	127	36.434
UID4397	Q5W0B1	RING finger protein 219	RNF219	0.0988296	0.00742471	0.0217322	0.0896827	26.9187	26.8148	26.3072	26.7662	28.6481	29.0158	NaN	29.423	26.8706	NaN	27.3434	NaN	S	210	LVRENLRLKAEVDNRSPQKFGRFAVAALQSK	LKAEVDNRS(1)PQK	___1	Casein kinase I substrate motif;Cdc2 kinase substrate motif;CDK kinase substrate motif;CDK1,2,4,6 kinase substrate motif;ERK1,2 kinase substrate motif;Growth associated histone HI kinase substrate motif;GSK-3, ERK1, ERK2, CDK5 substrate motif;WW domain binding motif		+	CST;HTP	1	2.3877e-07	207.66	210	162.878
UID3223	P85037	Forkhead box protein K1	FOXK1	0.0214664	0.00754116	0.0190445	0.0855022	26.6796	27.3288	27.3981	27.4797	28.002	28.0277	27.7814	28.1761	27.4391	27.6043	27.7064	NaN	S	445;282	RSGGLQTPECLSREGSPIPHDPEFGSKLASV	EGS(1)PIPHDPEFGSK	___1	14-3-3 domain binding motif;Calmodulin-dependent protein kinase II substrate motif;Calmodulin-dependent protein kinase IV substrate motif;Chk1 kinase substrate motif;ERK1,2 kinase substrate motif;GSK-3, ERK1, ERK2, CDK5 substrate motif;MAPKAPK2 kinase substrate motif;PKA kinase substrate motif;PKC epsilon kinase substrate motif;PKC kinase substrate motif;WW domain binding motif		+	CST;HTP	1	0.000148322	156.2	445	133.806
UID1441	H3BSM9	Sal-like protein 1	SALL1	0.023011	0.00754974	0.0151035	0.112657	NaN	25.6925	25.55	26.1468	26.4342	26.5398	NaN	NaN	26.032	26.184	25.9877	NaN	S	1022;1022;1119	PTSHVPSGPLSSSATSPVLLPALPRRTPKQH	DTPTSHVPSGPLSSSAT(0.016)S(0.983)PVLLPALPR	___1	ERK1,2 kinase substrate motif;GSK-3, ERK1, ERK2, CDK5 substrate motif;MAPKAPK2 kinase substrate motif;WW domain binding motif		+	HTP	0.98348	6.08293e-10	128.91	1022	17.7642
UID4567	Q6UN15	Pre-mRNA 3'-end-processing factor FIP1	FIP1L1	0.0145014	0.00757372	-0.0138153	0.0776091	29.5676	29.5671	29.122	29.7666	29.5131	29.6363	29.3696	29.5604	29.3112	29.2446	29.118	NaN	S	492;486;418	RERERTRERERERDHSPTPSVFNSDEERYRY	DHS(1)PTPS(0.007)VFNS(0.993)DEER	___1	14-3-3 domain binding motif;Akt kinase substrate motif;Calmodulin-dependent protein kinase II substrate motif;Casein kinase II substrate motif;ERK1,2 kinase substrate motif;G protein-coupled receptor kinase 1 substrate motif;GSK3 kinase substrate motif;GSK-3, ERK1, ERK2, CDK5 substrate motif;MAPKAPK1 kinase substrate motif;PKA kinase substrate motif;PKC kinase substrate motif;WW domain binding mo…		+	CST;HTP	0.999999	1.453e-70	333.59	492	59.797
UID2549	P23677	Inositol-trisphosphate 3-kinase A	ITPKA	0.0372835	0.0075915	0.0127937	0.283569	26.6362	NaN	26.8023	27.8627	27.957	28.4134	28.1796	27.6802	27.2469	27.3551	27.4233	NaN	S	20	GGPTGMARPGGARPCSPGLERAPRRSVGELR	PGGARPCS(1)PGLER	___1	14-3-3 domain binding motif;Calmodulin-dependent protein kinase II substrate motif;ERK1,2 kinase substrate motif;GSK-3, ERK1, ERK2, CDK5 substrate motif;PKA kinase substrate motif;PKC kinase substrate motif;WW domain binding motif		+	CST;HTP	1	0.000148473	130.1	20	118.24
UID7012	Q9UQ35	Serine/arginine repetitive matrix protein 2	SRRM2	0.0243673	0.00760723	-0.00756662	0.197824	29.7846	30.0794	29.8391	30.4087	30.3089	30.4198	30.1427	30.6474	29.8727	29.8334	29.9066	NaN	S	1124;1124	ASRSPIRQDRGEFSASPMLKSGMSPEQSRFQ	GEFSAS(1)PMLK	___1	ERK1,2 kinase substrate motif;GSK-3, ERK1, ERK2, CDK5 substrate motif;WW domain binding motif		+	CST;HTP	0.999999	0.000189009	158.08	1124	58.5409
UID1172	F5GWT4	Serine/threonine-protein kinase WNK1	WNK1	0.0373569	0.00761712	-0.0121686	0.381534	24.5095	24.6636	23.4424	25.5076	25.2448	24.8438	24.972	24.7907	NaN	24.2326	24.4169	NaN	S	1730;1731;1978;2230;2238;2391;1571	TEDKITDTKKEGPVASPPFMDLEQAVLPAVI	KEGPVAS(1)PPFMDLEQAVLPAVIPK	___1	ERK1,2 kinase substrate motif;GSK-3, ERK1, ERK2, CDK5 substrate motif;WW domain binding motif		+	CST;HTP	1	3.52966e-31	243.18	1730	107.755
UID8049	Q8N163	Cell cycle and apoptosis regulator protein 2	CCAR2	0.0327574	0.00768235	0.0211784	0.117308	NaN	24.8785	24.7827	25.3899	26.0357	26.0484	NaN	25.8259	25.3135	NaN	25.4605	NaN	T	35;35;35;35;35	GTASTSLLGPPPGLLTPPVATELSQNARHLQ	NFSGTASTSLLGPPPGLLT(0.997)PPVAT(0.002)ELSQNAR	___1	G protein-coupled receptor kinase 1 substrate motif;GSK-3, ERK1, ERK2, CDK5 substrate motif;RAF1 kinase substrate motif;WW domain binding motif		+	CST;HTP	0.996928	1.55713e-06	84.537	35	27.4768
UID5591	Q96I25	Splicing factor 45	RBM17	0.0332567	0.00777077	-0.00635869	0.279793	28.3279	28.5724	28.6654	29.0169	28.9838	29.2953	29.0677	29.3921	28.632	28.6698	28.2571	NaN	S	222;129;190	AAIPPPVYEEQDRPRSPTGPSNSFLANMGGT	S(1)PTGPSNSFLANMGGTVAHK	___1	14-3-3 domain binding motif;Calmodulin-dependent protein kinase II substrate motif;Casein kinase II substrate motif;ERK1,2 kinase substrate motif;G protein-coupled receptor kinase 1 substrate motif;Growth associated histone HI kinase substrate motif;GSK-3, ERK1, ERK2, CDK5 substrate motif;PKA kinase substrate motif;PKC kinase substrate motif;WW domain binding motif	CLK1;ERK2	+	HTP;LTP	0.999851	1.73407e-117	378.57	222	38.2533
UID5411	Q92667	A-kinase anchor protein 1, mitochondrial	AKAP1	0.0504922	0.00784298	-0.00947937	0.219007	26.2584	26.77	NaN	26.9033	26.9985	27.7152	27.1361	27.799	26.4467	26.5647	26.3969	NaN	S	429;429	PPDAGLPLPGLPAEGSPPPKTYVSCLKSLLS	TVLGPDTAEPATAEAAVAPPDAGLPLPGLPAEGS(1)PPPK	___1	ERK1,2 kinase substrate motif;GSK-3, ERK1, ERK2, CDK5 substrate motif;WW domain binding motif		+	HTP	1	1.04365e-09	98.537	429	72.736
UID2527	P22234	Multifunctional protein ADE2;Phosphoribosylaminoimidazole-succinocarboxamide synthase;Phosphoribosylaminoimidazole carboxylase	PAICS	0.0423283	0.00787744	0.0183164	0.161813	24.5904	25.5186	25.3109	25.5841	26.2949	26.7326	25.9744	26.3384	25.6789	25.7507	25.2913	NaN	S	27;27;27	KLYEGKTKEVYELLDSPGKVLLQSKDQITAG	EVYELLDS(1)PGK	___1	b-Adrenergic Receptor kinase substrate motif;Cdc2 kinase substrate motif;CDK kinase substrate motif;CDK1,2,4,6 kinase substrate motif;ERK1,2 kinase substrate motif;GSK-3, ERK1, ERK2, CDK5 substrate motif;WW domain binding motif	CDK1;CDK2	+	CST;HTP;LTP	1	1.03976e-38	278.88	27	164.409
UID577	A1X283	SH3 and PX domain-containing protein 2B	SH3PXD2B	0.0335983	0.00787835	0.00201436	0.442804	NaN	25.6991	NaN	26.3095	26.851	NaN	26.5496	26.5619	26.11	26.0235	25.9883	NaN	S	291;291;305	KKNSGEPLPPKPGPGSPSHPGALDLDGVSRQ	NSGEPLPPKPGPGS(0.96)PS(0.04)HPGALDLDGVSR	___1	Casein kinase II substrate motif;ERK1,2 kinase substrate motif;G protein-coupled receptor kinase 1 substrate motif;GSK-3, ERK1, ERK2, CDK5 substrate motif;WW domain binding motif		+	HTP	0.960102	1.88843e-15	143.06	291	13.8139
UID197	A0A0A0MT60	Peptidyl-prolyl cis-trans isomerase;FK506-binding protein 15	FKBP15	-0.018018	0.00789506	-0.00240019	0.425035	NaN	27.3402	27.1466	27.729	27.0641	27.0107	26.8334	27.1723	27.3476	NaN	27.3718	NaN	S	1004;979;969	SSGQPQAPLNRERPESPMVPSEQVVEEAVPL	ERPES(0.999)PMVPS(0.001)EQVVEEAVPLPPQALTTSQDGHR	___1	14-3-3 domain binding motif;Akt kinase substrate motif;b-Adrenergic Receptor kinase substrate motif;Calmodulin-dependent protein kinase II substrate motif;ERK1,2 kinase substrate motif;G protein-coupled receptor kinase 1 substrate motif;GSK-3, ERK1, ERK2, CDK5 substrate motif;MAPKAPK1 kinase substrate motif;PKA kinase substrate motif;PKC kinase substrate motif;WW domain binding motif		+	CST;HTP	0.99925	2.54101e-18	140.38	1004	31.2446
UID4416	Q66K74-2	Microtubule-associated protein 1S;MAP1S heavy chain;MAP1S light chain	MAP1S	0.0139399	0.00792352	-0.00065299	0.480656	28.2306	28.4071	27.7072	28.7067	28.6425	28.3707	28.4803	28.6041	28.3307	28.1781	28.2415	NaN	S	631;657	ESHRSPAEGSERLSLSPLRGGEAGPDASPTV	LSLS(1)PLR	___1	Cdc2 kinase substrate motif;CDK kinase substrate motif;CDK1,2,4,6 kinase substrate motif;ERK1,2 kinase substrate motif;GSK-3, ERK1, ERK2, CDK5 substrate motif;WW domain binding motif		+	CST;HTP	0.999991	0.0132595	154.28	631	50.4756
UID1148	O94913	Pre-mRNA cleavage complex 2 protein Pcf11	PCF11	0.0369774	0.00793827	-0.0148241	0.144759	28.0372	28.3251	27.6039	28.3991	28.3644	28.7341	28.4348	28.5707	27.6519	28.0794	27.6811	NaN	S	836;705;705	HDEQVSAKGVREEQRSPFNDRFPLKRPRYED;RQLFQYQEGVREEQRSPFNDRFPLKRPRYED	EEQRS(1)PFNDRFPLK	___1	Casein kinase I substrate motif;ERK1,2 kinase substrate motif;Growth associated histone HI kinase substrate motif;GSK-3, ERK1, ERK2, CDK5 substrate motif;WW domain binding motif		+	CST;HTP	1	1.40298e-09	194.94	705	125.217
UID3813	Q14684-2	Ribosomal RNA processing protein 1 homolog B	RRP1B	0.0307202	0.00797081	0.015342	0.078757	NaN	26.2506	26.2747	26.721	26.934	27.236	27.3575	27.5622	26.77	26.5892	26.7343	NaN	S	495;513	SQSGPSGSHPQGPRGSPTGGAQLLKRKRKLG	GS(0.999)PT(0.001)GGAQLLKR	___1	Casein kinase II substrate motif;ERK1,2 kinase substrate motif;GSK-3, ERK1, ERK2, CDK5 substrate motif;PKA kinase substrate motif;PKC kinase substrate motif;WW domain binding motif		+	HTP	0.999176	2.91406e-05	178.71	495	30.839
UID3941	Q15424	Scaffold attachment factor B1	SAFB	0.0588457	0.00798416	0.0315381	0.154918	26.3454	25.7575	26.1451	27.7596	28.7968	28.3696	27.6766	28.0184	27.1897	27.022	27.0512	NaN	S	604;604;604;535	SQDRKSASREKRSVVSFDKVKEPRKSRDSES	S(1)VVS(1)FDKVKEPR	___1			+	CST;HTP	1	0.000393633	159.01	604	75.445
UID2242	P04792	Heat shock protein beta-1	HSPB1	-0.0103931	0.00811508	-0.00619785	0.291822	29.7634	30.1246	29.4106	30.2135	29.5267	29.6624	29.4193	29.5373	29.7631	29.6934	29.7935	NaN	S	82;82	AVAAPAYSRALSRQLSSGVSEIRHTADRWRV	QLS(1)SGVSEIR	___1	14-3-3 domain binding motif;Calmodulin-dependent protein kinase II substrate motif;Calmodulin-dependent protein kinase IV substrate motif;Chk1 kinase substrate motif;G protein-coupled receptor kinase 1 substrate motif;GSK3 kinase substrate motif;MAPKAPK2 kinase substrate motif;PKA kinase substrate motif;PKC kinase substrate motif	MAPKAPK2;PKACA;P70S6KB;PKG1 iso2;PRKD1;Akt1	+	CST;HTP;LTP	1	9.4705e-05	205.09	82	64.0535
UID8330	Q9Y4G6	Talin-2	TLN2	0.0152607	0.00811783	0.00526283	0.351293	26.3537	27.2236	26.5793	27.0649	27.0592	27.3685	27.1306	27.1994	26.8695	26.8774	26.9631	NaN	T	1843;868;757;236	MVDAIAEAMSKLDEGTPPEPKGTFVDYQTTV	LDEGT(1)PPEPK	___1	Casein kinase I substrate motif;Casein kinase II substrate motif;G protein-coupled receptor kinase 1 substrate motif;GSK-3, ERK1, ERK2, CDK5 substrate motif;WW domain binding motif		+	CST;HTP	1	0.00179338	172.17	1843	151.976
UID3571	Q13200	26S proteasome non-ATPase regulatory subunit 2	PSMD2	0.023799	0.00812728	-0.00533594	0.299394	27.1296	27.2172	26.7574	27.4223	27.3839	27.7489	27.3142	27.4772	27.1554	27.0642	26.8747	NaN	S	16;16;16	MEEGGRDKAPVQPQQSPAAAPGGTDEKPSGK	APVQPQQS(1)PAAAPGGTDEKPSGK	___1	ERK1,2 kinase substrate motif;G protein-coupled receptor kinase 1 substrate motif;GSK-3, ERK1, ERK2, CDK5 substrate motif;WW domain binding motif		+	HTP	1	6.27677e-95	330.44	16	132.739
UID2072	O75864-2	Protein phosphatase 1 regulatory subunit 37	PPP1R37	0.0222858	0.0081575	0.0254494	0.00469874	25.2129	25.4558	25.0844	25.261	26.0729	26.0898	25.9178	26.3319	25.7241	25.5671	25.8176	NaN	S	88;561	PGSPSTPTEQRISVSSPGRGHKVFVVTRVES	ISVS(0.001)S(0.999)PGR	___1	Cdc2 kinase substrate motif;CDK kinase substrate motif;CDK1,2,4,6 kinase substrate motif;ERK1,2 kinase substrate motif;Growth associated histone HI kinase substrate motif;GSK-3, ERK1, ERK2, CDK5 substrate motif;MDC1 BRCT domain binding motif;Plk1 PBD domain binding motif;WW domain binding motif		+	HTP	0.998685	0.00299769	142.43	88	28.8052
UID5996	Q9BWH6-2	RNA polymerase II-associated protein 1	RPAP1	0.0370564	0.00820709	0.0144678	0.284274	26.3009	27.0024	25.691	27.2776	27.4862	27.8842	27.4218	27.3437	27.0591	26.5752	26.873	NaN	S	72;72;72;72;72	VMLDNLPDLPPALVPSPPKRARPSPGHCLPE	DVVMLDNLPDLPPALVPS(1)PPKR	___1	Cdc2 kinase substrate motif;CDK kinase substrate motif;CDK1,2,4,6 kinase substrate motif;DNA dependent Protein kinase substrate motif;ERK1,2 kinase substrate motif;GSK-3, ERK1, ERK2, CDK5 substrate motif;WW domain binding motif		+	CST;HTP	1	1.91707e-05	103.33	72	81.5341
UID4437	Q69YH5	Cell division cycle-associated protein 2	CDCA2	0.0281928	0.00826484	0.0524275	0.0233007	NaN	25.5513	24.7607	25.8033	26.9201	26.9109	26.5232	26.9655	26.4815	26.1313	26.3194	NaN	S	591;576	SLYGERDIASKKPLLSPIPELPEVPEMTPSI	KPLLS(1)PIPELPEVPEMTPSIPSIR	___1	ERK1,2 kinase substrate motif;GSK-3, ERK1, ERK2, CDK5 substrate motif;PKA kinase substrate motif;WW domain binding motif		+	CST;HTP	1	3.4313e-06	109.44	591	101.414
UID5855	Q99956	Dual specificity protein phosphatase 9	DUSP9	0.0412061	0.00826642	0.0248653	0.0947423	27.1874	26.6468	26.2686	27.3934	27.8267	28.3522	28.5265	27.8281	27.2534	27.4696	27.3006	NaN	S	16	MEGLGRSCLWLRRELSPPRPRLLLLDCRSRE	RELS(1)PPRPR	___1	14-3-3 domain binding motif;Calmodulin-dependent protein kinase II substrate motif;Calmodulin-dependent protein kinase IV substrate motif;Cdc2 kinase substrate motif;CDK kinase substrate motif;CDK1,2,4,6 kinase substrate motif;Chk1 kinase substrate motif;CLK1 kinase substrate motif;ERK1,2 kinase substrate motif;G protein-coupled receptor kinase 1 substrate motif;GSK-3, ERK1, ERK2, CDK5 substrate …		+	CST;HTP	1	0.00117933	140.75	16	87.2162
UID5473	Q92994-9	Transcription factor IIIB 90 kDa subunit	BRF1	-0.0529659	0.00826734	0.0636788	0.0648411	27.7023	26.6799	25.7506	27.2483	26.6278	27.5215	27.2837	26.7484	27.92	28.1935	NaN	NaN	S	315;349;438;460;526;553	INYSVLRGLSSAGGGSPHREDAQPEHSASAR	GLSSAGGGS(1)PHREDAQPEHSASAR	___1	Cdc2 kinase substrate motif;CDK kinase substrate motif;CDK1,2,4,6 kinase substrate motif;ERK1,2 kinase substrate motif;GSK-3, ERK1, ERK2, CDK5 substrate motif;WW domain binding motif		+	CST;HTP	0.999998	2.10007e-62	291.2	315	57.3395
UID3589	Q13263	Transcription intermediary factor 1-beta	TRIM28	-0.0265951	0.0082971	0.00335571	0.420242	26.2657	27.0694	26.6667	27.3709	26.3121	26.4131	26.3861	26.5456	27.0672	26.9015	26.7483	NaN	S	473;391;98	YSSAEPHVSGVKRSRSGEGEVSGLMRKVPRV	S(1)GEGEVSGLMR	___1	14-3-3 domain binding motif;Calmodulin-dependent protein kinase II substrate motif;Calmodulin-dependent protein kinase IV substrate motif;Casein kinase II substrate motif;Chk1 kinase substrate motif;PKA kinase substrate motif;PKC kinase substrate motif;ZIP kinase substrate motif	MAPKAPK2;Chk1;Chk2	+	CST;HTP;LTP	1	1.49862e-12	220.29	473	162.595
UID7273	Q9Y6G9	Cytoplasmic dynein 1 light intermediate chain 1	DYNC1LI1	0.0582512	0.00834482	-0.00864904	0.138443	25.8955	26.3894	26.0743	26.2126	26.7478	27.5446	27.3382	26.5992	25.99	25.9177	26.0524	NaN	S	405;289	AAGRPVDASPRVPGGSPRTPNRSVSSNVASV	VPGGS(1)PR	___1	Casein kinase II substrate motif;ERK1,2 kinase substrate motif;G protein-coupled receptor kinase 1 substrate motif;Growth associated histone HI kinase substrate motif;GSK-3, ERK1, ERK2, CDK5 substrate motif;PKA kinase substrate motif;PKC kinase substrate motif;WW domain binding motif		+	CST;HTP	1	0.0147832	122.33	405	106.683
UID2246	P05204	Non-histone chromosomal protein HMG-17;High mobility group nucleosome-binding domain-containing protein 3	HMGN2;HMGN3	0.0621427	0.00845595	0.0151532	0.182155	26.2777	25.7747	25.6038	26.2729	NaN	27.065	27.7058	27.4662	26.6006	26.3221	25.8472	NaN	S	29;31;31;31	KAKVKDEPQRRSARLSAKPAPPKPEPKPKKA;SKVTKQEPTRRSARLSAKPAPPKPEPKPRKT	LS(1)AKPAPPKPEPK	___1	G protein-coupled receptor kinase 1 substrate motif;MAPKAPK2 kinase substrate motif;PKA kinase substrate motif;PKC kinase substrate motif	AurB	+	CST;HTP;LTP	1	0.00168803	95.662	29	73.4977
UID7319	A0A087WZ13	Ribonucleoprotein PTB-binding 1	RAVER1	0.0184186	0.00845792	0.00665099	0.391783	26.5973	27.8377	27.7608	28.3576	28.042	28.3228	27.9409	28.1856	27.8297	27.7011	27.7673	NaN	T	463;480;463;463	GDREALGLGPPAAQLTPPPAPVGLRGSGLRG	EALGLGPPAAQLT(1)PPPAPVGLR	___1	G protein-coupled receptor kinase 1 substrate motif;GSK-3, ERK1, ERK2, CDK5 substrate motif;RAF1 kinase substrate motif;WW domain binding motif		+	CST;HTP	1	3.96689e-23	220.82	463	151.626
UID7680	P23396	40S ribosomal protein S3	RPS3	0.0151481	0.00853816	-0.0062724	0.190621	29.9879	30.3811	30.1547	30.4834	30.645	30.3116	30.4536	30.3437	30.1926	30.0453	30.1237	NaN	T	221;237;209;136;149;95	DHVSIVEPKDEILPTTPISEQKGGKPEPPAM	DEILPTT(0.998)PIS(0.002)EQK	___1	Casein kinase II substrate motif;ERK1,2 kinase substrate motif;GSK3, Erk1, Erk2 and CDK5 kinase motif;GSK-3, ERK1, ERK2, CDK5 substrate motif;WW domain binding motif	PKCD;CDK1;CDK2	+	CST;HTP;LTP	0.997701	3.90895e-19	184.98	221	27.1354
UID16267	Q13541	Eukaryotic translation initiation factor 4E-binding protein 1	EIF4EBP1	0.0693028	0.00854166	0.0292791	0.0747899	27.1959	NaN	27.0949	NaN	NaN	28.9842	NaN	29.146	27.8557	27.9853	27.2647	NaN	T	68	IYDRKFLMECRNSPVTKTPPRDLPTIPGVTS	NS(0.269)PVT(0.754)KT(0.825)PPRDLPT(0.152)IPGVTSPSSDEPPMEASQSHLR	___2	G protein-coupled receptor kinase 1 substrate motif		+	CST;HTP	0.754313	1.67232e-11	105.48	68	5.23021
UID1236	J3KPG5	Bromodomain adjacent to zinc finger domain protein 2A	BAZ2A	0.0450832	0.00854922	0.00854766	0.299621	26.6041	27.0478	25.9643	26.7873	28.1463	27.5847	27.1937	27.5088	26.7264	26.9168	26.6337	NaN	S	135;133;138;135;135	QYPLNGILGGSRQPSSPSHNTNLRAGSQEFW	QPS(0.013)S(0.987)PSHNTNLR	___1	Casein kinase II substrate motif;ERK1,2 kinase substrate motif;GSK-3, ERK1, ERK2, CDK5 substrate motif;MDC1 BRCT domain binding motif;Plk1 PBD domain binding motif;WW domain binding motif		+	HTP	0.986798	2.39473e-05	160.86	135	18.7518
UID1915	O60318	Germinal-center associated nuclear protein	MCM3AP	0.0338058	0.00861949	0.0308326	0.0504703	26.0496	26.6302	26.5818	27.2162	27.8105	28.1901	27.4619	27.8943	27.1957	27.2955	27.0921	NaN	S	538	DGEVSPSTEDAPFQHSPLGKAAGRTGASSLL	KPGDGEVSPSTEDAPFQHS(1)PLGK	___1	ERK1,2 kinase substrate motif;GSK-3, ERK1, ERK2, CDK5 substrate motif;WW domain binding motif		+	CST;HTP	1	3.06338e-08	128.18	538	84.8744
UID8321	Q9Y2J2-2	Band 4.1-like protein 3;Band 4.1-like protein 3, N-terminally processed	EPB41L3	0.0304104	0.00863449	-0.00423655	0.274781	27.9226	28.209	28.2741	28.3135	28.4068	29.0772	28.5991	28.6999	28.2767	27.9978	28.0171	NaN	T	487;487;469;378;345;487;378;51;144;487	ATTKGISQTNLITTVTPEKKAEEERDEEEDK	GISQTNLITTVT(0.999)PEKK	___1	Cdc2 kinase substrate motif;CDK1,2,4,6 kinase substrate motif;CDK5 kinase substrate motif;GSK-3, ERK1, ERK2, CDK5 substrate motif;WW domain binding motif		+	CST;HTP	0.999498	3.16596e-70	339.58	487	33.0889
UID5905	Q9BSJ6-2	Protein FAM64A	FAM64A	0.0486959	0.00865025	0.0147482	0.0536287	29.2344	29.0093	28.9729	29.4715	30.0421	31.0011	30.142	30.749	29.4355	29.3507	29.6291	NaN	S	131;131;162;131;23	VKARRRKRGAQKGSGSPTHSLSQKSTRLSGA	GSGS(1)PTHSLSQK	___1	Casein kinase II substrate motif;ERK1,2 kinase substrate motif;G protein-coupled receptor kinase 1 substrate motif;GSK3 kinase substrate motif;GSK-3, ERK1, ERK2, CDK5 substrate motif;PKA kinase substrate motif;WW domain binding motif	KIS	+	HTP;LTP	0.999806	8.74517e-16	255.54	131	37.2213
UID3367	Q05519-2	Serine/arginine-rich splicing factor 11	SRSF11	0.0379524	0.0086616	0.0268991	0.14622	28.9917	29.694	28.2789	29.9963	30.2561	31.0981	30.4601	30.5241	30.0173	29.5442	29.8101	NaN	S	207;207;147;207	STVDPKLNHVAAGLVSPSLKSDTSSKEIEEA	LNHVAAGLVS(0.994)PS(0.006)LK	___1	Casein kinase II substrate motif;ERK1,2 kinase substrate motif;GSK-3, ERK1, ERK2, CDK5 substrate motif;WW domain binding motif	CDK2	+	CST;HTP;LTP	0.994168	2.86433e-20	241.66	207	22.3167
UID735	B5MBZ0	Echinoderm microtubule-associated protein-like 4	EML4	0.0324675	0.00868976	0.0110257	0.335493	28.1298	27.7411	26.4673	28.0528	28.4982	28.4724	28.1637	28.6354	27.582	28.033	27.8135	NaN	S	144;144	KEESHSNDQSPQIRASPSPQPSSQPLQIHRQ	AS(1)PS(1)PQPSSQPLQIHR	___1	Casein kinase II substrate motif;ERK1,2 kinase substrate motif;GSK-3, ERK1, ERK2, CDK5 substrate motif;PKA kinase substrate motif;PKC kinase substrate motif;WW domain binding motif		+	CST;HTP	0.999999	4.17554e-30	267.5	144	62.9017
UID8251	Q9P2K8-2	Eukaryotic translation initiation factor 2-alpha kinase 4	EIF2AK4	0.0206897	0.00872654	0.0102836	0.174819	27.7266	27.8178	28.2556	28.3687	28.4338	28.7855	28.5448	28.8387	28.2381	28.3501	28.14	NaN	T	667;667;473	YNAWIERHERPAGPGTPPPDSGPLAKDDRAA	HERPAGPGT(1)PPPDSGPLAK	___1	ERK1,2 kinase substrate motif;GSK3, Erk1, Erk2 and CDK5 kinase motif;GSK-3, ERK1, ERK2, CDK5 substrate motif;WW domain binding motif		+	HTP	0.999998	3.70189e-17	200.45	667	56.4322
UID4947	Q8IYH5	ZZ-type zinc finger-containing protein 3	ZZZ3	-0.0281377	0.00872669	0.0174753	0.0964416	26.7941	27.6554	27.447	27.401	27.2546	27.1964	26.7628	27.279	27.5895	27.7193	27.6633	NaN	S	606;606;112	VKLVFDKVGLPARPKSPLDPKKDGESLSYSM	VGLPARPKS(1)PLDPK	___1	14-3-3 domain binding motif;Calmodulin-dependent protein kinase II substrate motif;Casein kinase II substrate motif;ERK1,2 kinase substrate motif;G protein-coupled receptor kinase 1 substrate motif;Growth associated histone HI kinase substrate motif;GSK-3, ERK1, ERK2, CDK5 substrate motif;PKA kinase substrate motif;PKC kinase substrate motif;Pyruvate dehydrogenase kinase substrate motif;WW domain…		+	CST;HTP	1	0.000435645	145	606	105.951
UID4077	Q32MZ4-3	Leucine-rich repeat flightless-interacting protein 1	LRRFIP1	0.0342948	0.00874102	-0.00258216	0.3779	27.6442	27.9861	28.2221	28.1395	28.6103	28.8323	28.2134	28.8251	27.9603	27.9015	27.982	NaN	S	658;690;714	GVAKDNAKIDGATQSSPAEPKSEDADRCTLP	IDGATQS(0.015)S(0.985)PAEPK	___1	Casein kinase II substrate motif;ERK1,2 kinase substrate motif;G protein-coupled receptor kinase 1 substrate motif;GSK-3, ERK1, ERK2, CDK5 substrate motif;MDC1 BRCT domain binding motif;Plk1 PBD domain binding motif;WW domain binding motif		+	CST;HTP	0.985	1.10757e-15	236.37	658	18.1741
UID4894	Q8IWI9-3	MAX gene-associated protein	MGA	0.0370524	0.00882513	-0.0462828	0.00369357	NaN	25.9802	NaN	25.6488	25.3312	25.9571	25.7891	25.5222	25.0277	25.0004	24.9704	NaN	S	607;607;607;607;607	KIATAAKVVNANQNASPNVPGKRGRPRKLKL	VVNANQNAS(1)PNVPGKR	___1	ERK1,2 kinase substrate motif;G protein-coupled receptor kinase 1 substrate motif;GSK-3, ERK1, ERK2, CDK5 substrate motif;WW domain binding motif		+	CST;HTP	1	7.47167e-49	293.38	607	164.697
UID2468	P18858-3	DNA ligase 1;DNA ligase	LIG1	0.0219726	0.00889836	0.0178925	0.0448224	28.4825	28.8214	28.6915	29.1129	29.7324	29.5694	29.3109	29.7207	29.2764	29.1438	28.9883	NaN	S	46;76;76;76;76;76;76;76	ARVLGSEGEEEDEALSPAKGQKPALDCSQVS	VLGS(1)EGEEEDEALS(1)PAK	___1	Casein kinase I substrate motif;Cdc2 kinase substrate motif;CDK kinase substrate motif;CDK1,2,4,6 kinase substrate motif;ERK1,2 kinase substrate motif;GSK-3, ERK1, ERK2, CDK5 substrate motif;WW domain binding motif	Chk1;CDK1;CDK2	+	CST;HTP;LTP	1	1.01957e-70	328.8	46	189.336
UID1632	M0R300	Unconventional myosin-IXb	MYO9B	0.0535918	0.00898123	-0.0178993	0.278602	26.5884	27.0764	25.495	NaN	27.0892	27.5635	26.6798	26.8577	25.7303	26.4223	26.0312	NaN	S	1290;1290;1290;1290	KSKPCGSPRVQEKPDSPGGSTQIQRYLDAER	VQEKPDS(1)PGGSTQIQR	___1	b-Adrenergic Receptor kinase substrate motif;ERK1,2 kinase substrate motif;G protein-coupled receptor kinase 1 substrate motif;GSK3 kinase substrate motif;GSK-3, ERK1, ERK2, CDK5 substrate motif;PKA kinase substrate motif;PKC kinase substrate motif;WW domain binding motif		+	CST;HTP	1	4.48054e-38	276.34	1290	80.3592
UID9633	F8VXC8	SWI/SNF complex subunit SMARCC2	SMARCC2	-0.0209937	0.00900703	0.00643273	0.363339	28.0111	27.3242	NaN	28.1286	27.4284	NaN	27.6174	27.58	27.9545	NaN	27.9367	NaN	S	306;306;306;306	KKGGNYKKRKRSPSPSPTPEAKKKNAKKGPS	KRS(0.999)PS(0.044)PS(0.955)PT(0.002)PEAK	___2	Casein kinase II substrate motif;DNA dependent Protein kinase substrate motif;ERK1,2 kinase substrate motif;GSK-3, ERK1, ERK2, CDK5 substrate motif;MAPKAPK2 kinase substrate motif;WW domain binding motif		+	CST;HTP	0.954701	4.80035e-08	205.33	306	13.4505
UID7414	E7ES33	Septin-7	SEPT7;DKFZp586I031	-0.0318185	0.00902781	0.00471133	0.346885	28.7157	28.4309	27.8827	28.5599	28.0241	28.2056	27.6851	27.5601	28.3642	28.4936	28.6128	NaN	T	406;426;425;426;390;77	WEAQQRILEQQNSSRTLEKNKKKGKIF____	ILEQQNS(0.001)S(0.003)RT(0.997)LEK	___1			+	CST;HTP	0.996642	1.74854e-12	224.33	406	25.622
UID1600	Q9C0C9	E2/E3 hybrid ubiquitin-protein ligase UBE2O	UBE2O	0.0577346	0.00903668	-0.00705752	0.250005	27.8467	27.99	28.0745	NaN	29.0633	29.4462	28.1933	29.1788	28.1349	27.8272	27.5396	NaN	S	354;839	LKNMTVEQLLTGSPTSPTVEPEKPTREKKFL	NMTVEQLLTGSPT(0.02)S(0.966)PT(0.014)VEPEKPTR	___1	Casein kinase II substrate motif;ERK1,2 kinase substrate motif;GSK-3, ERK1, ERK2, CDK5 substrate motif;WW domain binding motif		+	HTP	0.965795	2.89474e-50	283.75	839	16.774
UID4687	Q7Z417	Nuclear fragile X mental retardation-interacting protein 2	NUFIP2	0.0399657	0.00904412	-0.0310986	0.0395211	25.7423	26.0988	25.8847	26.5952	26.1231	26.2566	26.0739	26.5106	25.8121	25.3293	25.4309	NaN	S	652	SAKEQRYQRGLERNDSWGSFDLRAAIVYHTK	NDS(1)WGSFDLR	___1	14-3-3 domain binding motif;b-Adrenergic Receptor kinase substrate motif;Calmodulin-dependent protein kinase I substrate motif;Calmodulin-dependent protein kinase II substrate motif;Calmodulin-dependent protein kinase IV substrate motif;Casein kinase II substrate motif;Chk1 kinase substrate motif;PKA kinase substrate motif;PKC kinase substrate motif		+	CST;HTP	1	0.000186863	195.85	652	113.051
UID1490	I3L2J0		CIC	0.0243032	0.00910881	0.0250817	0.119032	NaN	NaN	24.8023	25.5643	NaN	26.0078	NaN	26.1127	25.6825	25.4738	25.7185	NaN	S	809	DPGPSVRRVPAVQRDSPVIVRNPDVPLPSKF	RVPAVQRDS(1)PVIVR	___1	b-Adrenergic Receptor kinase substrate motif;ERK1,2 kinase substrate motif;GSK-3, ERK1, ERK2, CDK5 substrate motif;PKA kinase substrate motif;PKC kinase substrate motif;WW domain binding motif				1	8.34597e-05	127.22	809	78.2344
UID2650	P31350	Ribonucleoside-diphosphate reductase subunit M2	RRM2	0.0442894	0.00919556	0.000822414	0.48245	29.6749	30.5348	30.2655	31.0582	31.0611	31.454	31.3514	31.5272	30.7198	30.0743	30.4079	NaN	S	20;80;20	RVPLAPITDPQQLQLSPLKGLSLVDKENTPP	VPLAPITDPQQLQLS(1)PLK	___1	Cdc2 kinase substrate motif;CDK kinase substrate motif;CDK1,2,4,6 kinase substrate motif;ERK1,2 kinase substrate motif;GSK-3, ERK1, ERK2, CDK5 substrate motif;WW domain binding motif	CDK1;CDK2	+	CST;HTP;LTP	1	3.3009e-69	293.13	20	172.477
UID2065	O75781-2	Paralemmin-1	PALM	0.0286076	0.00923783	-0.00201611	0.440748	28.0531	28.911	28.2248	28.7246	28.8523	29.4028	28.9228	28.8546	28.6081	28.2675	28.4402	NaN	S	124;124	KENAAAPSPVRAPAPSPAKEERKTEVVMNSQ	ENAAAPS(1)PVRAPAPS(1)PAKEER	___1	Cdc2 kinase substrate motif;CDK kinase substrate motif;CDK1,2,4,6 kinase substrate motif;DNA dependent Protein kinase substrate motif;ERK1,2 kinase substrate motif;GSK-3, ERK1, ERK2, CDK5 substrate motif;WW domain binding motif		+	CST;HTP	1	4.50539e-05	176.99	124	84.5091
UID8014	Q7Z2Z1-2	Treslin	TICRR	0.0288485	0.00925328	0.023943	0.00614071	26.5945	NaN	NaN	26.4603	27.544	27.7508	27.1501	27.6194	26.8816	26.9774	27.055	NaN	T	1259;1260	RDPLRTPPRAAAFMGTPQNQTHQQPHVLRAA	AAAFMGT(1)PQNQTHQQPHVLR	___1	GSK-3, ERK1, ERK2, CDK5 substrate motif;WW domain binding motif		+	HTP	1	2.42456e-10	167.73	1259	65.2795
UID1446	H3BTR4	Centromere protein T	CENPT	0.0334276	0.0093597	0.029278	0.00222078	25.3448	25.2487	24.9566	25.1927	26.3289	26.645	25.9554	26.2888	25.613	25.7703	25.7228	NaN	S	47;47;47;47;47;47;47;47;47;47;47	RSARAGARRALLETASPRKLSGQTRTIARGR	ALLET(0.002)AS(0.998)PR	___1	Casein kinase I substrate motif;Cdc2 kinase substrate motif;CDK kinase substrate motif;CDK1,2,4,6 kinase substrate motif;ERK1,2 kinase substrate motif;Growth associated histone HI kinase substrate motif;GSK-3, ERK1, ERK2, CDK5 substrate motif;PKA kinase substrate motif;PKC kinase substrate motif;WW domain binding motif		+	CST;HTP;LTP	0.998354	0.00242102	129.89	47	27.8275
UID2300	P08621	U1 small nuclear ribonucleoprotein 70 kDa	SNRNP70	0.0285986	0.00944788	0.0231531	0.0493315	30.7892	31.0085	30.6497	31.5187	31.981	32.403	31.8096	32.3	31.2504	31.6359	31.5924	20.4502	S	226;130	SGRDDTSRYDERPGPSPLPHRDRDRDRERER	PGPS(1)PLPHR	___1	DNA dependent Protein kinase substrate motif;ERK1,2 kinase substrate motif;GSK-3, ERK1, ERK2, CDK5 substrate motif;WW domain binding motif	CDK2	+	CST;HTP;LTP	1	2.33585e-05	164.7	226	93.4769
UID1732	O14828	Secretory carrier-associated membrane protein 3	SCAMP3	-0.0320506	0.00949178	0.0220639	0.0624192	28.8187	29.6594	29.2478	29.4946	29.1957	29.3663	28.8325	29.0174	29.983	29.5071	29.7801	NaN	S	76;50	LPPPSAPSLQPSRKLSPTEPKNYGSYSTQAS	KLS(1)PTEPK	___1	14-3-3 domain binding motif;Calmodulin-dependent protein kinase II substrate motif;Casein kinase II substrate motif;ERK1,2 kinase substrate motif;G protein-coupled receptor kinase 1 substrate motif;GSK-3, ERK1, ERK2, CDK5 substrate motif;MAPKAPK2 kinase substrate motif;PKA kinase substrate motif;PKC epsilon kinase substrate motif;PKC kinase substrate motif;WW domain binding motif		+	CST;HTP	0.999991	0.00212065	164.6	76	50.5249
UID7389	A9Z1X7	Serine/arginine repetitive matrix protein 1	SRRM1	0.0110621	0.00950052	0.0148888	0.102626	30.4571	31.0187	30.3991	31.1045	31.2469	31.3005	31.1982	31.4659	31.0457	31.0266	31.119	19.8882	T	220;220;220;220	TKSRSPSPAPEKKEKTPELPEPSVKVKEPSV	EKT(1)PELPEPSVK	___1	G protein-coupled receptor kinase 1 substrate motif;Growth associated histone HI kinase substrate motif;GSK-3, ERK1, ERK2, CDK5 substrate motif;PKA kinase substrate motif;PKC kinase substrate motif;WW domain binding motif		+	CST;HTP	1	1.81052e-17	220.31	220	162.212
UID3035	P51610	Host cell factor 1;HCF N-terminal chain 1;HCF N-terminal chain 2;HCF N-terminal chain 3;HCF N-terminal chain 4;HCF N-terminal chain 5;HCF N-terminal chain 6;HCF C-terminal chain 1;HCF C-terminal chain 2;HCF C-terminal chain 3;HCF C-terminal chain 4;HCF C-terminal chain 5;HCF C-terminal chain 6	HCFC1	0.0161141	0.00956534	0.0175996	0.117085	26.9863	27.7811	27.1838	27.7898	28.0061	28.2851	28.0667	27.9778	27.8321	27.6531	27.8307	NaN	S	1507;82;1438	PVPGPSVPPPEELQVSPGPRQQLPPRQLLQS	AVTTVTQSTPVPGPSVPPPEELQVS(1)PGPR	___1	ERK1,2 kinase substrate motif;GSK-3, ERK1, ERK2, CDK5 substrate motif;WW domain binding motif		+	CST;HTP	0.999996	2.65224e-06	94.149	1507	57.242
UID5551	Q96EB6	NAD-dependent protein deacetylase sirtuin-1;SirtT1 75 kDa fragment	SIRT1	0.0221689	0.00961235	-0.0028453	0.385096	27.5877	27.949	27.5937	28.1526	28.2876	28.2041	28.1703	28.1216	27.8014	27.8831	27.6133	NaN	S	27;27	GGSPSAAGADREAASSPAGEPLRKRPRRDGP	EAAS(0.001)S(0.999)PAGEPLR	___1	ERK1,2 kinase substrate motif;GSK-3, ERK1, ERK2, CDK5 substrate motif;MDC1 BRCT domain binding motif;Plk1 PBD domain binding motif;WW domain binding motif	HIPK2;JNK1	+	CST;HTP;LTP	0.998595	1.24026e-09	163.51	27	28.5172
UID6874	Q9ULJ3	Zinc finger and BTB domain-containing protein 21	ZBTB21	0.0432489	0.00965667	0.00684577	0.163279	26.1971	26.4102	NaN	26.0341	27.432	26.6294	27.1817	27.3171	26.2994	26.3835	26.3325	NaN	S	714	GVNKVAKPKEHAPLASPVENKEVYQCRLCNA	EHAPLAS(1)PVENK	___1	Casein kinase II substrate motif;ERK1,2 kinase substrate motif;GSK-3, ERK1, ERK2, CDK5 substrate motif;WW domain binding motif		+	HTP	1	6.49919e-22	276.78	714	210.4
UID6413	Q9NQG5	Regulation of nuclear pre-mRNA domain-containing protein 1B	RPRD1B	0.0206369	0.00969416	0.0177185	0.0793544	26.6013	27.2174	26.9218	27.3679	27.8628	27.9298	27.5157	27.713	27.3877	27.3863	27.3093	NaN	S	134	GEFIQQLKLSMEDSKSPPPKATEEKKSLKRT	LSMEDSKS(1)PPPK	___1	Casein kinase I substrate motif;ERK1, ERK2, SAPK, CDK5 and GSK3 kinase substrate motif;ERK1,2 kinase substrate motif;Growth associated histone HI kinase substrate motif;GSK-3, ERK1, ERK2, CDK5 substrate motif;WW domain binding motif		+	CST;HTP	0.999994	1.15371e-25	236.3	134	52.1148
UID1716	O14646-2	Chromodomain-helicase-DNA-binding protein 1	CHD1	0.071304	0.0097446	-0.0086908	0.301772	25.5617	25.1711	25.4904	25.9795	26.8572	26.5278	NaN	26.667	25.6499	25.6103	24.9314	NaN	S	1688;1689	SGPRSPLDQRSYGSRSPFEHSVEHKSTPEHT	S(1)PFEHSVEHK	___1	Casein kinase II substrate motif;ERK1,2 kinase substrate motif;Growth associated histone HI kinase substrate motif;GSK-3, ERK1, ERK2, CDK5 substrate motif;WW domain binding motif		+	HTP	1	0.000190499	165.39	1688	73.5926
UID3163	P62316	Small nuclear ribonucleoprotein Sm D2	SNRPD2	0.0361799	0.00978411	0.0228113	0.109076	24.905	25.0799	24.2796	NaN	25.6849	25.8251	NaN	25.854	25.3115	25.2179	24.9186	NaN	S	2;2	______________MSLLNKPKSEMTPEELQ	S(1)LLNKPK	___1			+	HTP	1	0.0308559	80.438	2	63.4188
UID1340	O00429	Dynamin-1-like protein	DNM1L	0.0335585	0.00978802	0.0441385	0.0879749	25.9389	25.5946	25.6024	26.9803	27.7609	27.6179	27.0704	27.428	26.9078	26.7676	NaN	NaN	S	592;579;590;616;629;590;413;605;618	LLAEEKSKPIPIMPASPQKGHAVNLLDVPVP	SKPIPIMPAS(1)PQK	___1	Cdc2 kinase substrate motif;CDK kinase substrate motif;CDK1,2,4,6 kinase substrate motif;ERK1,2 kinase substrate motif;GSK-3, ERK1, ERK2, CDK5 substrate motif;WW domain binding motif	PKCD;ERK1;CDK1;CDK2;ERK2;CDK5	+	CST;HTP;LTP	1	3.35131e-08	131.08	616	115.321
UID4627	Q71RC2-5	La-related protein 4	LARP4	0.0478135	0.00983403	0.0223256	0.0529633	27.2849	27.1741	27.3807	27.7216	28.8025	29.0811	28.4293	28.7066	27.4641	28.149	27.8393	NaN	S	512;583;589;582;512;484;370	SSVQKDGLNQTTIPVSPPSTTKPSRASTASP	DGLNQTT(0.001)IPVS(0.997)PPS(0.001)TTKPSR	___1	Casein kinase II substrate motif;ERK1,2 kinase substrate motif;G protein-coupled receptor kinase 1 substrate motif;GSK-3, ERK1, ERK2, CDK5 substrate motif;WW domain binding motif		+	HTP	0.997092	1.34274e-10	175.59	512	29.6247
UID3473	Q12834	Cell division cycle protein 20 homolog	CDC20	0.0344547	0.00992913	0.0112734	0.362069	NaN	25.5658	24.1515	25.7465	25.8908	26.2716	25.8939	25.8025	25.1904	25.2536	25.6118	NaN	S	41	ARWQRKAKEAAGPAPSPMRAANRSHSAGRTP	EAAGPAPS(1)PMR	___1	Cdc2 kinase substrate motif;CDK kinase substrate motif;CDK1,2,4,6 kinase substrate motif;DNA dependent Protein kinase substrate motif;ERK1,2 kinase substrate motif;G protein-coupled receptor kinase 1 substrate motif;GSK-3, ERK1, ERK2, CDK5 substrate motif;WW domain binding motif	BUB1	+	CST;HTP;LTP	1	0.000123973	162.29	41	74.5373
UID4054	Q29RF7	Sister chromatid cohesion protein PDS5 homolog A	PDS5A	0.0339436	0.00995958	0.0127496	0.091273	28.8214	29.4942	29.1203	29.2309	30.0247	30.6	29.8817	29.9981	29.4777	29.4397	29.3593	NaN	S	1305	KPINKGRKRAAVGQESPGGLEAGNAKAPKLQ	RAAVGQES(1)PGGLEAGNAK	___1	b-Adrenergic Receptor kinase substrate motif;ERK1,2 kinase substrate motif;GSK-3, ERK1, ERK2, CDK5 substrate motif;WW domain binding motif		+	CST;HTP	1	6.02433e-45	270.11	1305	251.001
UID5091	Q8NCD3-3	Holliday junction recognition protein	HJURP	0.0371304	0.00996824	0.0231476	0.0449394	26.9719	27.5278	27.347	27.7927	28.9696	28.7822	28.2542	28.3113	27.852	27.9682	27.7392	NaN	S	388;419;473;388	LPDSWAMNMYRGGPASPGGLQGLETRRLSLP	GGPAS(1)PGGLQGLETR	___1	ERK1,2 kinase substrate motif;GSK-3, ERK1, ERK2, CDK5 substrate motif;WW domain binding motif		+	CST;HTP;LTP	1	1.25317e-13	213.73	388	154.14
UID3376	Q06210-2	Glutamine--fructose-6-phosphate aminotransferase [isomerizing] 1	GFPT1	0.021351	0.00997732	0.00651279	0.313093	29.3151	29.4415	28.7083	29.7189	30.1273	29.7228	29.66	29.9591	29.4699	29.3316	29.4841	NaN	S	243;261	TGKDKKGSCNLSRVDSTTCLFPVEEKAVEYY	VDS(0.998)T(0.002)TCLFPVEEK	___1	14-3-3 domain binding motif;b-Adrenergic Receptor kinase substrate motif;Calmodulin-dependent protein kinase I substrate motif;Calmodulin-dependent protein kinase II substrate motif;Calmodulin-dependent protein kinase IV substrate motif;Casein kinase II substrate motif;Chk1 kinase substrate motif;MAPKAPK2 kinase substrate motif;PKA kinase substrate motif;PKC kinase substrate motif	AMPKA1;CAMK2A	+	CST;HTP;LTP	0.997831	2.17836e-20	260.7	243	26.6608
UID6107	Q9GZY8-2	Mitochondrial fission factor	MFF	0.0138413	0.010077	0.0533074	0.0384753	27.0058	NaN	26.0413	27.4809	28.2915	28.0111	28.0586	28.1249	27.8297	27.9513	27.7781	NaN	S	131;157;81;131;131;131;14;131	EEIRAVGRLKRERSMSENAVRQNGQLVRNDS	SMS(1)ENAVR	___1	14-3-3 domain binding motif;Akt kinase substrate motif;Calmodulin-dependent protein kinase II substrate motif;G protein-coupled receptor kinase 1 substrate motif;MAPKAPK1 kinase substrate motif;PKA kinase substrate motif;PKC kinase substrate motif		+	CST;HTP;LTP	1	0.00354945	135.86	131	66.5252
UID2873	P46821	Microtubule-associated protein 1B;MAP1B heavy chain;MAP1 light chain LC1	MAP1B	0.0611819	0.0100796	0.00557037	0.413614	NaN	25.0182	24.4153	25.7743	26.4631	26.4926	NaN	25.8137	25.4217	25.1236	24.9534	NaN	S	1785	VQSLEGEKLSPKSDISPLTPRESSPLYSPTF	SDIS(1)PLTPR	___1	Casein kinase II substrate motif;ERK1,2 kinase substrate motif;G protein-coupled receptor kinase 1 substrate motif;GSK-3, ERK1, ERK2, CDK5 substrate motif;PKA kinase substrate motif;WW domain binding motif		+	CST;HTP	1	4.97055e-09	188.99	1785	78.4436
UID8218	Q9NPI6	mRNA-decapping enzyme 1A	DCP1A	0.0321106	0.0100834	0.00827446	0.223884	26.8574	27.1971	26.6305	27.1199	27.711	27.8617	27.8529	27.4398	27.3685	26.9805	26.9697	NaN	T	401;363	GTSLPSVDLLQKLRLTPQHDQIQTQPLGKGA	LRLT(1)PQHDQIQTQPLGK	___1	GSK-3, ERK1, ERK2, CDK5 substrate motif;PKA kinase substrate motif;PKC kinase substrate motif;RAF1 kinase substrate motif;WW domain binding motif		+	CST;HTP	1	4.86744e-10	196.81	401	147.185
UID4187	Q5QP82	DDB1- and CUL4-associated factor 10	DCAF10	0.0260417	0.0101837	0.0187565	0.0477757	25.0627	25.0056	24.6119	24.6723	25.4898	25.6964	25.4766	25.8231	25.0112	25.3476	25.1306	NaN	S	63;63	PPPARSPRRPGAPSLSPAPRSGELGLPGAPE	RPGAPS(0.003)LS(0.997)PAPR	___1	ERK1,2 kinase substrate motif;GSK-3, ERK1, ERK2, CDK5 substrate motif;WW domain binding motif		+	CST;HTP	0.997369	0.00322794	104.81	63	25.7872
UID2583	P27448-3	MAP/microtubule affinity-regulating kinase 3	MARK3	0.0436795	0.0103063	-0.00857503	0.27203	26.8559	26.8564	NaN	27.3702	27.5967	27.607	27.5849	27.9842	27.1694	26.8541	26.5785	NaN	S	469;390;469;492;469;492;453;492;476;221;48	KSSGSAVGGKGIAPASPMLGNASNPNKADIP	GIAPAS(1)PMLGNASNPNKADIPER	___1	ERK1,2 kinase substrate motif;GSK-3, ERK1, ERK2, CDK5 substrate motif;WW domain binding motif		+	HTP	1	5.81115e-49	271.62	469	120.712
UID4285	Q5T5Y3-2	Calmodulin-regulated spectrin-associated protein 1	CAMSAP1	0.0223675	0.0103087	-0.0145335	0.293022	26.6221	26.8423	25.2411	26.7813	26.2529	26.6439	26.5423	26.6221	26.2199	26.1539	25.9484	NaN	S	297;575;586	PRASPRALGLTANARSPQGQLDTSESKPDSF	S(1)PQGQLDTSESKPDSFFLEPLMPAVLKPAK	___1	ERK1,2 kinase substrate motif;Growth associated histone HI kinase substrate motif;GSK-3, ERK1, ERK2, CDK5 substrate motif;WW domain binding motif		+	HTP	1	1.62043e-16	151.86	297	74.5567
UID3065	P52948-2	Nuclear pore complex protein Nup98-Nup96;Nuclear pore complex protein Nup98;Nuclear pore complex protein Nup96	NUP98	0.030882	0.0103697	0.000582793	0.48934	25.5637	25.5304	24.7854	25.9214	25.895	26.3316	25.7896	26.0293	NaN	25.5454	25.3756	NaN	S	1011;1011;1028;1028;67	FSRLPSKADTSQEICSPRLPISASHSSKTRS	ADTSQEICS(1)PR	___1	Casein kinase I substrate motif;ERK1,2 kinase substrate motif;G protein-coupled receptor kinase 1 substrate motif;Growth associated histone HI kinase substrate motif;GSK-3, ERK1, ERK2, CDK5 substrate motif;PKA kinase substrate motif;PKC kinase substrate motif;WW domain binding motif		+	CST;HTP	1	3.99946e-05	158.58	1011	93.9239
UID6332	Q9HAP2-3	MLX-interacting protein	MLXIP	0.041345	0.0104176	-0.0123137	0.110186	NaN	24.9198	24.89	25.223	25.5556	25.6876	NaN	25.3148	24.7849	NaN	24.8119	NaN	S	9;9	_______MAADVFMCSPRRPRSRGRQVLLKP	AADVFMCS(1)PR	___1	Cdc2 kinase substrate motif;CDK kinase substrate motif;CDK1,2,4,6 kinase substrate motif;ERK1,2 kinase substrate motif;G protein-coupled receptor kinase 1 substrate motif;Growth associated histone HI kinase substrate motif;GSK-3, ERK1, ERK2, CDK5 substrate motif;PKA kinase substrate motif;PKC kinase substrate motif;WW domain binding motif		+	HTP	1	0.000421968	118.87	9	84.2893
UID1900	O60271	C-Jun-amino-terminal kinase-interacting protein 4	SPAG9	0.0728722	0.0105136	0.00519775	0.370648	26.6543	26.404	NaN	NaN	27.6328	28.7406	27.5165	28.1274	NaN	26.8446	26.4053	NaN	S	183;183;183;183;183;183	HNYMEHLERTKLHQLSGSDQLESTAHSRIRK	LHQLS(0.995)GS(0.005)DQLESTAHSR	___1	Casein kinase II substrate motif;Pyruvate dehydrogenase kinase substrate motif		+	CST;HTP	0.99527	2.33341e-24	222.72	183	23.2304
UID10680	P08238	Heat shock protein HSP 90-beta;Putative heat shock protein HSP 90-beta 2	HSP90AB1;HSP90AB2P	0.0546219	0.0105772	-0.0688443	0.0298584	NaN	26.0708	25.5012	26.5633	26.2582	25.4268	25.4321	26.0413	24.6871	24.9757	NaN	NaN	S	255;177	EDKDDEEKPKIEDVGSDEEDDSGKDKKKKTK;ENKDDEEKPKIEDVGSDEEDDSGKDKKKKTK	IEDVGS(1)DEEDDS(1)GKDKK	___2	BARD1 BRCT domain binding motif;Casein kinase I substrate motif;Casein kinase II substrate motif	CK2A1;AurB	+	CST;HTP;LTP	1	4.20221e-44	278.19	255	129.337
UID10681	P08238	Heat shock protein HSP 90-beta;Putative heat shock protein HSP 90-beta 2	HSP90AB1;HSP90AB2P	0.0546219	0.0105772	-0.0688443	0.0298584	NaN	26.0708	25.5012	26.5633	26.2582	25.4268	25.4321	26.0413	24.6871	24.9757	NaN	NaN	S	261;183	EKPKIEDVGSDEEDDSGKDKKKKTKKIKEKY	IEDVGS(1)DEEDDS(1)GKDKK	___2	b-Adrenergic Receptor kinase substrate motif;Casein kinase I substrate motif;Casein kinase II substrate motif;PKA kinase substrate motif;PKC kinase substrate motif;Pyruvate dehydrogenase kinase substrate motif		+	CST;HTP	1	1.38381e-05	190.8	261	129.337
UID3234	P98175-5	RNA-binding protein 10	RBM10	0.0365537	0.0105786	-0.0092253	0.210642	25.1045	25.5081	24.9413	25.5701	25.3127	25.9885	25.8884	25.8683	25.1408	25.0464	25.1724	NaN	S	30	SVDAGRGGGESLQEASPRLADHGSSSGGGWE	GGGESLQEAS(1)PR	___1	ERK1,2 kinase substrate motif;G protein-coupled receptor kinase 1 substrate motif;Growth associated histone HI kinase substrate motif;GSK-3, ERK1, ERK2, CDK5 substrate motif;PKA kinase substrate motif;PKC kinase substrate motif;WW domain binding motif				1	1.08207e-07	200.16	30	128.877
UID6497	Q9NVN8	Guanine nucleotide-binding protein-like 3-like protein	GNL3L	0.0351885	0.0106087	0.0250516	0.0748869	26.3057	26.4908	NaN	25.6492	27.4882	27.5135	27.1977	26.8546	26.6599	26.5482	26.6116	NaN	S	465	LGDTDPLEMEIKLLHSPMTKIADAIENKTTV	LLHS(1)PMTK	___1	Casein kinase II substrate motif;ERK1,2 kinase substrate motif;GSK-3, ERK1, ERK2, CDK5 substrate motif;PKA kinase substrate motif;WW domain binding motif		+	CST;HTP	0.999991	0.00215122	167.93	465	50.2884
UID2765	P42166	Lamina-associated polypeptide 2, isoform alpha;Thymopoietin;Thymopentin;Lamina-associated polypeptide 2, isoforms beta/gamma;Thymopoietin;Thymopentin	TMPO	-0.0747545	0.0106094	0.0199293	0.258524	31.4346	31.0847	29.5165	29.5334	29.223	28.8359	30.3331	28.644	31.0198	30.6068	30.8185	NaN	S	156;156;156;156;63;156	LYEKKLLKLREQGTESRSSTPLPTISSSAEN	LREQGTES(1)R	___1	b-Adrenergic Receptor kinase substrate motif;Casein kinase II substrate motif;G protein-coupled receptor kinase 1 substrate motif		+	CST;HTP	0.999992	0.00317693	178.53	156	51.0152
UID5010	Q8N201	Integrator complex subunit 1	INTS1	-0.0543959	0.0106347	0.00698052	0.337321	27.4046	27.1709	26.4886	27.539	NaN	26.4144	NaN	26.1315	27.5343	27.1583	27.1548	NaN	S	1318	TFHSLLTASLPPRRDSTEAPKPKSSPEQPIG	RDS(0.992)T(0.008)EAPKPK	___1	14-3-3 domain binding motif;b-Adrenergic Receptor kinase substrate motif;Calmodulin-dependent protein kinase II substrate motif;Casein kinase II substrate motif;G protein-coupled receptor kinase 1 substrate motif;PAK2 kinase substrate motif;PKA kinase substrate motif;PKC epsilon kinase substrate motif;PKC kinase substrate motif		+	CST;HTP	0.992128	0.000807918	173.57	1318	21.0047
UID3007	P50395	Rab GDP dissociation inhibitor beta	GDI2	0.029297	0.0108375	0.00791151	0.287493	25.4721	26.0518	25.3251	26.0676	26.3769	26.7843	26.2772	26.167	25.781	25.8225	26.0085	NaN	S	61;61;61;39;65;25;65	ITPLEDLYKRFKIPGSPPESMGRGRDWNVDL	FKIPGS(1)PPESMGR	___1	Casein kinase II substrate motif;ERK1,2 kinase substrate motif;G protein-coupled receptor kinase 1 substrate motif;GSK3 kinase substrate motif;GSK-3, ERK1, ERK2, CDK5 substrate motif;PKA kinase substrate motif;WW domain binding motif		+	HTP	0.999996	0.000456309	136.3	61	54.5086
UID4133	Q53HL2	Borealin	CDCA8	0.0448693	0.0108438	0.0394089	0.0245782	NaN	25.2022	NaN	25.4183	26.6838	27.0998	26.866	26.682	26.1311	NaN	25.8913	NaN	S	219	TPAAGERIYNISGNGSPLADSKEIFLTVPVG	IYNISGNGS(1)PLADSK	___1	ERK1,2 kinase substrate motif;GSK-3, ERK1, ERK2, CDK5 substrate motif;MAPKAPK2 kinase substrate motif;WW domain binding motif	AurB	+	CST;HTP;LTP	0.999974	2.37321e-09	205.28	219	46.2445
UID828	C9JL75	Uncharacterized protein KIAA0195	KIAA0195	0.012687	0.0108631	-0.000813161	0.486033	26.2973	27.422	NaN	27.5936	27.2758	27.4331	27.2573	27.3471	27.0559	27.1922	27.019	NaN	S	455;445;445;96;69;10	ETVLFFSGKVEPPHSSHEDLTDGLSTRSFCH	VEPPHS(0.123)S(0.875)HEDLT(0.003)DGLSTR	___1	Casein kinase II substrate motif;MDC1 BRCT domain binding motif;Plk1 PBD domain binding motif;Pyruvate dehydrogenase kinase substrate motif		+	HTP	0.874708	2.3225e-06	126.02	455	8.53236
UID1952	O60684	Importin subunit alpha-7	KPNA6	0.0376528	0.0108874	0.0282699	0.127477	27.1683	27.4351	26.8094	28.4669	28.8424	29.2144	28.4321	28.528	27.959	27.9866	28.095	NaN	S	6;6	__________METMASPGKDNYRMKSYKNNA	METMAS(1)PGKDNYR	___1	Cdc2 kinase substrate motif;CDK kinase substrate motif;CDK1,2,4,6 kinase substrate motif;ERK1,2 kinase substrate motif;GSK-3, ERK1, ERK2, CDK5 substrate motif;WW domain binding motif		+	HTP	0.999999	2.28094e-07	188.09	6	62.2482
UID8297	Q9UQ35	Serine/arginine repetitive matrix protein 2	SRRM2	0.0247497	0.0108976	0.0202934	0.023051	30.6788	30.6415	30.275	30.9086	31.4035	32.0009	31.4757	31.5089	31.1834	31.0356	30.9604	26.3712	T	1208;1208	QDRPESSLVFKDTLRTPPRERSGAGSSPETK	DTLRT(1)PPR	___1	Cdc2 kinase substrate motif;CDK1,2,4,6 kinase substrate motif;Growth associated histone HI kinase substrate motif;GSK-3, ERK1, ERK2, CDK5 substrate motif;LKB1 kinase substrate motif;WW domain binding motif		+	CST;HTP	0.999997	0.000195298	164.97	1208	55.6808
UID1323	Q96PC5	Melanoma inhibitory activity protein 2;cTAGE family member 5	MIA2;CTAGE5	0.0250246	0.0109447	-0.033413	0.114074	26.8185	27.5001	26.4329	27.6663	26.6641	27.0961	27.0174	27.0116	26.5583	26.4096	NaN	NaN	S	1243;635;635;623;1170;606;555;560;640;592;563;597	PPQRQDRFCSNSGRLSGPAELRSFNMPSLDK	FCSNS(0.004)GRLS(0.996)GPAELR	___1	MAPKAPK2 kinase substrate motif;PKA kinase substrate motif;PKC kinase substrate motif		+	CST;HTP	0.996364	1.18184e-05	176.29	1243	24.3911
UID3331	Q03111	Protein ENL	MLLT1	-0.0653545	0.0109471	0.0237563	0.155456	30.6419	29.6349	29.2618	30.248	29.0872	29.1388	29.6798	28.4763	30.919	29.8987	30.5139	NaN	S	292	PPPPRASSKRPATADSPKPSAKKQKKSSSKG	RPATADS(1)PKPSAK	___1	b-Adrenergic Receptor kinase substrate motif;ERK1,2 kinase substrate motif;G protein-coupled receptor kinase 1 substrate motif;Growth associated histone HI kinase substrate motif;GSK3 kinase substrate motif;GSK-3, ERK1, ERK2, CDK5 substrate motif;PKA kinase substrate motif;PKC kinase substrate motif;WW domain binding motif		+	HTP	0.999999	2.79575e-15	250.53	292	62.9032
UID4705	Q7Z4H7-3	HAUS augmin-like complex subunit 6	HAUS6	0.0156035	0.0109974	0.0212949	0.0118193	26.2483	26.6237	26.177	26.3453	26.9263	27.2214	27.0724	26.9045	26.8304	26.689	26.7017	NaN	S	517;552;416;68;552	QDHLVEEVARAVLSDSPQLSEGKEIKLEELI	AVLSDS(1)PQLSEGK	___1	b-Adrenergic Receptor kinase substrate motif;ERK1,2 kinase substrate motif;G protein-coupled receptor kinase 1 substrate motif;GSK3 kinase substrate motif;GSK-3, ERK1, ERK2, CDK5 substrate motif;WW domain binding motif		+	HTP	0.999906	7.4832e-05	157.28	517	41.2187
UID3329	Q02952	A-kinase anchor protein 12	AKAP12	0.016281	0.0110019	-0.0137542	0.189268	NaN	26.7282	26.1771	26.7563	26.3973	26.5914	26.7288	26.6842	26.2716	26.3322	NaN	NaN	S	505;400;407	SKPPEGVVSEVEMLSSQERMKVQGSPLKKLF	VLSKPPEGVVSEVEMLS(0.039)S(0.961)QER	___1	ATM kinase substrate motif;Casein kinase II substrate motif;DNA dependent Protein kinase substrate motif;MDC1 BRCT domain binding motif;Plk1 PBD domain binding motif		+	CST;HTP	0.960903	1.43725e-10	156.7	505	13.9054
UID16680	Q9UQ35	Serine/arginine repetitive matrix protein 2	SRRM2	0.0511728	0.0110079	-0.0143868	0.215686	26.68	26.8574	26.2143	27.2799	27.4394	27.8325	26.8765	27.6474	26.5296	26.8199	26.1276	NaN	T	1003;1003;1003	SHSGSISPYPKVKAQTPPGPSLSGSKSPCPQ	AQT(1)PPGPSLS(0.004)GS(0.062)KS(0.934)PCPQEK	___2	G protein-coupled receptor kinase 1 substrate motif;GSK-3, ERK1, ERK2, CDK5 substrate motif;PKA kinase substrate motif;PKC kinase substrate motif;WW domain binding motif		+	CST;HTP	1	4.84528e-11	193.73	1003	109.309
UID2197	O95835	Serine/threonine-protein kinase LATS1	LATS1	0.0320076	0.0110115	-0.0171484	0.0802482	NaN	26.2788	26.1623	26.6599	NaN	26.7234	26.5566	NaN	26.0328	26.2408	25.8928	NaN	S	613;613	ENVDSGDKEKKQITTSPITVRKNKKDEERRE	QITT(0.008)S(0.974)PIT(0.018)VR	___1	Casein kinase II substrate motif;ERK1,2 kinase substrate motif;GSK-3, ERK1, ERK2, CDK5 substrate motif;WW domain binding motif	CDK1	+	HTP;LTP	0.97403	0.000372408	134.75	613	17.3121
UID5864	Q9BPX3	Condensin complex subunit 3	NCAPG	-0.0338571	0.0110179	-0.0134165	0.292433	24.4229	25.4181	24.4228	25.7023	24.2254	24.4026	23.7748	24.3408	24.7629	24.8402	24.6775	NaN	S	1015	EKSKLNLAQFLNEDLS_______________	LNLAQFLNEDLS(1)	___1	Casein kinase I substrate motif		+	CST;HTP	1	7.41972e-22	275.44	1015	198.318
UID5258	Q8WUA4	General transcription factor 3C polypeptide 2	GTF3C2	0.0390439	0.0110986	-0.00549697	0.298378	28.8502	28.6586	28.9743	28.4303	29.5173	29.4656	29.1772	29.4567	28.6028	28.9025	28.352	NaN	S	167;167;167	LLLKLSKDLDRPESQSPKRPPEDFETPSGER	DLDRPESQS(1)PK	___1	Casein kinase I substrate motif;Cdc2 kinase substrate motif;CDK kinase substrate motif;CDK1,2,4,6 kinase substrate motif;ERK1,2 kinase substrate motif;G protein-coupled receptor kinase 1 substrate motif;Growth associated histone HI kinase substrate motif;GSK-3, ERK1, ERK2, CDK5 substrate motif;PKA kinase substrate motif;PKC kinase substrate motif;WW domain binding motif		+	CST;HTP	1	4.21518e-05	200.05	167	64.6016
UID6179	Q9H307	Pinin	PNN	0.043724	0.0111042	0.0101781	0.223424	26.8699	27.3555	26.7394	NaN	NaN	28.0228	28.0085	NaN	27.4326	27.0798	27.0256	NaN	S	658	DRKHRRSVDRKRRDTSGLERSHKSSKGGSSR	DTS(1)GLER	___1	14-3-3 domain binding motif;AMP-activated protein kinase 2 substrate motif;Calmodulin-dependent protein kinase II substrate motif;Casein kinase II substrate motif;MAPKAPK1 kinase substrate motif;PKA kinase substrate motif;PKC kinase substrate motif;ZIP kinase substrate motif		+	CST;HTP	0.999786	0.0163208	118.06	658	36.7043
UID6090	Q9C0C2	182 kDa tankyrase-1-binding protein	TNKS1BP1	0.0482599	0.0112868	0.00351133	0.282202	NaN	26.4359	26.1977	26.4521	27.4494	27.4761	26.6849	27.6899	26.3949	26.5439	26.3396	NaN	S	601;52	AEERYESQEPLAGQESPLPLATREAALPILE	YESQEPLAGQES(1)PLPLATR	___1	b-Adrenergic Receptor kinase substrate motif;ERK1,2 kinase substrate motif;GSK-3, ERK1, ERK2, CDK5 substrate motif;WW domain binding motif		+	CST;HTP	0.999999	8.24518e-66	310.28	601	60.094
UID2106	O94885	SAM and SH3 domain-containing protein 1	SASH1	0.0494001	0.0113474	-0.027355	0.00623344	25.9919	26.2713	25.9254	NaN	26.1871	26.7191	NaN	26.4865	25.5009	25.6402	25.5789	NaN	S	721;131	SQEKLLVDSQGLSGCSPRDSGCYESSENLEN	LLVDSQGLSGCS(1)PR	___1	Casein kinase II substrate motif;ERK1,2 kinase substrate motif;G protein-coupled receptor kinase 1 substrate motif;Growth associated histone HI kinase substrate motif;GSK3 kinase substrate motif;GSK-3, ERK1, ERK2, CDK5 substrate motif;PKA kinase substrate motif;PKC kinase substrate motif;Pyruvate dehydrogenase kinase substrate motif;WW domain binding motif		+	CST;HTP	0.999639	1.29831e-05	164.66	721	34.4194
UID5577	Q96GX9	Methylthioribulose-1-phosphate dehydratase	APIP	0.022417	0.0114	0.00955448	0.296784	28.9281	29.708	28.5451	29.639	29.7303	30.1167	29.6146	29.9764	29.5648	29.3101	29.3224	NaN	S	87;40;49	DMFVCDINEKDISGPSPSKKLKKSQCTPLFM	DISGPS(1)PSK	___1	Casein kinase II substrate motif;Cdc2 kinase substrate motif;CDK kinase substrate motif;CDK1,2,4,6 kinase substrate motif;DNA dependent Protein kinase substrate motif;ERK1,2 kinase substrate motif;GSK-3, ERK1, ERK2, CDK5 substrate motif;WW domain binding motif		+	CST;HTP;LTP	0.999969	6.60658e-16	212.27	87	45.133
UID842	Q9Y6A5	Transforming acidic coiled-coil-containing protein 3	TACC3;ERIC-1s	0.028334	0.0114526	0.0373557	0.0173063	26.1997	26.5146	25.9109	26.7689	27.6628	27.6712	27.2221	27.7477	27.0458	26.8418	27.2313	NaN	S	71;71;71;71;71	TFQTPLRDPQTHRILSPSMASKLEAPFTQDD	ILS(1)PSMASK	___1	14-3-3 domain binding motif;Calmodulin-dependent protein kinase II substrate motif;Casein kinase II substrate motif;ERK1,2 kinase substrate motif;G protein-coupled receptor kinase 1 substrate motif;GSK-3, ERK1, ERK2, CDK5 substrate motif;PKA kinase substrate motif;PKC kinase substrate motif;WW domain binding motif		+	CST;HTP	0.999965	0.00140752	141.88	71	44.6817
UID4887	Q8IWD4	Coiled-coil domain-containing protein 117	CCDC117	0.0525084	0.0115308	0.0237623	0.152395	24.9005	NaN	NaN	25.4897	26.4205	26.7831	26.3505	26.6976	25.2409	25.6742	25.9254	NaN	S	53;53;53;53;53	GAELAPRPGPRAVPSSPAGSAARGRVSVHCK	AVPS(0.016)S(0.977)PAGS(0.007)AAR	___1	ERK1,2 kinase substrate motif;G protein-coupled receptor kinase 1 substrate motif;GSK3 kinase substrate motif;GSK-3, ERK1, ERK2, CDK5 substrate motif;MDC1 BRCT domain binding motif;Plk1 PBD domain binding motif;WW domain binding motif		+	CST;HTP	0.977045	0.0137217	89.189	53	17.9472
UID4776	Q86U90	YrdC domain-containing protein, mitochondrial	YRDC	0.0174925	0.0115397	0.015711	0.22643	30.3257	30.7033	29.2955	30.7986	31.0036	31.2296	30.9186	30.7913	30.5606	30.6376	30.6388	NaN	S	37	EGPAGSRSGRLFRPPSPAPAAPGARLLRLPG	LFRPPS(1)PAPAAPGAR	___1	14-3-3 domain binding motif;Calmodulin-dependent protein kinase II substrate motif;Calmodulin-dependent protein kinase IV substrate motif;Chk1 kinase substrate motif;DNA dependent Protein kinase substrate motif;ERK1,2 kinase substrate motif;G protein-coupled receptor kinase 1 substrate motif;GSK-3, ERK1, ERK2, CDK5 substrate motif;PKA kinase substrate motif;PKC kinase substrate motif;WW domain bi…		+	CST;HTP	1	2.02892e-06	190.86	37	90.3854
UID3792	Q14676	Mediator of DNA damage checkpoint protein 1	MDC1	0.0273425	0.0116323	0.0188013	0.0993386	30.1424	30.5847	30.158	31.09	31.1421	31.8036	31.327	31.6667	30.9839	30.7679	30.9295	NaN	S	793;793	CLSPPRAIPGDQHPESPVHTEPMGIQGRGRQ	AIPGDQHPES(1)PVHTEPMGIQGR	___1	b-Adrenergic Receptor kinase substrate motif;ERK1,2 kinase substrate motif;G protein-coupled receptor kinase 1 substrate motif;GSK-3, ERK1, ERK2, CDK5 substrate motif;WW domain binding motif		+	CST;HTP	0.999992	4.60383e-39	256.92	793	50.8866
UID15544	Q9Y2W1	Thyroid hormone receptor-associated protein 3	THRAP3	0.0296375	0.0116371	0.049292	0.0907739	26.1106	26.438	26.1066	28.2051	28.4558	28.2505	27.7897	28.3733	27.518	27.7928	27.62	NaN	S	248	ASRASAVSELSPRERSPALKSPLQSVVVRRR	ERS(1)PALKS(1)PLQSVVVR	___2	14-3-3 domain binding motif;Calmodulin-dependent protein kinase II substrate motif;ERK1,2 kinase substrate motif;Growth associated histone HI kinase substrate motif;GSK-3, ERK1, ERK2, CDK5 substrate motif;PKA kinase substrate motif;PKC epsilon kinase substrate motif;PKC kinase substrate motif;WW domain binding motif		+	CST;HTP	1	1.26546e-19	248.13	248	169.977
UID15545	Q9Y2W1	Thyroid hormone receptor-associated protein 3	THRAP3	0.0296375	0.0116371	0.049292	0.0907739	26.1106	26.438	26.1066	28.2051	28.4558	28.2505	27.7897	28.3733	27.518	27.7928	27.62	NaN	S	253	AVSELSPRERSPALKSPLQSVVVRRRSPRPS	ERS(1)PALKS(1)PLQSVVVR	___2	ERK1,2 kinase substrate motif;G protein-coupled receptor kinase 1 substrate motif;Growth associated histone HI kinase substrate motif;GSK3 kinase substrate motif;GSK-3, ERK1, ERK2, CDK5 substrate motif;WW domain binding motif		+	CST;HTP	1	1.37686e-19	248.13	253	76.3033
UID1104	E9PGC8	Microtubule-associated protein 1A;MAP1A heavy chain;MAP1 light chain LC2	MAP1A	0.0255588	0.0116652	-0.0112403	0.239018	NaN	27.4544	26.9478	27.8532	27.4882	28.0402	27.7094	27.5301	27.3484	27.1014	27.1673	NaN	S	1234;996;996	EERCLSPDDSTVKMASPPPSGPPSATHTPFH	MAS(1)PPPSGPPSATHTPFHQSPVEEK	___1	ERK1,2 kinase substrate motif;G protein-coupled receptor kinase 1 substrate motif;GSK3 kinase substrate motif;GSK-3, ERK1, ERK2, CDK5 substrate motif;PKA kinase substrate motif;PKC kinase substrate motif;WW domain binding motif		+	CST;HTP	0.999999	3.42177e-13	148.29	1234	62.0268
UID2077	O75925	E3 SUMO-protein ligase PIAS1	PIAS1	0.0286032	0.0117512	0.0075937	0.194751	27.5934	28.151	27.6784	27.999	28.5663	28.9329	28.3358	28.4176	28.0174	27.9797	28.0103	NaN	S	503;505	SPLNNKGILSLPHQASPVSRTPSLPAVDTSY	GILSLPHQAS(0.999)PVS(0.001)R	___1	Casein kinase II substrate motif;ERK1,2 kinase substrate motif;GSK-3, ERK1, ERK2, CDK5 substrate motif;WW domain binding motif		+	CST;HTP	0.999301	2.55591e-09	204.23	503	31.55
UID3258	Q01105	Protein SET	SET	0.0344692	0.0117638	-0.00786345	0.208113	29.7619	30.0692	29.8398	30.4448	30.9744	30.272	30.3062	30.7988	29.9271	29.8779	29.7921	NaN	S	7;7	_________MAPKRQSPLPPQKKKPRPPPAL	RQS(1)PLPPQKK	___1	ERK1,2 kinase substrate motif;G protein-coupled receptor kinase 1 substrate motif;GSK-3, ERK1, ERK2, CDK5 substrate motif;PAK2 kinase substrate motif;PKA kinase substrate motif;PKC kinase substrate motif;WW domain binding motif		+	HTP	1	0.000411222	206.03	7	107.166
UID6140	Q9H1B7	Interferon regulatory factor 2-binding protein-like	IRF2BPL	0.0885121	0.011769	-0.0136357	0.28258	NaN	NaN	24.0143	24.6594	25.4375	26.1829	NaN	25.2795	NaN	24.0167	24.1992	NaN	S	334	SVAEVGVGAGGKRPGSVSSTDQERELKEKQR	RPGS(0.998)VS(0.001)S(0.001)TDQER	___1	14-3-3 domain binding motif;Calmodulin-dependent protein kinase II substrate motif;Casein kinase II substrate motif;G protein-coupled receptor kinase 1 substrate motif;Phosphorylase kinase substrate motif;PKA kinase substrate motif;PKC kinase substrate motif		+	CST;HTP	0.998392	1.13128e-07	198.85	334	29.9602
UID734	B5MBX5	Protein LBH	LBH	-0.0385863	0.0117822	0.00137907	0.474543	26.3926	27.7193	27.0149	27.743	26.3285	26.9593	26.1236	26.6866	27.2011	27.129	27.4004	NaN	S	17;40;34	TEVMMNTQPMEEIGLSPRKDGLSYQIFPDPS	TEVMMNTQPMEEIGLS(1)PR	___1	Cdc2 kinase substrate motif;CDK kinase substrate motif;CDK1,2,4,6 kinase substrate motif;ERK1,2 kinase substrate motif;Growth associated histone HI kinase substrate motif;GSK-3, ERK1, ERK2, CDK5 substrate motif;PKA kinase substrate motif;PKC kinase substrate motif;WW domain binding motif		+	HTP	1	1.87494e-108	374.68	17	170.599
UID1258	F8W0Q9	Periphilin-1	PPHLN1	0.0260727	0.0118817	-0.00116964	0.446943	30.2617	30.6036	30.1363	30.7759	30.9326	31.3517	30.7399	30.8736	30.4287	30.4409	30.3894	NaN	S	151;140;133;133;133;85;78;78;85;32;85;133;140	RERSPYKRDNTFFRESPVGRKDSPHSRSGSS	DNTFFRES(1)PVGR	___1	b-Adrenergic Receptor kinase substrate motif;ERK1,2 kinase substrate motif;GSK-3, ERK1, ERK2, CDK5 substrate motif;NIMA kinase substrate motif;PKA kinase substrate motif;PKC kinase substrate motif;WW domain binding motif		+	CST;HTP	1	6.53437e-11	231.07	151	108.092
UID5468	V9GYM8	Rho guanine nucleotide exchange factor 2	ARHGEF2	0.0299755	0.011898	-0.00193935	0.432154	27.7673	28.4219	27.92	28.3494	28.9779	28.8583	28.3885	28.4406	28.2627	28.0789	27.889	NaN	S	219;147;174;174;166;147;147	FNDESPLGLRRILSQSTDSLNMRNRTLSVES	ILSQS(0.996)T(0.004)DSLNMR	___1	Casein kinase II substrate motif		+	CST;HTP	0.995594	3.70316e-09	225.55	219	23.5459
UID4415	Q66K74-2	Microtubule-associated protein 1S;MAP1S heavy chain;MAP1S light chain	MAP1S	0.0455295	0.0119304	0.0254365	0.302018	NaN	NaN	26.499	28.0681	28.3561	28.8379	NaN	28.7836	27.9021	27.6356	NaN	NaN	S	733;759	EFEHRKAVPMAPAPASPGSSNDSSARSQERA	KAVPMAPAPAS(0.998)PGS(0.001)SNDSSAR	___1	Casein kinase II substrate motif;ERK1,2 kinase substrate motif;G protein-coupled receptor kinase 1 substrate motif;GSK3 kinase substrate motif;GSK-3, ERK1, ERK2, CDK5 substrate motif;WW domain binding motif		+	CST;HTP	0.998365	4.36323e-20	194.15	733	28.6717
UID6609	Q9P0K7-4	Ankycorbin	RAI14	0.0672254	0.0119985	-0.0543063	0.00152143	25.1841	25.0694	NaN	24.9665	25.6422	NaN	25.3686	24.886	24.0583	24.2359	NaN	NaN	S	289;318;310;321	ESVFFAEPPFKAEISSIRENKDRLSDSTTGA	AEISS(1)IRENK	___1	Casein kinase I substrate motif;Casein kinase II substrate motif;MDC1 BRCT domain binding motif;PKA kinase substrate motif;PKC kinase substrate motif;Plk1 PBD domain binding motif		+	HTP	0.99971	0.000429287	157.22	289	35.3791
UID460	A0A2R8Y3N3	Probable histidine--tRNA ligase, mitochondrial	HARS2	0.0464621	0.0120314	-0.0141782	0.158757	25.6714	NaN	NaN	26.0535	26.2638	NaN	26.7108	26.3685	NaN	25.5962	25.6228	NaN	S	67;73;42;67;67;56	KPNFIIKTPKGTRDLSPQHMVVREKILDLVI	DLS(1)PQHMVVR	___1	14-3-3 domain binding motif;Calmodulin-dependent protein kinase II substrate motif;ERK1,2 kinase substrate motif;GSK-3, ERK1, ERK2, CDK5 substrate motif;PKA kinase substrate motif;PKC kinase substrate motif;WW domain binding motif		+	CST;HTP	1	0.00600179	105.13	67	96.7555
UID7163	Q9Y2W1	Thyroid hormone receptor-associated protein 3	THRAP3	0.0150238	0.0121457	-0.00625873	0.220442	30.3866	30.7854	30.5373	30.9403	30.684	30.9531	30.8436	30.9163	30.6715	30.4856	30.4319	19.7727	S	682	AKNKKSPEIHRRIDISPSTFRKHGLAHDEMK	IDIS(1)PSTFR	___1	Casein kinase II substrate motif;ERK1,2 kinase substrate motif;GSK-3, ERK1, ERK2, CDK5 substrate motif;WW domain binding motif		+	CST;HTP	0.999998	2.99883e-05	210.64	682	58.6231
UID8000	Q6PKG0	La-related protein 1	LARP1	0.0355716	0.0123547	0.0211797	0.0412603	25.9232	25.8484	26.4548	25.9297	27.1062	27.4809	26.6351	27.1128	26.5187	26.2699	26.4838	NaN	T	1071;994	SQSSSRPAAMISQPPTPPTGQPVREDAKWTS	PAAMISQPPT(0.999)PPTGQPVREDAK	___1	DNA dependent Protein kinase substrate motif;ERK1,2 kinase substrate motif;GSK3, Erk1, Erk2 and CDK5 kinase motif;GSK-3, ERK1, ERK2, CDK5 substrate motif;MAPKAPK2 kinase substrate motif;WW domain binding motif		+	CST;HTP	0.999499	6.46418e-08	130.9	1071	34.0094
UID4983	Q8N122	Regulatory-associated protein of mTOR	RPTOR	0.0417562	0.0124855	0.00321629	0.423103	25.9944	26.8627	26.5489	26.9286	27.4071	27.6099	26.9515	27.7331	26.7383	26.8819	26.3087	NaN	S	863;705;23	QRVLDTSSLTQSAPASPTNKGVHIHQAGGSP	VLDTSSLTQSAPAS(0.976)PT(0.024)NK	___1	Casein kinase II substrate motif;ERK1,2 kinase substrate motif;GSK-3, ERK1, ERK2, CDK5 substrate motif;MAPKAPK2 kinase substrate motif;WW domain binding motif	P38B;ERK1;GSK3B;NLK;ERK2;mTOR;JNK1	+	CST;HTP;LTP	0.975795	7.96894e-94	354.8	863	16.0545
UID4993	Q8N1F8	Serine/threonine-protein kinase 11-interacting protein	STK11IP	0.0467045	0.0125158	-0.0185716	0.122873	NaN	27.2695	NaN	27.4726	27.7988	NaN	NaN	28.0213	27.0038	26.7197	27.3394	NaN	S	599	SLEAAEIEPEAQAQRSPRPTGSDLLPGAPIL	LELQSLEAAEIEPEAQAQRS(0.995)PRPT(0.002)GS(0.002)DLLPGAPILSLR	___1	ERK1,2 kinase substrate motif;G protein-coupled receptor kinase 1 substrate motif;Growth associated histone HI kinase substrate motif;GSK-3, ERK1, ERK2, CDK5 substrate motif;PKA kinase substrate motif;PKC kinase substrate motif;WW domain binding motif		+	HTP	0.995463	1.57038e-38	187.97	599	26.4777
UID5554	Q96ER3	Protein SAAL1	SAAL1	0.0214086	0.0125648	0.00392789	0.406542	28.4557	29.3191	28.6188	29.5372	29.3483	29.8255	29.3385	29.4725	29.0161	28.9672	29.2019	NaN	S	6;6;6;6;6	__________MDRNPSPPPPGRDKEEEEEVA	NPS(1)PPPPGR	___1	14-3-3 domain binding motif;Calmodulin-dependent protein kinase II substrate motif;Calmodulin-dependent protein kinase IV substrate motif;Chk1 kinase substrate motif;DNA dependent Protein kinase substrate motif;ERK1,2 kinase substrate motif;G protein-coupled receptor kinase 1 substrate motif;GSK-3, ERK1, ERK2, CDK5 substrate motif;PKA kinase substrate motif;PKC kinase substrate motif;WW domain bi…		+	HTP	1	7.29039e-07	174.39	6	93.6667
UID4482	Q6P0N0	Mis18-binding protein 1	MIS18BP1	0.0544208	0.0127105	-0.038323	0.0832969	NaN	26.7206	NaN	27.3962	27.5325	27.4626	26.9204	27.5325	26.0067	26.7884	26.2521	NaN	S	1008	TPLQHQRILLPSFQDSEDDDDILPNMDKNPT	ILLPS(0.007)FQDS(0.993)EDDDDILPNMDKNPTTPSSVIFPLVK	___1	b-Adrenergic Receptor kinase substrate motif;Casein kinase II substrate motif;G protein-coupled receptor kinase 1 substrate motif;MAPKAPK2 kinase substrate motif;Pyruvate dehydrogenase kinase substrate motif		+	HTP	0.99251	2.69721e-12	112.59	1008	21.2318
UID11275	P46821	Microtubule-associated protein 1B;MAP1B heavy chain;MAP1 light chain LC1	MAP1B	0.0460313	0.0127247	-0.0252957	0.0746972	NaN	28.7453	28.4839	29.2428	29.3449	NaN	28.8596	29.5192	28.6113	28.3408	28.0169	NaN	S	1298	PNEIKVSAEAEVAPVSPEVTQEVVEEHCASP	VSAEAEVAPVS(1)PEVTQEVVEEHCASPEDK	___2	Casein kinase II substrate motif;ERK1,2 kinase substrate motif;G protein-coupled receptor kinase 1 substrate motif;GSK-3, ERK1, ERK2, CDK5 substrate motif;WW domain binding motif		+	CST;HTP	0.999919	1.53362e-29	189.2	1298	40.9288
UID11276	P46821	Microtubule-associated protein 1B;MAP1B heavy chain;MAP1 light chain LC1	MAP1B	0.0460313	0.0127247	-0.0252957	0.0746972	NaN	28.7453	28.4839	29.2428	29.3449	NaN	28.8596	29.5192	28.6113	28.3408	28.0169	NaN	S	1312	VSPEVTQEVVEEHCASPEDKTLEVVSPSQSV	VSAEAEVAPVSPEVTQEVVEEHCAS(1)PEDK	___2	Casein kinase II substrate motif;ERK1,2 kinase substrate motif;GSK-3, ERK1, ERK2, CDK5 substrate motif;Pyruvate dehydrogenase kinase substrate motif;WW domain binding motif		+	CST;HTP	1	5.50795e-29	177.14	1312	98.9201
UID1582	K7EIY6	E3 ubiquitin-protein ligase RNF126	RNF126	0.0394868	0.0128869	-0.00629804	0.28759	25.6797	25.9365	NaN	25.9146	26.2599	26.7946	26.3546	26.371	25.863	25.4023	25.9278	NaN	S	5;5;5;5	___________MAEASPHPGRYFCHCCSVEI	AEAS(1)PHPGR	___1	ERK1,2 kinase substrate motif;GSK-3, ERK1, ERK2, CDK5 substrate motif;WW domain binding motif		+	HTP	1	0.00107937	119.6	5	110.884
UID2210	O96013	Serine/threonine-protein kinase PAK 4	PAK4	-0.0320127	0.0129518	0.00854085	0.225418	25.7908	26.0234	25.7526	26.3119	25.817	25.3843	25.49	25.5111	26.2591	25.8583	26.2543	NaN	S	474;384;321;309;32	FGFCAQVSKEVPRRKSLVGTPYWMAPELISR	RKS(1)LVGTPYWMAPELISR	___1	14-3-3 domain binding motif;Aurora-A kinase substrate motif;Calmodulin-dependent protein kinase II alpha substrate motif;Calmodulin-dependent protein kinase II substrate motif;Calmodulin-dependent protein kinase IV substrate motif;Chk1 kinase substrate motif;G protein-coupled receptor kinase 1 substrate motif;PAK2 kinase substrate motif;Phosphorylase kinase substrate motif;PKA kinase substrate mo…	PAK4	+	CST;HTP;LTP	1	2.75693e-20	236.12	474	85.0859
UID3052	P52701	DNA mismatch repair protein Msh6	MSH6	0.0256734	0.0130168	0.00803151	0.167766	27.5792	27.8346	27.5172	27.9976	28.748	28.2148	28.1548	28.433	27.7563	27.9026	28.002	NaN	S	137;137;136;137;38;38;38;38	EKGKSVRVHVQFFDDSPTRGWVSKRLLKPYT	VHVQFFDDS(0.999)PT(0.001)R	___1	b-Adrenergic Receptor kinase substrate motif;Casein kinase II substrate motif;Cdc2 kinase substrate motif;CDK kinase substrate motif;CDK1,2,4,6 kinase substrate motif;ERK1,2 kinase substrate motif;GSK-3, ERK1, ERK2, CDK5 substrate motif;WW domain binding motif		+	HTP	0.999132	5.86283e-09	222.45	137	30.6132
UID1237	J3KPG5	Bromodomain adjacent to zinc finger domain protein 2A	BAZ2A	0.0384634	0.0130287	0.0690645	0.00286734	25.7227	25.5735	25.0175	NaN	27.2999	27.5127	NaN	NaN	26.5427	26.6707	26.8424	NaN	S	1753;1781;1756;1779;1783;715	RESPAAGPRYSEEGLSPSKRRRLSMRNHHSD	YSEEGLS(1)PSKR	___1	Casein kinase I substrate motif;Casein kinase II substrate motif;Cdc2 kinase substrate motif;CDK kinase substrate motif;CDK1,2,4,6 kinase substrate motif;ERK1,2 kinase substrate motif;GSK-3, ERK1, ERK2, CDK5 substrate motif;WW domain binding motif		+	CST;HTP	0.999849	1.44452e-07	220.31	1753	38.2133
UID7767	P48681	Nestin	NES	0.048051	0.0130547	0.000122646	0.497068	27.1658	27.632	26.6417	27.1548	27.8727	28.5227	27.8982	27.988	27.2591	26.7384	27.4551	NaN	T	338	SLSFQDPKLELQFPRTPEGRRLGSLLPVLSP	LELQFPRT(1)PEGR	___1	ERK1,2 kinase substrate motif;Growth associated histone HI kinase substrate motif;GSK3, Erk1, Erk2 and CDK5 kinase motif;GSK-3, ERK1, ERK2, CDK5 substrate motif;WW domain binding motif		+	CST;HTP	1	4.97383e-08	216.88	338	122.327
UID3431	Q09666	Neuroblast differentiation-associated protein AHNAK	AHNAK	0.0434466	0.0130949	-0.00125279	0.473294	25.4149	25.7739	25.1128	26.1989	26.3411	26.6036	26.5361	26.0617	25.5539	25.3164	25.9384	NaN	S	511	QKPKISMQDVDLSLGSPKLKGDIKVSAPGVQ	ISMQDVDLSLGS(1)PK	___1	ERK1,2 kinase substrate motif;Growth associated histone HI kinase substrate motif;GSK-3, ERK1, ERK2, CDK5 substrate motif;PKA kinase substrate motif;PKC kinase substrate motif;WW domain binding motif		+	CST;HTP	0.999851	1.39219e-09	207.92	511	38.2716
UID1149	O94913	Pre-mRNA cleavage complex 2 protein Pcf11	PCF11	0.0264378	0.0131068	0.0377512	0.0510505	24.9411	25.3802	25.4338	26.274	26.599	26.6462	26.7048	26.721	26.0238	26.3439	26.1829	NaN	S	908;777;777	RDGPTKMIFEGPNKLSPRIDGPPTPASLRFD	MIFEGPNKLS(1)PR	___1	ERK1,2 kinase substrate motif;Growth associated histone HI kinase substrate motif;GSK-3, ERK1, ERK2, CDK5 substrate motif;PKA kinase substrate motif;PKC kinase substrate motif;WW domain binding motif		+	CST;HTP	1	2.4348e-06	169.09	777	141.552
UID7434	E7EVA0	Microtubule-associated protein;Microtubule-associated protein 4	MAP4	0.0290742	0.0131345	0.0155256	0.321538	26.8868	28.6071	NaN	28.7302	28.7302	29.016	NaN	29.1224	28.4954	28.1381	28.502	NaN	T	588;571;571	APLAKDGVLTLANNVTPAKDVPPLSETEATP	DGVLTLANNVT(1)PAKDVPPLSETEATPVPIKDMEIAQTQK	___1	Cdc2 kinase substrate motif;CDK1,2,4,6 kinase substrate motif;CDK5 kinase substrate motif;GSK-3, ERK1, ERK2, CDK5 substrate motif;WW domain binding motif		+	CST;HTP	1	3.88906e-65	220.89	588	73.1729
UID8242	Q9NYZ3	G2 and S phase-expressed protein 1	GTSE1	-0.0467857	0.0132171	0.060722	0.025055	NaN	25.678	25.0042	NaN	25.2012	25.6955	26.1025	25.3492	26.6806	26.0799	26.5309	NaN	T	489	RPQSCTSVGRVTVHSTPVRRSSGPAPQSLLS	VTVHS(0.025)T(0.975)PVRR	___1	Cdc2 kinase substrate motif;CDK1,2,4,6 kinase substrate motif;Growth associated histone HI kinase substrate motif;GSK-3, ERK1, ERK2, CDK5 substrate motif;MDC1 BRCT domain binding motif;Plk1 PBD domain binding motif;WW domain binding motif		+	CST;HTP	0.975139	0.000274295	120.53	489	15.9355
UID4286	Q5T5Y3-2	Calmodulin-regulated spectrin-associated protein 1	CAMSAP1	0.0591579	0.0132184	-0.0338125	0.047006	24.9052	24.8535	24.1903	24.9822	25.0424	NaN	25.2999	NaN	23.977	23.9275	24.5752	NaN	S	1094;1372;1383	GLGKPKSKPKKPRPKSVHREESCSDSGTKCS	S(1)VHREESCSDSGTK	___1	14-3-3 domain binding motif;Calmodulin-dependent protein kinase II substrate motif;CLK1 kinase substrate motif;MAPKAPK1 kinase substrate motif;p70 Ribosomal S6 kinase substrate motif;Phosphorylase kinase substrate motif;PKA kinase substrate motif;PKC kinase substrate motif		+	CST;HTP	1	2.65323e-20	246.18	1094	91.5844
UID1987	O75175	CCR4-NOT transcription complex subunit 3	CNOT3	0.0586704	0.0132894	0.0222358	0.202628	NaN	25.5654	24.8515	26.1352	26.8886	27.4309	NaN	26.6484	26.3321	25.7257	25.6833	NaN	S	299;299;300;118;118;221	DDKKRGRSTDSEVSQSPAKNGSKPVHSNQHP	STDSEVSQS(1)PAK	___1	Cdc2 kinase substrate motif;CDK kinase substrate motif;CDK1,2,4,6 kinase substrate motif;ERK1,2 kinase substrate motif;GSK-3, ERK1, ERK2, CDK5 substrate motif;WW domain binding motif		+	CST;HTP	0.999931	1.09696e-15	252.42	299	41.6345
UID4596	Q6Y7W6	PERQ amino acid-rich with GYF domain-containing protein 2	GIGYF2	0.0357104	0.0133095	0.0250221	0.111437	27.7027	27.9449	27.0345	28.4316	29.0148	29.1917	28.4275	29.257	28.1173	28.3428	28.3331	NaN	S	26;26;26;26;26;26;26;26;26;26;26;26;26;26	GPEWLRALSSGGSITSPPLSPALPKYKLADY	ALSSGGSIT(0.003)S(0.997)PPLS(0.001)PALPK	___1	ERK1,2 kinase substrate motif;G protein-coupled receptor kinase 1 substrate motif;GSK3 kinase substrate motif;GSK-3, ERK1, ERK2, CDK5 substrate motif;WW domain binding motif		+	CST;HTP	0.996869	5.9017e-27	223.88	26	25.9319
UID422	A0A1B0GVH1	Transcription factor Sp2	SP2	-0.0245438	0.0133215	0.0613511	0.000437906	25.9261	26.4369	26.0916	26.3812	26.8356	26.9247	26.8461	26.9384	27.4355	27.4364	27.1706	NaN	S	71;71;71;78	TPRKLVPIKPAPLPLSPGKNSFGILSSKGNI	KLVPIKPAPLPLS(1)PGK	___1	Cdc2 kinase substrate motif;CDK kinase substrate motif;CDK1,2,4,6 kinase substrate motif;CDK4 kinase substrate motif;ERK1,2 kinase substrate motif;GSK-3, ERK1, ERK2, CDK5 substrate motif;WW domain binding motif		+	CST;HTP	1	2.20627e-05	151.64	71	123.19
UID7000	Q9UQ35	Serine/arginine repetitive matrix protein 2	SRRM2	0.0353343	0.0133379	0.0106602	0.193092	29.0467	28.9691	29.6684	29.0294	29.6141	30.1415	30.4995	30.2392	29.6481	29.382	29.1542	NaN	S	1463;1463	RDGSGTPSRHSLSGSSPGMKDIPRTPSRGRS	HSLSGS(0.01)S(0.99)PGMK	___1	ERK1,2 kinase substrate motif;GSK-3, ERK1, ERK2, CDK5 substrate motif;MDC1 BRCT domain binding motif;Plk1 PBD domain binding motif;WW domain binding motif		+	CST;HTP	0.990497	5.07582e-19	271.44	1463	20.1802
UID2067	O75781-2	Paralemmin-1	PALM	0.0254269	0.0135354	-0.00401772	0.360736	25.643	25.9986	25.2938	25.761	25.9641	26.0671	26.3739	25.8266	25.7046	25.6803	25.4232	NaN	S	116;116	GDSAPATAKENAAAPSPVRAPAPSPAKEERK	ENAAAPS(1)PVRAPAPS(1)PAKEER	___1	Cdc2 kinase substrate motif;CDK kinase substrate motif;CDK1,2,4,6 kinase substrate motif;DNA dependent Protein kinase substrate motif;ERK1,2 kinase substrate motif;G protein-coupled receptor kinase 1 substrate motif;GSK-3, ERK1, ERK2, CDK5 substrate motif;WW domain binding motif		+	HTP	1	1.99882e-15	221.79	116	84.5091
UID1845	O43439-2	Protein CBFA2T2	CBFA2T2;DKFZp313F2116	0.0643137	0.0136154	-0.0148121	0.244021	NaN	26.3104	25.8164	26.5376	26.7671	27.4622	26.8024	27.5155	26.0911	25.4162	26.3536	NaN	S	542;551;561;99;522	WERHHRLCGQNLHGQSPHGQGRPLLPVGRGS	LCGQNLHGQS(1)PHGQGRPLLPVGR	___1	ERK1,2 kinase substrate motif;GSK-3, ERK1, ERK2, CDK5 substrate motif;WW domain binding motif		+	HTP	1	4.58255e-12	138.92	522	91.1139
UID2083	O76080	AN1-type zinc finger protein 5	ZFAND5	0.0390172	0.0136951	0.00495604	0.379068	28.3862	28.3765	27.9748	29.1281	29.43	29.7976	28.7712	29.3908	28.5333	28.7823	28.3775	NaN	S	48;100	CYKEHLQRQQNSGRMSPMGTASGSNSPTSDS	MS(1)PMGTASGSNSPTSDSASVQR	___1	ERK1,2 kinase substrate motif;G protein-coupled receptor kinase 1 substrate motif;GSK-3, ERK1, ERK2, CDK5 substrate motif;MAPKAPK2 kinase substrate motif;PKA kinase substrate motif;PKC kinase substrate motif;WW domain binding motif		+	CST;HTP	1	1.05959e-103	346.48	48	83.2932
UID6119	Q9H0D6	5'-3' exoribonuclease 2	XRN2	0.0270591	0.0137223	0.0179585	0.123652	29.1182	29.7983	28.7954	29.6742	29.9803	30.6324	30.1047	30.3893	29.7782	29.7132	29.651	NaN	S	448;372	TPSGILTPHALGSRNSPGSQVASNPRQAAYE	NS(1)PGSQVASNPR	___1	Casein kinase II substrate motif;ERK1,2 kinase substrate motif;GSK-3, ERK1, ERK2, CDK5 substrate motif;PKA kinase substrate motif;PKC kinase substrate motif;WW domain binding motif		+	CST;HTP	1	9.40469e-22	272.54	448	93.5454
UID4904	Q8IWZ3-6	Ankyrin repeat and KH domain-containing protein 1	ANKHD1	0.0340996	0.0137918	0.0206701	0.0936247	25.4571	25.7455	25.5883	26.353	26.7693	NaN	26.5479	27.0339	26.0509	26.3146	26.1086	NaN	S	1679;1679;1679;335;170;201;62;130	VSLPLSSPNIKLNLTSPKRGQKREEGWKEVV	LNLT(0.014)S(0.986)PKR	___1	Cdc2 kinase substrate motif;CDK kinase substrate motif;CDK1,2,4,6 kinase substrate motif;ERK1,2 kinase substrate motif;Growth associated histone HI kinase substrate motif;GSK-3, ERK1, ERK2, CDK5 substrate motif;PKA kinase substrate motif;PKC kinase substrate motif;WW domain binding motif		+	CST;HTP	0.986495	0.00255162	150.08	1679	18.636
UID5147	Q8NFH5-2	Nucleoporin NUP53	NUP35	0.0295601	0.0138162	-0.00719533	0.295839	NaN	26.3456	26.6768	27.0474	26.8511	27.4182	26.873	27.2852	26.638	26.6838	26.3497	NaN	S	56;73;56;56;73;73	SVGVMEMRSPLLAGGSPPQPVVPAHKDKSGA	SPLLAGGS(1)PPQPVVPAHK	___1	ERK1,2 kinase substrate motif;G protein-coupled receptor kinase 1 substrate motif;GSK-3, ERK1, ERK2, CDK5 substrate motif;WW domain binding motif		+	CST;HTP	1	1.55025e-06	131.09	56	73.6061
UID6386	Q9HD20-2	Manganese-transporting ATPase 13A1	ATP13A1	0.0189437	0.0138229	0.0105603	0.20525	NaN	26.3063	25.8358	26.5241	26.918	26.8615	26.4902	26.7857	26.5076	26.4114	26.3252	NaN	S	781;899;39	NAPERVVERRRRPRDSPTLSNSGIRATSRTA	DS(1)PTLSNSGIR	___1	b-Adrenergic Receptor kinase substrate motif;Casein kinase II substrate motif;ERK1,2 kinase substrate motif;G protein-coupled receptor kinase 1 substrate motif;GSK3 kinase substrate motif;GSK-3, ERK1, ERK2, CDK5 substrate motif;PKA kinase substrate motif;PKC kinase substrate motif;WW domain binding motif		+	CST;HTP	0.999906	0.00206452	117.86	781	40.2663
UID5962	Q9BVJ6-3	U3 small nucleolar RNA-associated protein 14 homolog A	UTP14A	0.0260437	0.0138941	-0.0257603	0.0674457	27.9918	28.1128	27.4953	28.6244	28.1923	28.0249	27.6975	28.3316	27.4679	27.6695	27.5412	NaN	S	353;405;237;237	QEDPEQLPELEAHGVSESEGEERPVAEEEIL	EAATQEDPEQLPELEAHGVS(1)ES(1)EGEERPVAEEEILLR	___1	Casein kinase II substrate motif;G protein-coupled receptor kinase 1 substrate motif		+	CST;HTP	0.999714	1.84217e-70	247.79	353	35.4395
UID397	A0A1B0GTW1	Tight junction protein ZO-2	TJP2	-0.0616065	0.0139556	0.0348828	0.19611	26.2013	NaN	NaN	24.5599	24.5868	25.3515	NaN	24.806	25.9544	26.1783	25.8725	NaN	S	500;570;418;441;472;445;418;441;441	YDYHSSSEKLKERPSSREDTPSRLSRMGATP	ERPS(0.083)S(0.917)REDTPSR	___1	14-3-3 domain binding motif;Calmodulin-dependent protein kinase II substrate motif;Casein kinase II substrate motif;G protein-coupled receptor kinase 1 substrate motif;MAPKAPK1 kinase substrate motif;MDC1 BRCT domain binding motif;PKA kinase substrate motif;PKC kinase substrate motif;Plk1 PBD domain binding motif;Pyruvate dehydrogenase kinase substrate motif		+	CST;HTP	0.917317	4.96734e-07	200.82	500	10.451
UID4926	Q8IXT5	RNA-binding protein 12B	RBM12B	0.0490506	0.0140553	-0.0134287	0.129097	27.3819	27.814	27.8227	28.187	28.3232	29.2409	28.2444	28.1771	27.4277	27.6468	27.5568	NaN	S	710	PEDDFRRPPEEDFRHSPEEDFRQSPQEHFRR	RPPEEDFRHS(1)PEEDFR	___1	Casein kinase II substrate motif;ERK1,2 kinase substrate motif;GSK-3, ERK1, ERK2, CDK5 substrate motif;NIMA kinase substrate motif;PKA kinase substrate motif;PKC kinase substrate motif;WW domain binding motif		+	CST;HTP	1	2.61842e-13	220.97	710	69.3982
UID272	A0A2R8Y4A4	ATP-dependent RNA helicase DDX3X;ATP-dependent RNA helicase DDX3Y	DDX3X;DDX3Y	0.0180331	0.0141116	0.0300722	0.0662949	NaN	26.8716	26.018	26.9354	27.5896	27.7309	27.3313	27.3903	27.2249	27.1159	27.1656	NaN	S	593;593;594;594;594;594;594;554;579;578;561;408;407;592;589;176;126;592;593;648	HHYKGSSRGRSKSRFSGGFGARDYRQSSGAS	FS(1)GGFGAR	___1	PKA kinase substrate motif;PKC kinase substrate motif				1	0.00437891	130.31	593	90.1349
UID3613	Q13427	Peptidyl-prolyl cis-trans isomerase G	PPIG	-0.0482497	0.014202	0.0484021	0.0198356	26.4963	26.3397	26.2261	27.3232	26.6559	26.7831	27.0333	25.9243	27.1548	27.6658	27.6907	NaN	S	290;275;283;290	EEIPPIPENRFLMRKSPPKADEKERKNRERE	S(1)PPKADEKER	___1	Cdc2 kinase substrate motif;CDK kinase substrate motif;CDK1,2,4,6 kinase substrate motif;ERK1, ERK2, SAPK, CDK5 and GSK3 kinase substrate motif;ERK1,2 kinase substrate motif;G protein-coupled receptor kinase 1 substrate motif;Growth associated histone HI kinase substrate motif;GSK-3, ERK1, ERK2, CDK5 substrate motif;PKA kinase substrate motif;PKC kinase substrate motif;WW domain binding motif		+	CST;HTP	1	0.000228315	132.03	290	92.1898
UID3935	Q15398	Disks large-associated protein 5	DLGAP5	0.0294192	0.0142066	0.0300711	0.0181871	26.1138	26.3192	25.8019	NaN	27.1628	27.3194	26.7669	27.4554	26.4394	26.7141	26.7291	NaN	S	662;581;662	VSQSRNEMGIPQQTTSPENAGPQNTKSEHVK	NEMGIPQQTTS(1)PENAGPQNTK	___1	Casein kinase II substrate motif;ERK1,2 kinase substrate motif;G protein-coupled receptor kinase 1 substrate motif;GSK-3, ERK1, ERK2, CDK5 substrate motif;WW domain binding motif		+	CST;HTP	0.999801	4.33186e-26	240.59	662	37.0312
UID2401	P13994	Coiled-coil domain-containing protein 130	CCDC130	0.0237199	0.0142542	-0.0158845	0.195967	26.4185	26.6305	25.9811	27.1969	26.5619	26.8007	26.7415	NaN	26.354	26.378	26.0658	NaN	S	332	GEPRVPEEAAQDRPMSPGDCPPETTETPKCS	VPEEAAQDRPMS(1)PGDCPPETTETPK	___1	14-3-3 domain binding motif;Calmodulin-dependent protein kinase II substrate motif;Casein kinase II substrate motif;ERK1,2 kinase substrate motif;GSK-3, ERK1, ERK2, CDK5 substrate motif;PKA kinase substrate motif;PKC kinase substrate motif;Pyruvate dehydrogenase kinase substrate motif;WW domain binding motif		+	CST;HTP	0.999999	2.36292e-13	152.21	332	61.1192
UID648	A9Z1X7	Serine/arginine repetitive matrix protein 1	SRRM1	0.0409497	0.0142764	0.003123	0.376284	31.5277	31.4292	31.0245	31.1149	31.9984	32.841	31.7472	32.3902	31.4871	31.5405	30.998	20.6132	S	445;448;449;450	TSGKVTKHKGTEKRESPSPAPKPRKVELSES	RES(1)PS(1)PAPKPR	___1	b-Adrenergic Receptor kinase substrate motif;Casein kinase II substrate motif;ERK1,2 kinase substrate motif;G protein-coupled receptor kinase 1 substrate motif;GSK-3, ERK1, ERK2, CDK5 substrate motif;PAK2 kinase substrate motif;PKA kinase substrate motif;PKC kinase substrate motif;WW domain binding motif		+	CST;HTP	1	4.68759e-26	292.95	445	121.558
UID4857	Q8IU81	Interferon regulatory factor 2-binding protein 1	IRF2BP1	0.0507628	0.0142834	-0.0499927	0.00509587	29.267	29.8544	29.5284	29.639	29.3731	30.1263	29.4888	29.3638	28.4701	28.1957	29.0292	NaN	S	384	APSRNLAPTPRRRKASPEPEGEAAGKMTTEE	RKAS(1)PEPEGEAAGK	___1	14-3-3 domain binding motif;Akt kinase substrate motif;Calmodulin-dependent protein kinase II substrate motif;Casein kinase II substrate motif;ERK1,2 kinase substrate motif;GSK-3, ERK1, ERK2, CDK5 substrate motif;MAPKAPK1 kinase substrate motif;Pim1 kinase substrate sequence;PKA kinase substrate motif;PKC epsilon kinase substrate motif;PKC kinase substrate motif;WW domain binding motif;ZIP kinase…		+	CST;HTP	1	7.16923e-16	240.53	384	172.905
UID7860	Q12888	Tumor suppressor p53-binding protein 1	TP53BP1	0.0430368	0.0142959	0.00139093	0.46087	NaN	26.3653	26.4782	NaN	27.5195	27.0154	NaN	27.2092	26.5955	26.6611	26.0851	NaN	T	1056;1061;1061;1061;1021;26	EARQENEARSEDPPTTPIRGNLLHFPSSQGE	SEDPPT(0.009)T(0.991)PIR	___1	Cdc2 kinase substrate motif;CDK1,2,4,6 kinase substrate motif;ERK1,2 kinase substrate motif;Growth associated histone HI kinase substrate motif;GSK3, Erk1, Erk2 and CDK5 kinase motif;GSK-3, ERK1, ERK2, CDK5 substrate motif;WW domain binding motif		+	CST;HTP	0.991186	0.00479367	132.17	1056	20.51
UID3803	Q14676	Mediator of DNA damage checkpoint protein 1	MDC1	0.0289266	0.0144851	0.000478571	0.491731	25.6654	25.997	25.1218	26.66	26.1737	26.6263	26.2047	26.5695	25.6733	25.8452	26.0905	NaN	S	108;108;108;108;108;108	GSLNGTQILRPPKVLSPGVSHRLRDQELILF	VLS(1)PGVSHR	___1	ERK1,2 kinase substrate motif;G protein-coupled receptor kinase 1 substrate motif;GSK3 kinase substrate motif;GSK-3, ERK1, ERK2, CDK5 substrate motif;PKA kinase substrate motif;PKC kinase substrate motif;WW domain binding motif		+	HTP	1	0.00143597	148.56	108	78.0054
UID5242	Q8TF01	Arginine/serine-rich protein PNISR	PNISR	0.0227334	0.0145032	0.00367302	0.432369	27.702	28.6357	27.4395	28.7666	28.5886	28.4293	28.6271	28.9778	28.3827	28.1693	28.0711	NaN	S	211;211	QNRRERPSSFRDRQRSPIALPVKQEPPQIDA	QRS(1)PIALPVKQEPPQIDAVK	___1	14-3-3 domain binding motif;Akt kinase substrate motif;Calmodulin-dependent protein kinase II substrate motif;ERK1,2 kinase substrate motif;Growth associated histone HI kinase substrate motif;GSK-3, ERK1, ERK2, CDK5 substrate motif;MAPKAPK1 kinase substrate motif;PKA kinase substrate motif;PKC kinase substrate motif;WW domain binding motif		+	CST;HTP	1	7.3462e-19	240	211	120.401
UID3530	Q13045-2	Protein flightless-1 homolog	FLII	0.0301379	0.0145606	0.00276556	0.301058	NaN	NaN	25.8187	25.6936	26.5017	NaN	26.1242	26.425	25.8563	25.7548	NaN	NaN	S	801;856;845	VLTVDYTRNAEAVLQSPGLSGKVKRDAEKKD	NAEAVLQS(0.999)PGLS(0.001)GK	___1	ERK1,2 kinase substrate motif;G protein-coupled receptor kinase 1 substrate motif;GSK3 kinase substrate motif;GSK-3, ERK1, ERK2, CDK5 substrate motif;WW domain binding motif		+	CST;HTP	0.999362	1.5263e-32	273.02	801	31.9458
UID4967	Q8IZN3-2	Probable palmitoyltransferase ZDHHC14	ZDHHC14	0.0731046	0.0145625	-0.0648771	0.00327573	NaN	25.3826	NaN	25.3857	NaN	25.5594	NaN	25.4993	NaN	24.1771	24.3587	NaN	S	440;455	TPDEAPSPPRLLAAGSPLAHSRTMHVLGLAS	LLAAGS(1)PLAHSR	___1	ERK1,2 kinase substrate motif;GSK-3, ERK1, ERK2, CDK5 substrate motif;WW domain binding motif		+	HTP	0.999991	0.000607455	133.16	440	50.3842
UID6124	Q9H0H5	Rac GTPase-activating protein 1	RACGAP1	0.0306086	0.0146748	0.0150516	0.0700023	26.3102	26.3741	NaN	26.7732	27.3268	27.5134	26.9085	27.6012	26.7686	26.6863	26.8358	NaN	S	203;203;129	RQFVDGPPGPVKKTRSIGSAVDQGNESIVAK	S(1)IGSAVDQGNESIVAK	___1	Calmodulin-dependent protein kinase II substrate motif;Casein kinase II substrate motif;Chk1 kinase substrate motif;G protein-coupled receptor kinase 1 substrate motif;Phosphorylase kinase substrate motif;PKA kinase substrate motif;PKC kinase substrate motif	Chk1	+	CST;HTP	0.999997	1.09746e-20	244.05	203	55.1561
UID5842	Q99733	Nucleosome assembly protein 1-like 4	NAP1L4	0.0273348	0.0146802	0.00483546	0.340853	27.2818	27.5219	27.1252	27.8455	28.0156	28.229	27.917	28.0882	27.5668	27.7299	27.3106	NaN	S	12;12;12;12;12;12;12;12;12;12;12;12	____MADHSFSDGVPSDSVEAAKNASNTEKL	ADHSFSDGVPS(0.999)DS(0.001)VEAAK	___1	Casein kinase II substrate motif;DNA dependent Protein kinase substrate motif		+	HTP	0.99945	1.69263e-52	288.41	12	32.6244
UID7912	Q14807	Kinesin-like protein KIF22;Kinesin-like protein	KIF22	0.0316752	0.0147631	0.0319698	0.0566464	26.1735	27.0597	26.0268	26.9104	27.6362	28.0902	27.3322	27.9005	27.0233	27.1891	27.1998	NaN	T	463;395;395	RLLASQGSQGAPLLSTPKRERMVLMKTVEEK	LLAS(0.256)QGS(0.915)QGAPLLS(0.915)T(0.915)PKR	___1	Cdc2 kinase substrate motif;CDK1,2,4,6 kinase substrate motif;Growth associated histone HI kinase substrate motif;GSK-3, ERK1, ERK2, CDK5 substrate motif;MDC1 BRCT domain binding motif;PKA kinase substrate motif;PKC kinase substrate motif;Plk1 PBD domain binding motif;WW domain binding motif	CDK1;CDK2	+	CST;HTP;LTP	0.9146	1.84518e-31	267.6	463	9.39999
UID1982	O75151	Lysine-specific demethylase PHF2	PHF2	0.0126143	0.0147914	-0.00288089	0.457995	NaN	26.7013	25.5402	26.4562	26.5034	26.3932	NaN	26.3338	26.1547	NaN	26.2058	NaN	S	539	KDGGKKKGKKSRESASPTIPNLDLLEAHTKE	ES(0.033)AS(0.94)PT(0.028)IPNLDLLEAHTK	___1	Casein kinase I substrate motif;Casein kinase II substrate motif;ERK1,2 kinase substrate motif;G protein-coupled receptor kinase 1 substrate motif;GSK-3, ERK1, ERK2, CDK5 substrate motif;WW domain binding motif		+	HTP	0.939679	3.45314e-07	160.67	539	14.5843
UID1097	E9PGC8	Microtubule-associated protein 1A;MAP1A heavy chain;MAP1 light chain LC2	MAP1A	0.0326314	0.0148085	-0.0100471	0.201727	25.8185	26.2886	NaN	25.9856	26.2284	26.7951	26.1208	26.6221	25.9251	25.7754	NaN	NaN	S	1913;1675;1675	PAGEQKELAPAWEDTSPEQDNRYWRGREDVA	ELAPAWEDTS(1)PEQDNR	___1	Casein kinase I substrate motif;Casein kinase II substrate motif;ERK1,2 kinase substrate motif;GSK-3, ERK1, ERK2, CDK5 substrate motif;WW domain binding motif		+	CST;HTP	0.999807	3.46886e-70	328.41	1913	37.1372
UID4115	Q4R9M9	Kinesin-like protein;Kinesin-like protein KIF1B	KIF1Bbeta;KIF1B	0.022276	0.0148605	0.00133121	0.441855	NaN	25.9769	25.5335	25.8869	26.2443	26.1413	25.9954	26.5179	25.9168	25.8682	25.6837	NaN	S	1440;1428;1408;1454;1454;136	TGIYELSLCKMSDTGSPGMQRRRRKILDTSV	MSDTGS(1)PGMQR	___1	Casein kinase I substrate motif;ERK1,2 kinase substrate motif;GSK-3, ERK1, ERK2, CDK5 substrate motif;MAPKAPK2 kinase substrate motif;WW domain binding motif		+	CST;HTP	0.99998	2.78395e-05	186.27	1440	46.9469
UID4842	Q86Y82	Syntaxin-12	STX12	0.069386	0.0149481	0.0145112	0.0103522	27.0153	27.2202	NaN	27.2481	29.6697	28.7494	28.7572	27.9738	27.4498	27.4164	27.4412	NaN	S	142;142	KEKESIARARAGSRLSAEERQREEQLVSFDS	AGS(0.001)RLS(0.999)AEER	___1	Casein kinase II substrate motif;PKA kinase substrate motif;PKC kinase substrate motif		+	CST;HTP	0.99941	0.00042823	141.37	142	32.288
UID7183	Q9Y388	RNA-binding motif protein, X-linked 2	RBMX2	0.0779064	0.0150073	0.0260376	0.359558	22.2669	25.0379	NaN	25.9492	26.527	NaN	26.4774	25.7221	24.635	24.4629	25.4901	NaN	S	314	SHRHKRARRSRERESSNPSDRWRH_______	ERES(0.004)S(0.996)NPSDR	___1	14-3-3 domain binding motif;Akt kinase substrate motif;Calmodulin-dependent protein kinase II substrate motif;Casein kinase II substrate motif;MAPKAPK1 kinase substrate motif;MDC1 BRCT domain binding motif;PKA kinase substrate motif;PKC epsilon kinase substrate motif;PKC kinase substrate motif;Plk1 PBD domain binding motif		+	CST;HTP	0.995739	9.43988e-08	237.53	314	23.6867
UID2766	P42166	Lamina-associated polypeptide 2, isoform alpha;Thymopoietin;Thymopentin	TMPO	0.0389612	0.0150229	0.0324035	0.0340083	25.7358	25.6663	25.1837	NaN	26.9263	NaN	26.6987	26.8445	26.3304	25.8069	26.188	NaN	S	351	GIQPLCPERSHISDQSPLSSKRKALEESESS	SHISDQS(1)PLSSK	___1	Casein kinase II substrate motif;ERK1,2 kinase substrate motif;G protein-coupled receptor kinase 1 substrate motif;GSK3 kinase substrate motif;GSK-3, ERK1, ERK2, CDK5 substrate motif;WW domain binding motif		+	CST;HTP	0.999979	1.04518e-15	253.15	351	47.1898
UID1210	Q6IAA8	Ragulator complex protein LAMTOR1	LAMTOR1	0.0248258	0.0150651	0.0239898	0.0298825	26.296	26.1692	25.9749	26.6818	27.0305	27.4406	26.9048	27.3638	26.8158	26.7098	26.6378	NaN	S	27;27;14;27;27	SDQDREERKLLLDPSSPPTKALNGAEPNYHS	KLLLDPS(0.002)S(0.998)PPT(0.001)K	___1	Casein kinase I substrate motif;Casein kinase II substrate motif;ERK1,2 kinase substrate motif;GSK-3, ERK1, ERK2, CDK5 substrate motif;MDC1 BRCT domain binding motif;Plk1 PBD domain binding motif;WW domain binding motif		+	HTP	0.99763	3.42145e-09	225.72	27	27.3495
UID2856	P46821	Microtubule-associated protein 1B;MAP1B heavy chain;MAP1 light chain LC1	MAP1B	0.027376	0.0150684	0.00326358	0.384833	26.4695	27.1502	26.9142	26.8173	27.2001	27.2662	27.5216	27.6674	27.1425	26.7407	26.8125	NaN	S	614;631;488	KPSVTEKEVPSKEEPSPVKAEVAEKQATDVK	EEPS(1)PVKAEVAEK	___1	Casein kinase I substrate motif;Cdc2 kinase substrate motif;CDK kinase substrate motif;CDK1,2,4,6 kinase substrate motif;DNA dependent Protein kinase substrate motif;ERK1,2 kinase substrate motif;G protein-coupled receptor kinase 1 substrate motif;GSK-3, ERK1, ERK2, CDK5 substrate motif;PKA kinase substrate motif;WW domain binding motif		+	HTP	1	2.08327e-30	265.38	614	66.0216
UID4765	Q86U06-5	Probable RNA-binding protein 23	RBM23	0.022391	0.0150705	0.0216637	0.0552375	27.6986	27.7176	27.3192	28.1345	28.4412	28.5967	28.4574	28.8123	28.1052	28.336	27.9693	NaN	S	127;133;149;149	GYRYGHSKSPHFREKSPVREPVDNLSPEERD	EKS(1)PVREPVDNLSPEER	___1	14-3-3 domain binding motif;Calmodulin-dependent protein kinase II substrate motif;Cdc2 kinase substrate motif;CDK kinase substrate motif;CDK1,2,4,6 kinase substrate motif;CLK1 kinase substrate motif;ERK1,2 kinase substrate motif;Growth associated histone HI kinase substrate motif;GSK-3, ERK1, ERK2, CDK5 substrate motif;PKA kinase substrate motif;PKC epsilon kinase substrate motif;PKC kinase subs…		+	HTP	1	1.69884e-48	287.88	127	172.619
UID5125	Q8NEF9	Serum response factor-binding protein 1	SRFBP1	0.0637462	0.015135	-0.0181419	0.157624	26.2578	26.4908	25.8489	26.6167	27.0133	27.4496	26.9653	27.165	25.8695	26.4665	25.5886	NaN	S	203	IAKMEHGPKAVTIANSPSKPSEKDSVVSLES	AVTIANS(0.999)PS(0.001)KPSEKDSVVSLESQK	___1	Casein kinase II substrate motif;Cdc2 kinase substrate motif;CDK kinase substrate motif;CDK1,2,4,6 kinase substrate motif;ERK1,2 kinase substrate motif;G protein-coupled receptor kinase 1 substrate motif;GSK-3, ERK1, ERK2, CDK5 substrate motif;WW domain binding motif		+	HTP	0.999482	3.84419e-32	240.34	203	32.8558
UID6244	Q9H6F5	Coiled-coil domain-containing protein 86	CCDC86	0.0303563	0.015159	-0.00495014	0.382108	26.521	27.5279	26.9079	27.3634	27.4846	27.7338	27.3819	27.6444	26.8153	26.8896	27.257	NaN	S	47;41	LVEFESNPEETREPGSPPSVQRAGLGSPERP	ALVEFESNPEETREPGS(1)PPSVQR	___1	Casein kinase I substrate motif;Casein kinase II substrate motif;ERK1,2 kinase substrate motif;GSK-3, ERK1, ERK2, CDK5 substrate motif;WW domain binding motif		+	CST;HTP	0.999995	3.50539e-49	277.43	47	53.6033
UID1227	F6VUX8	Centromere protein J	CENPJ	0.0493829	0.0152097	0.015723	0.15453	25.184	NaN	NaN	24.9245	26.3581	26.4926	25.5915	26.401	25.4851	25.1725	NaN	NaN	S	540;540;540	RLPLSTGPASRLAAKSPIRETMKESESSLDV	LAAKS(1)PIR	___1	Cdc2 kinase substrate motif;CDK kinase substrate motif;CDK1,2,4,6 kinase substrate motif;ERK1,2 kinase substrate motif;Growth associated histone HI kinase substrate motif;GSK-3, ERK1, ERK2, CDK5 substrate motif;WW domain binding motif		+	HTP	1	4.7633e-07	174.47	540	87.1843
UID4796	Q86V25-6	Vasohibin-2	VASH2	0.0291666	0.0152116	0.0205717	0.0292452	25.6189	25.6869	26.0079	25.5671	26.661	26.9901	26.4661	26.3724	25.8788	26.272	26.1179	NaN	S	198;237;258;302	ARDMRMKILKPASAHSPTQVRSRGKSLSPRR	ILKPASAHS(0.979)PT(0.021)QVR	___1	Casein kinase II substrate motif;ERK1,2 kinase substrate motif;GSK-3, ERK1, ERK2, CDK5 substrate motif;WW domain binding motif		+	HTP	0.979072	4.61814e-05	149.47	198	16.712
UID176	Q14978-3	Nucleolar and coiled-body phosphoprotein 1	NOLC1	0.0308088	0.0152623	0.0421636	0.031814	26.4625	27.6382	27.4562	27.5147	28.8593	28.9585	28.2923	28.6202	28.1021	27.8278	28.2998	NaN	S	517;508;518;509	KPQKVAGGAAPSKPASAKKGKAESSNSSSSD	VAGGAAPSKPAS(1)AKK	___1	MAPKAPK2 kinase substrate motif;PKA kinase substrate motif;PKC kinase substrate motif		+	HTP	0.999996	2.00421e-05	179.85	509	54.5368
UID300	P25440-2	Bromodomain-containing protein 2	BRD2	0.0357553	0.0152795	-0.00589758	0.348402	26.4036	NaN	NaN	26.8744	27.216	NaN	NaN	27.1762	26.5842	NaN	26.4765	NaN	S	298;298;251;178;298;304;304;298;298;298;304;298;41;21	ADTTTPTPTAILAPGSPASPPGSLEPKAARL	KADTTTPTPTAILAPGS(0.999)PAS(0.807)PPGS(0.193)LEPK	___1	Casein kinase II substrate motif;ERK1,2 kinase substrate motif;G protein-coupled receptor kinase 1 substrate motif;GSK-3, ERK1, ERK2, CDK5 substrate motif;WW domain binding motif		+	CST;HTP	0.999427	4.23284e-05	79.663	298	34.6879
UID5518	Q96C19	EF-hand domain-containing protein D2	EFHD2	0.0718382	0.015324	-0.0137114	0.156484	26.2291	26.6232	25.8075	26.2747	28.1999	26.9579	26.5224	27.5685	25.8317	26.2189	25.9059	NaN	S	74	LLRRADLNQGIGEPQSPSRRVFNPYTEFKEF	RADLNQGIGEPQS(1)PSR	___1	Casein kinase I substrate motif;Casein kinase II substrate motif;Cdc2 kinase substrate motif;CDK kinase substrate motif;CDK1,2,4,6 kinase substrate motif;ERK1,2 kinase substrate motif;GSK-3, ERK1, ERK2, CDK5 substrate motif;WW domain binding motif	CDK1;CDK2	+	CST;HTP;LTP	0.99983	7.65126e-60	322.37	74	37.7035
UID2861	P46821	Microtubule-associated protein 1B;MAP1B heavy chain;MAP1 light chain LC1	MAP1B	0.030321	0.0153403	0.00217001	0.450502	NaN	28.3699	27.4737	28.266	28.8625	28.6129	28.4025	28.8227	28.0567	27.8372	28.3424	NaN	S	2209	TYKHMDPPPAPVQDRSPSPRHPDVSMVDPEA	HMDPPPAPVQDRS(1)PS(1)PR	___1	Casein kinase II substrate motif;ERK1,2 kinase substrate motif;Growth associated histone HI kinase substrate motif;GSK-3, ERK1, ERK2, CDK5 substrate motif;WW domain binding motif		+	HTP	1	0.000109199	137.91	2209	71.6009
UID1740	O14974	Protein phosphatase 1 regulatory subunit 12A	PPP1R12A	0.0470647	0.0153705	-0.0212336	0.237397	26.3403	26.7897	26.1152	27.5819	27.0933	27.6158	27.1843	26.8636	26.1571	NaN	26.476	NaN	S	422;422;422;422;335;422;26;117	PTSPIKKFPTTATKISPKEEERKDESPATWR	KFPTTATKIS(1)PK	___1	Casein kinase II substrate motif;ERK1,2 kinase substrate motif;Growth associated histone HI kinase substrate motif;GSK-3, ERK1, ERK2, CDK5 substrate motif;PKA kinase substrate motif;PKC kinase substrate motif;WW domain binding motif		+	CST;HTP;LTP	0.999972	7.89217e-08	182.23	422	45.5436
UID2947	P49327	Fatty acid synthase;[Acyl-carrier-protein] S-acetyltransferase;[Acyl-carrier-protein] S-malonyltransferase;3-oxoacyl-[acyl-carrier-protein] synthase;3-oxoacyl-[acyl-carrier-protein] reductase;3-hydroxyacyl-[acyl-carrier-protein] dehydratase;Enoyl-[acyl-carrier-protein] reductase;Oleoyl-[acyl-carrier-protein] hydrolase	FASN	0.049724	0.0156028	-0.00747483	0.337459	NaN	26.1622	NaN	25.9743	26.7261	27.0144	26.5431	27.0882	26.0124	25.5214	26.2669	NaN	S	207;207	LKPNTSVQFLRLGMLSPEGTCKAFDTAGNGY	LGMLS(1)PEGTCK	___1	Casein kinase II substrate motif;ERK1,2 kinase substrate motif;G protein-coupled receptor kinase 1 substrate motif;GSK-3, ERK1, ERK2, CDK5 substrate motif;WW domain binding motif		+	CST;HTP	0.999992	5.06414e-05	155.99	207	50.9568
UID251	Q66PJ3	ADP-ribosylation factor-like protein 6-interacting protein 4	ARL6IP4	-0.0276838	0.0156101	-0.0203593	0.00950389	NaN	28.4045	NaN	28.4032	27.3433	27.8496	27.1466	27.5547	27.9273	27.9518	28.1383	NaN	S	130;129;313;313;137;260;332;140;140;324	QVEALPGPSLDQWHRSAGEEEDGPVLTDEQK	S(1)AGEEEDGPVLTDEQK	___1	Casein kinase II substrate motif		+	CST;HTP	1	3.1345e-39	284.68	332	163.495
UID1498	Q9NXR1	Nuclear distribution protein nudE homolog 1	NDE1	0.0270071	0.0158049	0.0336794	0.0640069	NaN	NaN	24.6927	25.4022	26.2447	26.4095	25.7674	26.0727	25.49	25.6692	25.758	NaN	S	89;75;282;282;136	LESKLASCRNLVYDQSPNRTGGPASGRSSKN	NLVYDQS(1)PNR	___1	Cdc2 kinase substrate motif;CDK kinase substrate motif;CDK1,2,4,6 kinase substrate motif;ERK1,2 kinase substrate motif;G protein-coupled receptor kinase 1 substrate motif;GSK-3, ERK1, ERK2, CDK5 substrate motif;WW domain binding motif		+	CST;HTP;LTP	1	0.000211209	174.77	282	106.2
UID4600	Q6Y7W6	PERQ amino acid-rich with GYF domain-containing protein 2	GIGYF2	0.0509893	0.0158122	-0.0413309	0.0160572	30.353	30.6228	30.6248	29.7793	30.3817	31.0753	30.9393	29.7989	29.1778	29.4123	29.8739	NaN	S	236;258;258;63;67	RLAGSRRDGERWRPHSPDGPRSAGWREHMER	WRPHS(1)PDGPR	___1	14-3-3 domain binding motif;Akt kinase substrate motif;Calmodulin-dependent protein kinase II substrate motif;ERK1,2 kinase substrate motif;G protein-coupled receptor kinase 1 substrate motif;GSK-3, ERK1, ERK2, CDK5 substrate motif;MAPKAPK1 kinase substrate motif;PKA kinase substrate motif;PKC kinase substrate motif;WW domain binding motif		+	CST;HTP	1	4.39059e-05	190.36	236	190.357
UID1447	H7BXF4	Sphingomyelin phosphodiesterase 4	SMPD4	0.0738939	0.0159785	-0.00209596	0.428779	NaN	NaN	25.6836	25.7815	26.4925	27.5627	NaN	27.0814	25.9325	25.4311	25.722	NaN	S	763;763;690;541;838;456;792;661;533;667;428;302;363	RYHLTEPGLASRHLLSPVGRRQVAGHTRGPR	HLLS(1)PVGR	___1	ERK1,2 kinase substrate motif;GSK-3, ERK1, ERK2, CDK5 substrate motif;WW domain binding motif		+	HTP	1	0.00159102	183.43	763	99.815
UID3841	Q14814-6	Myocyte-specific enhancer factor 2D	MEF2D	0.0242061	0.0159854	-0.000188437	0.495382	27.77	28.3608	27.7511	28.772	28.5124	29.0299	28.4692	28.5336	28.169	27.9979	28.3125	NaN	S	205;205;250;251;250;251	PVANGNSLNKVIPAKSPPPPTHSTQLGAPSR	VIPAKS(1)PPPPTHSTQLGAPSR	___1	ERK1, ERK2, SAPK, CDK5 and GSK3 kinase substrate motif;ERK1,2 kinase substrate motif;G protein-coupled receptor kinase 1 substrate motif;Growth associated histone HI kinase substrate motif;GSK-3, ERK1, ERK2, CDK5 substrate motif;WW domain binding motif		+	CST;HTP	0.999981	1.1098e-08	136.57	205	47.7553
UID4202	Q5SW79	Centrosomal protein of 170 kDa	CEP170	0.0982874	0.0161096	-0.0355844	0.105067	25.5564	24.377	25.3746	25.4576	26.8498	26.806	24.9389	26.6469	24.5438	24.6115	NaN	NaN	S	971;935;873;873	RKSFTSLYKDRCSTGSPSKDVTKSSSSGARE	CSTGS(1)PSKDVTK	___1	Casein kinase II substrate motif;Cdc2 kinase substrate motif;CDK kinase substrate motif;CDK1,2,4,6 kinase substrate motif;ERK1,2 kinase substrate motif;GSK-3, ERK1, ERK2, CDK5 substrate motif;WW domain binding motif		+	HTP	0.999848	8.5782e-16	262.48	971	38.2724
UID7381	A2A2F0	Ral GTPase-activating protein subunit beta	RALGAPB	0.0160939	0.0161152	-0.00257293	0.376833	26.0678	25.94	NaN	26.3476	26.3166	26.3857	26.209	26.5464	26.1982	26.0547	25.9629	NaN	T	207;157;379;379;379	PVNRLSMPQSAAVSTTPPHNRRHRAVTVNKA	LSMPQS(0.001)AAVS(0.004)T(0.03)T(0.965)PPHNR	___1	GSK-3, ERK1, ERK2, CDK5 substrate motif;WW domain binding motif		+	CST;HTP	0.96452	0.000244537	156.11	207	15.0132
UID7053	Q9UQ35	Serine/arginine repetitive matrix protein 2	SRRM2	0.0414055	0.0161781	-0.0197114	0.201521	27.2109	26.0851	25.8927	26.8757	27.3415	27.1872	26.4664	26.6764	26.0323	25.9721	26.4645	NaN	S	2702;2284;28	DSRSLSYSPVERRRPSPQPSPRDQQSSSSER	RRPS(1)PQPS(1)PR	___1	14-3-3 domain binding motif;Calmodulin-dependent protein kinase II substrate motif;DNA dependent Protein kinase substrate motif;ERK1,2 kinase substrate motif;G protein-coupled receptor kinase 1 substrate motif;GSK3 kinase substrate motif;GSK-3, ERK1, ERK2, CDK5 substrate motif;MAPKAPK1 kinase substrate motif;PAK2 kinase substrate motif;Pim1 kinase substrate sequence;PKA kinase substrate motif;PKC…		+	CST;HTP	1	4.91485e-05	163.83	2702	63.2566
UID14505	Q9H0D6	5'-3' exoribonuclease 2	XRN2	0.0333698	0.016214	0.0217772	0.240488	27.7843	29.3113	27.7017	29.4062	29.8504	29.8998	29.4828	29.4205	29.1124	29.1934	28.6496	NaN	S	499;423	GSPSPLGGIKRKAEDSDSEPEPEDNVRLWEA	RKAEDS(1)DS(1)EPEPEDNVR	___2	b-Adrenergic Receptor kinase substrate motif;Casein kinase II substrate motif;G protein-coupled receptor kinase 1 substrate motif;PKA kinase substrate motif		+	CST;HTP	1	3.28073e-112	381.89	499	209.895
UID14506	Q9H0D6	5'-3' exoribonuclease 2	XRN2	0.0333698	0.016214	0.0217772	0.240488	27.7843	29.3113	27.7017	29.4062	29.8504	29.8998	29.4828	29.4205	29.1124	29.1934	28.6496	NaN	S	501;425	PSPLGGIKRKAEDSDSEPEPEDNVRLWEAGW	RKAEDS(1)DS(1)EPEPEDNVR	___2	b-Adrenergic Receptor kinase substrate motif;Casein kinase I substrate motif;Casein kinase II substrate motif;G protein-coupled receptor kinase 1 substrate motif		+	CST;HTP	1	1.28024e-48	289.59	501	209.895
UID5878	Q9BQG0	Myb-binding protein 1A	MYBBP1A	0.0293278	0.0162417	0.0143651	0.0990158	NaN	25.1243	NaN	25.2713	25.903	26.0155	NaN	25.9993	25.6706	25.3235	25.3558	NaN	S	1308;1308;1228;181	SALARKKARLSLVIRSPSLLQSGAKKKAQVR	LSLVIRS(1)PSLLQSGAK	___1	Casein kinase II substrate motif;ERK1,2 kinase substrate motif;Growth associated histone HI kinase substrate motif;GSK-3, ERK1, ERK2, CDK5 substrate motif;WW domain binding motif		+	CST;HTP	0.999987	6.92303e-07	192.24	1308	49.2648
UID4818	Q86W56-2	Poly(ADP-ribose) glycohydrolase	PARG	0.029601	0.0163602	0.00426275	0.352622	25.8694	26.0008	25.987	26.4872	26.9628	26.9152	26.438	26.5065	26.3087	26.266	25.9152	NaN	S	55;137;29	NVEKLENVSQLSLDKSPTEKSTQYLNQHQTA	LENVSQLSLDKS(0.997)PT(0.003)EK	___1	Casein kinase II substrate motif;ERK1,2 kinase substrate motif;Growth associated histone HI kinase substrate motif;GSK-3, ERK1, ERK2, CDK5 substrate motif;MAPKAPK2 kinase substrate motif;WW domain binding motif		+	HTP	0.997332	8.61846e-14	223.93	55	25.7873
UID1868	O43719	HIV Tat-specific factor 1	HTATSF1	-0.144518	0.0163914	0.0551768	0.0989564	27.9756	28.1491	26.0318	27.6413	24.8575	NaN	27.0377	25.5084	28.883	27.4876	29.1883	NaN	S	387	FLNAPEANRGLRRSDSVSASERAGPSRARHF	RSDS(1)VSASER	___1	14-3-3 domain binding motif;b-Adrenergic Receptor kinase substrate motif;Calmodulin-dependent protein kinase II alpha substrate motif;Calmodulin-dependent protein kinase II substrate motif;Calmodulin-dependent protein kinase IV substrate motif;Casein kinase II substrate motif;Chk1 kinase substrate motif;Doublecortin kinase-1 kinase substrate motif;G protein-coupled receptor kinase 1 substrate mot…		+	CST;HTP	0.999951	2.6994e-18	275.8	387	43.1031
UID602	A6NEM2	Host cell factor 1;HCF N-terminal chain 1;HCF N-terminal chain 2;HCF N-terminal chain 3;HCF N-terminal chain 4;HCF N-terminal chain 5;HCF N-terminal chain 6;HCF C-terminal chain 1;HCF C-terminal chain 2;HCF C-terminal chain 3;HCF C-terminal chain 4;HCF C-terminal chain 5;HCF C-terminal chain 6	HCFC1	0.0305328	0.0164917	0.0340007	0.0441606	26.2892	27.0511	26.3783	27.2204	27.8827	28.3563	27.727	27.865	27.5087	27.0906	27.5176	NaN	S	598;598;598;529	TPGTTTLPATVKVASSPVMVSNPATRMLKTA	VAS(0.029)S(0.971)PVMVSNPATR	___1	AMP-activated protein kinase substrate motif;ERK1,2 kinase substrate motif;GSK-3, ERK1, ERK2, CDK5 substrate motif;MDC1 BRCT domain binding motif;PKA kinase substrate motif;Plk1 PBD domain binding motif;WW domain binding motif		+	CST;HTP	0.971335	0.000326034	127.32	598	15.3002
UID4351	Q5VTR2	E3 ubiquitin-protein ligase BRE1A	RNF20	0.029173	0.0165481	-0.0111664	0.114828	27.414	NaN	27.6357	NaN	27.8452	27.8959	NaN	NaN	27.3687	NaN	27.2566	NaN	S	138;138;138	ERKALVVPEPEPDSDSNQERKDDRERGEGQE	ALVVPEPEPDS(0.036)DS(0.964)NQER	___1	b-Adrenergic Receptor kinase substrate motif;Casein kinase I substrate motif;Casein kinase II substrate motif		+	CST;HTP	0.963728	7.26146e-15	226.7	138	14.2438
UID4844	Q86YD1	Prostate tumor-overexpressed gene 1 protein	PTOV1	0.034389	0.0165977	-0.000361684	0.493154	26.646	27.2131	NaN	27.8392	27.6745	28.1771	27.506	28.1731	27.2182	26.9787	27.4809	NaN	S	53	PASPRGPQPPRIRARSAPPMEGARVFGALGP	ARS(1)APPMEGAR	___1	14-3-3 domain binding motif;Akt kinase substrate motif;AMP-activated protein kinase substrate motif;Calmodulin-dependent protein kinase II substrate motif;HMGCoA Reductase kinase substrate motif;MAPKAPK1 kinase substrate motif;PKA kinase substrate motif;PKC kinase substrate motif		+	CST;HTP	1	6.03232e-05	193.51	53	193.507
UID6620	Q9P1Y5-2	Calmodulin-regulated spectrin-associated protein 3	CAMSAP3	0.0264162	0.0166106	-0.00588233	0.357467	NaN	26.8288	26.2904	27.2412	27.0791	27.582	27.0254	26.9967	26.7411	26.6085	26.6838	NaN	S	361;334	PDFVQVKDLPDGHAASPRGTEASPPQNNSGS	DLPDGHAAS(1)PR	___1	ERK1,2 kinase substrate motif;G protein-coupled receptor kinase 1 substrate motif;Growth associated histone HI kinase substrate motif;GSK-3, ERK1, ERK2, CDK5 substrate motif;PKA kinase substrate motif;PKC kinase substrate motif;WW domain binding motif		+	CST;HTP	1	0.000372589	136.3	361	130.199
UID3848	Q14966-3	Zinc finger protein 638	ZNF638	0.0181275	0.016696	0.0322535	0.0222159	27.2496	27.9031	27.5654	28.1391	28.7216	28.959	28.4554	28.661	28.2738	28.2982	28.4507	NaN	S	1401;1401;498	DVSSSKPSIKAVIVSSPKAKATVSKTENQKS	AVIVS(0.104)S(0.896)PK	___1	ERK1,2 kinase substrate motif;Growth associated histone HI kinase substrate motif;GSK-3, ERK1, ERK2, CDK5 substrate motif;MDC1 BRCT domain binding motif;PKA kinase substrate motif;PKC kinase substrate motif;Plk1 PBD domain binding motif;WW domain binding motif		+	CST;HTP	0.895728	0.00547665	122.96	1401	9.34009
UID2123	O95104	Splicing factor, arginine/serine-rich 15	SCAF4	0.0307522	0.0167243	-0.0132027	0.137588	NaN	25.8845	25.8436	NaN	26.1043	26.3219	25.8737	26.4226	25.6845	25.8319	25.3689	NaN	S	656;641;656	VAQNGGAETSHTEPVSPIPKPLPVPVPPIPV	KPENEVAQNGGAETSHTEPVS(1)PIPK	___1	Casein kinase I substrate motif;ERK1,2 kinase substrate motif;GSK-3, ERK1, ERK2, CDK5 substrate motif;WW domain binding motif		+	HTP	0.999887	2.86724e-20	175.04	656	39.5602
UID2630	P30050	60S ribosomal protein L12	RPL12	-0.0204222	0.0167347	0.0408673	0.0455387	25.4318	26.2757	25.3115	26.51	26.5012	26.3453	26.0175	26.1425	26.642	26.5514	26.6843	NaN	S	38	GATSALAPKIGPLGLSPKKVGDDIAKATGDW	IGPLGLS(1)PK	___1	Cdc2 kinase substrate motif;CDK kinase substrate motif;CDK1,2,4,6 kinase substrate motif;ERK1,2 kinase substrate motif;Growth associated histone HI kinase substrate motif;GSK-3, ERK1, ERK2, CDK5 substrate motif;PKA kinase substrate motif;PKC kinase substrate motif;WW domain binding motif	CDK2	+	CST;HTP;LTP	1	0.00665306	113.38	38	102.4
UID7246	Q9Y5S9	RNA-binding protein 8A	RBM8A	0.0232755	0.0170288	0.0092281	0.210156	26.531	26.8069	27.0343	27.2084	27.6891	27.546	27.4117	27.3852	27.2487	26.8668	27.0877	NaN	S	42	KLKEKAKKRKGRGFGSEEGSRARMREDYDSV	GFGS(1)EEGSR	___1	Casein kinase II substrate motif;G protein-coupled receptor kinase 1 substrate motif;GSK3 kinase substrate motif		+	CST;HTP	1	6.31929e-05	186.16	42	97.2825
UID6057	Q9BZL6-2	Serine/threonine-protein kinase D2	PRKD2	0.0385533	0.0170502	0.0265249	0.255457	27.775	28.1873	26.8297	29.1269	29.2327	29.3895	28.8182	29.6426	28.6461	28.3517	NaN	NaN	S	40;197;197;40	FSIPNNCSGARKRRLSSTSLASGHSVRLGTS	LS(1)S(1)T(1)S(0.492)LAS(0.309)GHS(0.201)VR	___1	14-3-3 domain binding motif;Akt kinase substrate motif;Calmodulin-dependent protein kinase II substrate motif;Casein kinase II substrate motif;MAPKAPK1 kinase substrate motif;PAK2 kinase substrate motif;Pim1 kinase substrate sequence;PKA kinase substrate motif;PKC epsilon kinase substrate motif;PKC kinase substrate motif		+	CST;HTP	0.999615	2.02912e-05	173.19	40	37.9155
UID4856	Q8IU81	Interferon regulatory factor 2-binding protein 1	IRF2BP1	0.0179523	0.0170586	0.022239	0.0421555	26.6931	26.8526	26.6175	27.3082	27.4863	27.8874	27.5823	27.5514	27.1328	27.3386	27.3843	NaN	S	421	VAPGGPYSAETPGVPSPIAALKNVAEALGHS	HWVAPGGPYSAETPGVPS(1)PIAALK	___1	DNA dependent Protein kinase substrate motif;ERK1,2 kinase substrate motif;G protein-coupled receptor kinase 1 substrate motif;GSK-3, ERK1, ERK2, CDK5 substrate motif;WW domain binding motif		+	CST;HTP	0.999959	7.08749e-20	198.49	421	43.8846
UID7631	P06400	Retinoblastoma-associated protein	RB1	0.0349269	0.0170931	0.0332218	0.0518618	26.342	26.448	25.8623	27.0071	27.7814	27.7808	27.4221	27.7859	26.972	27.3376	26.7809	NaN	T	356	KTLQTDSIDSFETQRTPRKSNLDEEVNVIPP	TLQTDSIDSFETQRT(1)PR	___1	Cdc2 kinase substrate motif;CDK1,2,4,6 kinase substrate motif;CDK5 kinase substrate motif;G protein-coupled receptor kinase 1 substrate motif;Growth associated histone HI kinase substrate motif;GSK-3, ERK1, ERK2, CDK5 substrate motif;PKA kinase substrate motif;PKC kinase substrate motif;WW domain binding motif	UL97;CDK2;CDK4	+	CST;HTP;LTP	1	6.24954e-90	359.69	356	70.108
UID4690	Q7Z422-2	SUZ domain-containing protein 1	SZRD1	0.0339795	0.0172497	-0.00554184	0.389688	29.4227	NaN	28.6467	29.7859	29.7532	30.2861	29.4711	29.9618	28.8904	29.4649	29.1632	NaN	S	87;88;89;106;107	EAEYAEARKRILGSASPEEEQEKPILDRPTR	ILGSAS(1)PEEEQEKPILDRPTR	___1	Casein kinase II substrate motif;ERK1,2 kinase substrate motif;GSK-3, ERK1, ERK2, CDK5 substrate motif;WW domain binding motif		+	HTP	0.999978	1.26639e-15	208.27	87	46.5654
UID3403	Q08211	ATP-dependent RNA helicase A	DHX9	0.0214509	0.0172509	-0.00205552	0.455612	27.3555	27.8105	26.9886	28.2756	27.6606	28.1076	27.9454	28.2111	27.7038	27.5278	27.4731	NaN	S	87	INEIKSEEVPAFGVASPPPLTDTPDTTANAE	SEEVPAFGVAS(1)PPPLTDTPDTTANAEGDLPTTMGGPLPPHLALK	___1	ERK1,2 kinase substrate motif;GSK-3, ERK1, ERK2, CDK5 substrate motif;WW domain binding motif		+	HTP	0.999871	5.79574e-31	156.07	87	40.4928
UID4549	Q6PKG0	La-related protein 1	LARP1	0.0470644	0.0172767	0.026294	0.184571	26.8246	26.8954	26.2758	28.2329	28.8616	NaN	28.085	28.4591	27.8118	27.3603	27.4924	NaN	S	774;697;774;569;88	EPSTIARSLPTTVPESPNYRNTRTPRTPRTP	SLPTTVPES(1)PNYR	___1	b-Adrenergic Receptor kinase substrate motif;Casein kinase II substrate motif;ERK1,2 kinase substrate motif;GSK-3, ERK1, ERK2, CDK5 substrate motif;WW domain binding motif	CDK2;mTOR	+	CST;HTP;LTP	0.999999	2.86245e-05	168.76	774	64.3384
UID2799	P46013	Antigen KI-67	MKI67	0.0266204	0.017443	0.0456791	0.0036504	27.1684	27.6439	26.951	27.2964	28.6764	28.7263	28.4984	28.7633	28.348	28.1637	27.9144	NaN	S	584;224	VEVKAQSLVISPPAPSPRKTPVASDQRRRSC	AQSLVISPPAPS(1)PR	___1	Cdc2 kinase substrate motif;CDK kinase substrate motif;CDK1,2,4,6 kinase substrate motif;DNA dependent Protein kinase substrate motif;ERK1,2 kinase substrate motif;G protein-coupled receptor kinase 1 substrate motif;Growth associated histone HI kinase substrate motif;GSK-3, ERK1, ERK2, CDK5 substrate motif;PKA kinase substrate motif;PKC kinase substrate motif;WW domain binding motif		+	CST;HTP	0.999989	4.68749e-09	197.47	584	49.728
UID6054	Q9BZI7-2	Regulator of nonsense transcripts 3B	UPF3B	0.0101912	0.0174792	-0.00707513	0.00375005	26.1938	26.2244	NaN	26.1487	26.3136	26.2502	NaN	26.173	26.0871	26.0457	26.0498	NaN	S	297;310	LDKREKAKKLDKENLSDERASGQSCTLPKRS	KLDKENLS(1)DER	___1	Casein kinase I substrate motif;Casein kinase II substrate motif;G protein-coupled receptor kinase 1 substrate motif;PKA kinase substrate motif		+	CST;HTP	1	3.3313e-13	265.41	297	159.656
UID7923	Q15233	Non-POU domain-containing octamer-binding protein	NONO	0.0220223	0.0174854	0.0161045	0.137861	28.7648	29.5761	28.8641	29.5128	30.0601	30.1849	29.6842	29.9143	29.4422	29.7243	29.3545	21.143	T	450;361	FGQAATMEGIGAIGGTPPAFNRAAPGAEFAP	FGQAATMEGIGAIGGT(1)PPAFNR	___1	GSK-3, ERK1, ERK2, CDK5 substrate motif;WW domain binding motif		+	CST;HTP	1	2.33144e-87	327.25	450	121.474
UID11491	P55081	Microfibrillar-associated protein 1	MFAP1	0.0505894	0.0176709	-0.00590643	0.311552	26.0315	25.8257	26.2477	NaN	26.347	27.4134	26.5176	27.1377	26.0829	NaN	25.7743	NaN	S	116	LARHRKIVEPEVVGESDSEVEGDAWRMERED	KIVEPEVVGES(1)DS(1)EVEGDAWR	___2	b-Adrenergic Receptor kinase substrate motif;Casein kinase II substrate motif		+	CST;HTP	1	9.33856e-15	204.31	116	130.05
UID11492	P55081	Microfibrillar-associated protein 1	MFAP1	0.0505894	0.0176709	-0.00590643	0.311552	26.0315	25.8257	26.2477	NaN	26.347	27.4134	26.5176	27.1377	26.0829	NaN	25.7743	NaN	S	118	RHRKIVEPEVVGESDSEVEGDAWRMEREDSS	KIVEPEVVGES(1)DS(1)EVEGDAWR	___2	b-Adrenergic Receptor kinase substrate motif;Casein kinase I substrate motif;Casein kinase II substrate motif;G protein-coupled receptor kinase 1 substrate motif		+	CST;HTP	1	6.63887e-10	159.47	118	130.05
UID435	A0A1C7CYX1	ELM2 and SANT domain-containing protein 1	ELMSAN1	0.0438465	0.0178275	-0.00314352	0.420909	25.6626	26.6628	25.9366	25.7746	27.0563	26.5675	26.2031	27.1866	26.0483	25.8892	25.9201	NaN	S	461;461;461;283	LRGGVIQSTRRRRRASQEANLLTLAQKAVEL	RRAS(1)QEANLLTLAQK	___1	14-3-3 domain binding motif;Akt kinase substrate motif;ATM kinase substrate motif;Calmodulin-dependent protein kinase II substrate motif;Casein kinase II substrate motif;DNA dependent Protein kinase substrate motif;MAPKAPK1 kinase substrate motif;PAK2 kinase substrate motif;Pim1 kinase substrate sequence;PKA kinase substrate motif;PKC epsilon kinase substrate motif;PKC kinase substrate motif;ZIP …		+	CST;HTP	1	9.55394e-21	237.14	461	132.756
UID5993	Q9BWG6-2	Sodium channel modifier 1	SCNM1	0.0319626	0.017927	0.00780035	0.323812	NaN	NaN	27.08	27.7534	28.1566	28.6381	27.7661	28.1706	27.6588	27.7066	27.3307	NaN	S	148;183	PQAEESATVSAPAPMSPTRRRALDHYLTLRS	ISREPEPAAGPQAEESATVS(0.002)APAPMS(0.835)PT(0.163)R	___1	Casein kinase II substrate motif;Cdc2 kinase substrate motif;CDK kinase substrate motif;CDK1,2,4,6 kinase substrate motif;ERK1,2 kinase substrate motif;GSK-3, ERK1, ERK2, CDK5 substrate motif;WW domain binding motif		+	HTP	0.834623	2.446e-11	130.46	148	7.08147
UID1986	O75152	Zinc finger CCCH domain-containing protein 11A	ZC3H11A	0.0417133	0.0179272	0.000830272	0.479964	26.8895	27.3279	27.7379	27.635	28.1783	28.1059	NaN	28.3683	27.2929	NaN	27.5338	NaN	S	758;759;759	SGPSSSQMSMKTRRLSSASTGKPPLSVEDDF	RLS(0.947)S(0.047)AS(0.004)T(0.002)GKPPLSVEDDFEK	___1	14-3-3 domain binding motif;Calmodulin-dependent protein kinase II substrate motif;Casein kinase II substrate motif;G protein-coupled receptor kinase 1 substrate motif;MAPKAPK1 kinase substrate motif;PAK2 kinase substrate motif;PKA kinase substrate motif;PKC epsilon kinase substrate motif;PKC kinase substrate motif		+	CST;HTP	0.947421	1.96716e-13	197.46	758	13.0856
UID984	J3KQ96	Treacle protein	TCOF1	0.0392529	0.0179655	-0.00942444	0.346128	27.4639	NaN	27.7718	28.5268	28.4157	28.4361	NaN	28.6606	27.6218	NaN	27.8563	NaN	S	1073;1110;1073;1073	PATQVDSAVGTLPATSPQSTSVQAKGTNKLR	KQEGPATQVDSAVGTLPAT(0.093)S(0.896)PQS(0.005)T(0.005)S(0.002)VQAK	___1	Casein kinase II substrate motif;ERK1,2 kinase substrate motif;G protein-coupled receptor kinase 1 substrate motif;GSK-3, ERK1, ERK2, CDK5 substrate motif;WW domain binding motif		+	HTP	0.895896	8.38305e-16	145.01	1073	9.8581
UID6987	Q9UPU5	Ubiquitin carboxyl-terminal hydrolase 24	USP24	0.0245806	0.0179692	-0.0142347	0.0585571	28.812	29.1648	28.7578	29.2369	29.082	29.5559	28.8791	29.2892	28.7083	28.8004	28.6159	NaN	S	2047	WNAYMLFYQRVSDQNSPVLPKKSRVSVVRQE	VSDQNS(1)PVLPK	___1	Casein kinase I substrate motif;ERK1,2 kinase substrate motif;G protein-coupled receptor kinase 1 substrate motif;GSK-3, ERK1, ERK2, CDK5 substrate motif;MAPKAPK2 kinase substrate motif;WW domain binding motif		+	CST;HTP	1	3.09062e-13	257.21	2047	140.909
UID4049	Q1MSJ5	Centrosome and spindle pole-associated protein 1	CSPP1	0.0273447	0.0181355	0.00164093	0.453878	26.5562	27.387	26.9924	27.344	27.4736	27.9651	27.5994	27.439	27.0536	26.9018	27.3466	NaN	S	459;424;130	LELRVAASGAQDPEKSPDRLKQFSVAPRHFE	VAASGAQDPEKS(1)PDRLK	___1	Cdc2 kinase substrate motif;CDK kinase substrate motif;CDK1,2,4,6 kinase substrate motif;ERK1,2 kinase substrate motif;Growth associated histone HI kinase substrate motif;GSK-3, ERK1, ERK2, CDK5 substrate motif;WW domain binding motif		+	CST;HTP	1	1.60457e-43	249.86	459	159.359
UID6089	Q9C0C2	182 kDa tankyrase-1-binding protein	TNKS1BP1	0.0428556	0.0181924	0.0288793	0.084932	25.4316	25.8397	25.4572	26.4905	27.1303	27.2307	27.0112	27.109	26.2337	26.0867	26.6591	NaN	S	691;142	PGPESSSRWLDDLLASPPPSGGGARRGAGAE	WLDDLLAS(1)PPPSGGGAR	___1	ERK1,2 kinase substrate motif;G protein-coupled receptor kinase 1 substrate motif;GSK3 kinase substrate motif;GSK-3, ERK1, ERK2, CDK5 substrate motif;WW domain binding motif	CDK2	+	HTP;LTP	0.999997	1.12572e-06	179.74	691	55.4186
UID1067	E7EXA6	Chromosome transmission fidelity protein 18 homolog	CHTF18	0.0352459	0.0182009	0.0130664	0.249079	NaN	25.4423	NaN	26.0239	26.6461	26.8746	26.353	26.564	25.6411	26.1824	26.0782	NaN	S	64;64;64;261;65	PRTFEEALARGDAASSPAPAASVGSSQGGAR	GDAAS(0.005)S(0.995)PAPAASVGSSQGGAR	___1	ERK1,2 kinase substrate motif;G protein-coupled receptor kinase 1 substrate motif;GSK-3, ERK1, ERK2, CDK5 substrate motif;MDC1 BRCT domain binding motif;Plk1 PBD domain binding motif;WW domain binding motif		+	CST;HTP	0.995403	6.9003e-10	143.99	64	23.3601
UID2875	P46821	Microtubule-associated protein 1B;MAP1B heavy chain;MAP1 light chain LC1	MAP1B	0.0553473	0.018241	0.03508	0.227134	NaN	26.7286	NaN	28.7988	NaN	29.3679	NaN	29.7513	28.1493	28.6708	28.521	NaN	S	2271	SPVKKSDGKSKPLAASPKPAGLKESSDKVSR	SKPLAAS(1)PKPAGLK	___1	ERK1,2 kinase substrate motif;G protein-coupled receptor kinase 1 substrate motif;Growth associated histone HI kinase substrate motif;GSK-3, ERK1, ERK2, CDK5 substrate motif;PKA kinase substrate motif;PKC kinase substrate motif;WW domain binding motif		+	HTP	1	5.91861e-06	189.31	2271	89.5124
UID8316	Q9UQC2-2	GRB2-associated-binding protein 2	GAB2	-0.0231632	0.0183207	0.00514898	0.32029	26.2953	26.9836	26.5406	26.8088	26.6733	26.3319	26.1434	26.1566	26.6012	26.889	26.767	NaN	T	353;391	SENSRSVAATIPRRNTLPAMDNSRLHRASSC	RNT(1)LPAMDNSR	___1	AMP-activated protein kinase substrate motif;Aurora-A kinase substrate motif;Calmodulin-dependent protein kinase I substrate motif;Calmodulin-dependent protein kinase II alpha substrate motif;Calmodulin-dependent protein kinase II substrate motif;Calmodulin-dependent protein kinase IV substrate motif;Chk1 kinase substrate motif;PAK2 kinase substrate motif;PKA kinase substrate motif;PKC kinase sub…		+	CST;HTP;LTP	1	0.000119431	198.29	353	139.661
UID6279	Q9H7D7-2	WD repeat-containing protein 26	WDR26	0.0166344	0.0185501	0.0152749	0.0574114	26.6342	26.9423	26.4768	NaN	27.4034	27.4727	27.0852	27.1637	26.897	27.0037	27.0047	NaN	S	121;121;113;121;121	ATPELGSSLKKKKRLSQSDEDVIRLIGQHLN	RLS(1)QSDEDVIR	___1	ATM kinase substrate motif;Casein kinase II substrate motif;DNA dependent Protein kinase substrate motif;PAK2 kinase substrate motif;Pim1 kinase substrate sequence;PKA kinase substrate motif;PKC kinase substrate motif;Pyruvate dehydrogenase kinase substrate motif		+	CST;HTP	0.999999	1.10523e-10	249.04	121	60.4884
UID1242	F8VXC8	SWI/SNF complex subunit SMARCC2	SMARCC2	0.0329119	0.0186345	-0.0159609	0.182237	27.0779	27.8045	27.3519	27.8924	28.0158	27.777	27.4263	28.2091	NaN	27.3416	27.1158	NaN	S	347;347;347;347	REEEQEDLTKDMDEPSPVPNVEEVTLPKTVN	DMDEPS(1)PVPNVEEVTLPK	___1	Casein kinase I substrate motif;DNA dependent Protein kinase substrate motif;ERK1,2 kinase substrate motif;GSK-3, ERK1, ERK2, CDK5 substrate motif;WW domain binding motif		+	CST;HTP	1	1.78194e-29	182.15	347	86.1478
UID4685	Q7Z417	Nuclear fragile X mental retardation-interacting protein 2	NUFIP2	0.0575287	0.0186801	-0.0146348	0.182619	NaN	25.4991	NaN	25.9451	25.9815	26.7562	NaN	26.7574	25.1936	25.6528	25.5411	NaN	S	629	FLSKDYEIESQNPLASPTNTLLGSAKEQRYQ	DYEIESQNPLAS(0.999)PT(0.001)NTLLGSAK	___1	Casein kinase II substrate motif;ERK1,2 kinase substrate motif;G protein-coupled receptor kinase 1 substrate motif;GSK-3, ERK1, ERK2, CDK5 substrate motif;WW domain binding motif		+	CST;HTP	0.998929	2.86e-61	297.67	629	29.8231
UID6085	Q9C0C2	182 kDa tankyrase-1-binding protein	TNKS1BP1	0.0650803	0.0187558	0.0111278	0.273681	NaN	24.9169	NaN	24.6003	25.605	26.4557	26.1558	26.1897	25.1653	24.7353	NaN	NaN	S	1652	SLGTKGLKVNLFPGLSPSALKAKLRPRNRSA	VNLFPGLS(0.899)PS(0.101)ALK	___1	Casein kinase II substrate motif;ERK1,2 kinase substrate motif;GSK-3, ERK1, ERK2, CDK5 substrate motif;WW domain binding motif		+	CST;HTP	0.899135	0.000562715	131.08	1652	9.50084
UID3000	P49915	GMP synthase [glutamine-hydrolyzing]	GMPS	0.0416597	0.0187956	0.0232938	0.10023	25.1867	25.6396	NaN	25.8389	26.9	26.8059	26.4538	26.768	26.2267	26.0894	25.597	NaN	S	332;233	RTPRKRISKTLNMTTSPEEKRKIIGDTFVKI	TLNMT(0.002)T(0.035)S(0.964)PEEK	___1	Casein kinase II substrate motif;ERK1,2 kinase substrate motif;GSK-3, ERK1, ERK2, CDK5 substrate motif;WW domain binding motif		+	HTP	0.963607	0.00036762	136.38	332	14.4298
UID3422	Q09666	Neuroblast differentiation-associated protein AHNAK	AHNAK	0.0326373	0.0188803	0.00453294	0.310197	26.2217	26.1819	26.06	26.4272	27.1093	26.8837	26.5101	27.1253	26.6029	26.2152	26.0976	NaN	S	177	VDVTGREGAKDIDISSPEFKIKIPRHELTEI	DIDISS(1)PEFK	___1	Casein kinase I substrate motif;Casein kinase II substrate motif;ERK1,2 kinase substrate motif;GSK-3, ERK1, ERK2, CDK5 substrate motif;MDC1 BRCT domain binding motif;Plk1 PBD domain binding motif;WW domain binding motif		+	CST;HTP	0.999723	1.83338e-13	220.46	177	35.573
UID4644	Q7L4I2	Arginine/serine-rich coiled-coil protein 2	RSRC2	0.0287571	0.0189518	-0.0237908	0.027831	27.1428	27.4215	26.919	27.4149	27.253	27.5497	27.1526	NaN	26.9276	26.5212	26.889	NaN	S	4;4	____________MAASDTERDGLAPEKTSPD	AAS(1)DTER	___1	Casein kinase II substrate motif		+	HTP	0.999995	3.62227e-05	162.79	4	53.1098
UID464	P51532-4	Transcription activator BRG1	SMARCA4	0.0234856	0.0189748	0.00945468	0.10749	29.4995	29.9485	29.8624	30.0068	30.4625	30.7516	30.133	30.7258	30.0648	30.0593	29.9521	NaN	S	1422;1422;1419;1419;1454;1451;1486;998;1010;900;870;161;175;99;18;1484;1452;1260;1004;971;950;948;881;907;886;605;302	SKKQKKRGRPPAEKLSPNPPNLTKKMKKIVD	GRPPAEKLS(1)PNPPNLTK	___1	Casein kinase I substrate motif;ERK1,2 kinase substrate motif;G protein-coupled receptor kinase 1 substrate motif;GSK-3, ERK1, ERK2, CDK5 substrate motif;PKA kinase substrate motif;PKC kinase substrate motif;WW domain binding motif		+	CST;HTP;LTP	1	5.46021e-15	218.72	1422	139.426
UID6049	Q9BZF1	Oxysterol-binding protein-related protein 8;Oxysterol-binding protein	OSBPL8	0.0414469	0.0189845	0.0255268	0.136971	NaN	NaN	25.7121	26.4622	NaN	27.2918	27.3767	27.3117	26.869	26.3384	26.4512	NaN	S	68;26;53;68;26;26;55	PTPTKDLHQPSLSPASPHSQGFERGKEDISQ	DLHQPSLS(0.001)PAS(0.994)PHS(0.005)QGFER	___1	Casein kinase II substrate motif;ERK1,2 kinase substrate motif;GSK-3, ERK1, ERK2, CDK5 substrate motif;WW domain binding motif		+	CST;HTP	0.993822	2.93298e-07	135.68	68	23.2659
UID1464	Q9NWH9	SAFB-like transcription modulator	SLTM	0.0335792	0.0190281	0.0479037	0.165244	27.3959	NaN	25.4127	NaN	28.0317	28.2355	27.5358	27.9512	26.9661	27.4301	27.4911	NaN	S	568;1002;571;68	GRAGAGMITQHSSNASPINRIVQISGNSMPR	AGAGMITQHSS(0.004)NAS(0.996)PINR	___1	ERK1,2 kinase substrate motif;GSK-3, ERK1, ERK2, CDK5 substrate motif;MAPKAPK2 kinase substrate motif;WW domain binding motif		+	CST;HTP	0.996298	7.43735e-66	319.32	1002	24.3346
UID4259	Q5T230	Undifferentiated embryonic cell transcription factor 1	UTF1	0.0523935	0.0191109	0.00875178	0.344552	NaN	25.6199	25.1916	NaN	26.4042	26.8132	NaN	26.2997	25.2334	26.0324	25.4154	NaN	S	18	LRPRRPPPLAPPAPPSPASPDPEPRTPGDAP	RPPPLAPPAPPS(0.993)PAS(0.007)PDPEPR	___1	Casein kinase II substrate motif;DNA dependent Protein kinase substrate motif;ERK1,2 kinase substrate motif;G protein-coupled receptor kinase 1 substrate motif;GSK-3, ERK1, ERK2, CDK5 substrate motif;WW domain binding motif		+	CST;HTP	0.993198	0.000202747	92.886	18	21.644
UID7536	O14686-3	Histone-lysine N-methyltransferase 2D	KMT2D	0.0272503	0.0191225	0.00396835	0.390751	NaN	26.5398	25.8537	26.4615	26.8572	NaN	26.915	26.8078	26.5704	26.3114	26.1906	NaN	T	2232;2229	ASSRPGAGQPGEFHTTPPGTPRHQPSTPDPF	PGAGQPGEFHT(0.038)T(0.961)PPGTPR	___1	G protein-coupled receptor kinase 1 substrate motif;GSK-3, ERK1, ERK2, CDK5 substrate motif;WW domain binding motif		+	CST;HTP	0.961394	8.72927e-07	150.94	2232	13.9783
UID2060	O75694	Nuclear pore complex protein Nup155	NUP155	0.0494284	0.0191511	-0.0226965	0.136183	NaN	26.8737	NaN	27.7199	28.0663	27.9319	NaN	27.4237	26.8185	26.8716	26.9221	NaN	S	4;4;4	____________MPSSLLGAAMPASTSAAAL	PS(0.002)S(0.998)LLGAAMPASTSAAALQEALENAGR	___1	G protein-coupled receptor kinase 1 substrate motif;MDC1 BRCT domain binding motif;Plk1 PBD domain binding motif		+	CST;HTP	0.998437	2.72406e-82	306.51	4	28.0525
UID2758	P41236	Protein phosphatase inhibitor 2	PPP1R2	0.0237926	0.0191585	-0.00775358	0.274254	28.8644	29.5211	28.9112	29.5422	29.5755	29.7196	29.2078	29.6423	29.2996	28.9541	28.9059	NaN	S	87;33	STPYHSMMGDDEDACSDTEATEAMAPDILAR	IDEPSTPYHSMMGDDEDACS(0.877)DT(0.12)EAT(0.002)EAMAPDILAR	___1	Casein kinase I substrate motif;Casein kinase II substrate motif;G protein-coupled receptor kinase 1 substrate motif	CK2A1;CDK14	+	CST;HTP;LTP	0.877322	4.15526e-16	122.63	87	8.62778
UID5031	Q8N488	RING1 and YY1-binding protein	RYBP	0.0351783	0.0192114	-0.00656886	0.218987	26.4841	26.4274	26.37	26.4526	27.1268	27.0739	26.7201	26.931	26.3845	26.5604	25.9955	NaN	S	99	VEKQDKEKPEKDKEISPSVTKKNTNKKTKPK	DKEIS(1)PSVTKK	___1	Casein kinase II substrate motif;ERK1,2 kinase substrate motif;G protein-coupled receptor kinase 1 substrate motif;GSK-3, ERK1, ERK2, CDK5 substrate motif;PKA kinase substrate motif;PKC kinase substrate motif;WW domain binding motif		+	HTP	0.999583	3.39378e-06	226.23	99	33.8253
UID5100	Q8NCN4	E3 ubiquitin-protein ligase RNF169	RNF169	0.0403811	0.0192135	0.0109878	0.242708	26.4146	26.41	25.6951	26.3973	27.2224	27.2306	26.8661	27.401	26.5567	26.0475	26.6851	NaN	S	403	SPCTPPKRLPDGRVLSPLIIKSTPRNLNRSL	VLS(1)PLIIK	___1	14-3-3 domain binding motif;Calmodulin-dependent protein kinase II substrate motif;ERK1,2 kinase substrate motif;GSK-3, ERK1, ERK2, CDK5 substrate motif;MAPKAPK2 kinase substrate motif;PKA kinase substrate motif;PKC kinase substrate motif;WW domain binding motif		+	CST;HTP	1	0.00225121	163.16	403	114.401
UID6421	Q9NQS7	Inner centromere protein	INCENP	0.0423634	0.019322	0.0102302	0.335804	NaN	25.723	NaN	26.5358	26.8998	27.6711	26.9455	26.8818	26.5978	25.9312	26.4172	NaN	S	312;312	RTDSQSVRHSPIAPSSPSPQVLAQKYSLVAK	HSPIAPS(0.001)S(0.998)PS(0.001)PQVLAQK	___1	Casein kinase II substrate motif;ERK1,2 kinase substrate motif;GSK-3, ERK1, ERK2, CDK5 substrate motif;MDC1 BRCT domain binding motif;Plk1 PBD domain binding motif;WW domain binding motif		+	CST;HTP	0.998251	2.0069e-29	263.59	312	29.0834
UID6695	Q9UBF8-2	Phosphatidylinositol 4-kinase beta	PI4KB	0.0344971	0.0193313	0.0218347	0.0452104	NaN	25.8254	25.3328	25.8891	27.0552	26.94	26.275	26.5501	26.096	26.0499	26.0763	NaN	S	266;278;266;266	KRELPSLSPAPDTGLSPSKRTHQRSKSDATA	ELPSLSPAPDT(0.011)GLS(0.872)PS(0.118)KR	___1	Casein kinase II substrate motif;Cdc2 kinase substrate motif;CDK kinase substrate motif;CDK1,2,4,6 kinase substrate motif;ERK1,2 kinase substrate motif;GSK-3, ERK1, ERK2, CDK5 substrate motif;WW domain binding motif	CDK1	+	HTP	0.871694	1.67318e-11	209.25	266	8.69323
UID208	A0A0A0MTL6	Protein FAM65A	FAM65A	0.0429303	0.019554	0.00947502	0.289411	26.2121	25.8711	25.7324	26.8075	27.504	27.5539	26.6113	26.8241	26.4053	26.4042	26.1749	NaN	S	367;347;351;361;367;347;310	NKASTVTKRFSTYSQSPPDTPSLREQAFYNM	FSTYSQS(1)PPDTPSLR	___1	Casein kinase II substrate motif;ERK1,2 kinase substrate motif;G protein-coupled receptor kinase 1 substrate motif;GSK-3, ERK1, ERK2, CDK5 substrate motif;Pyruvate dehydrogenase kinase substrate motif;WW domain binding motif		+	CST;HTP	0.999983	3.07211e-05	171.26	367	47.8792
UID1269	F8W930	Insulin-like growth factor 2 mRNA-binding protein 2	IGF2BP2	0.0340322	0.0196235	-0.0109526	0.318495	26.2703	25.7198	25.7774	26.8303	26.651	26.8463	26.0476	26.7397	25.9772	25.9261	NaN	NaN	S	170;164;164;101;96;101;107	SFKISYIPDEEVSSPSPPQRAQRGDHSSREQ	ISYIPDEEVSSPS(0.999)PPQR	___1	DNA dependent Protein kinase substrate motif;ERK1,2 kinase substrate motif;GSK-3, ERK1, ERK2, CDK5 substrate motif;WW domain binding motif		+	CST;HTP	0.999486	3.67598e-44	250.19	170	33.2441
UID768	C9J0I9	Nuclear-interacting partner of ALK	ZC3HC1	0.0209892	0.0197009	0.0315293	0.0196288	28.5148	29.1203	28.7603	29.3208	30.0852	30.2491	29.6983	29.9736	29.6535	29.3605	29.6908	NaN	S	278;321;300;321	PGLEGRPERLPLVPESPRRMMTRSQDATFSP	LPLVPES(1)PRR	___1	b-Adrenergic Receptor kinase substrate motif;Cdc2 kinase substrate motif;CDK kinase substrate motif;CDK1,2,4,6 kinase substrate motif;ERK1,2 kinase substrate motif;Growth associated histone HI kinase substrate motif;GSK-3, ERK1, ERK2, CDK5 substrate motif;PKA kinase substrate motif;PKC kinase substrate motif;WW domain binding motif		+	CST;HTP	1	0.000178033	142.08	278	112.506
UID6697	Q9UBF8-2	Phosphatidylinositol 4-kinase beta	PI4KB	0.0450217	0.0197739	-0.0251249	0.0536731	25.4068	25.3359	25.8577	25.7753	26.3047	25.7524	25.7909	NaN	NaN	25.292	25.0121	NaN	S	294	ATASISLSSNLKRTASNPKVENEDEPVRLAP	TAS(1)NPKVENEDEPVR	___1	14-3-3 domain binding motif;AMP-activated protein kinase substrate motif;Calmodulin-dependent protein kinase I substrate motif;Calmodulin-dependent protein kinase II substrate motif;Calmodulin-dependent protein kinase IV substrate motif;Chk1 kinase substrate motif;PKA kinase substrate motif;PKC kinase substrate motif	PRKD1;PRKD2	+	CST;HTP;LTP	0.999988	2.9934e-32	259.08	294	49.2623
UID4179	Q5M775	Cytospin-B	SPECC1	0.0244094	0.0198295	-0.00185343	0.454763	25.3603	25.8337	26.1239	26.4409	26.5742	26.562	26.2397	26.0179	26.0518	25.8645	25.8029	NaN	S	55;55;55;55;55;55;55	SLAFESRLSRLKRASSEDTLNKPGSTAASGV	AS(0.016)S(0.984)EDTLNKPGSTAASGVVR	___1	14-3-3 domain binding motif;AMP-activated protein kinase substrate motif;Calmodulin-dependent protein kinase I substrate motif;Calmodulin-dependent protein kinase II substrate motif;Calmodulin-dependent protein kinase IV substrate motif;Casein kinase II substrate motif;Chk1 kinase substrate motif;G protein-coupled receptor kinase 1 substrate motif;MDC1 BRCT domain binding motif;PKA kinase substra…		+	HTP	0.983783	5.89325e-11	185.85	55	17.8991
UID8320	Q9Y2J2-2	Band 4.1-like protein 3;Band 4.1-like protein 3, N-terminally processed	EPB41L3	0.025471	0.0198715	0.000328358	0.48776	NaN	27.7918	27.1502	27.418	27.8844	27.6102	28.3226	27.9777	27.4448	27.5436	27.3903	NaN	T	56;56;56;56;56;56;56;56;56;56;56;56;78;56	QQQALEQFAAAAAHSTPVRREVTDKEQEFAA	AGAPVPEPPKEEQQQALEQFAAAAAHS(0.215)T(0.785)PVR	___1	Cdc2 kinase substrate motif;CDK1,2,4,6 kinase substrate motif;Growth associated histone HI kinase substrate motif;GSK-3, ERK1, ERK2, CDK5 substrate motif;MDC1 BRCT domain binding motif;Plk1 PBD domain binding motif;WW domain binding motif		+	CST;HTP	0.784623	2.36195e-18	146.12	56	5.61462
UID1643	O00178	GTP-binding protein 1	GTPBP1	0.0575884	0.019893	0.00701949	0.314256	26.674	27.6561	27.0246	27.305	28.259	28.8231	27.5393	29.0151	27.1866	27.4698	27.2359	NaN	S	580;158	KAVGTITKLLQTTNNSPMNSKPQQIKMQSTK	LLQTTNNS(1)PMNSKPQQIK	___1	ERK1,2 kinase substrate motif;G protein-coupled receptor kinase 1 substrate motif;GSK3 kinase substrate motif;GSK-3, ERK1, ERK2, CDK5 substrate motif;WW domain binding motif		+	CST;HTP	0.999999	6.96427e-40	269.87	580	59.352
UID3420	Q09666	Neuroblast differentiation-associated protein AHNAK	AHNAK	0.0361353	0.0199102	-0.0100381	0.232797	25.8731	26.1771	25.9751	26.7273	26.8093	26.734	26.1026	27.0188	26.0106	25.9097	26.0994	NaN	S	5763	ASLGSLEGEAEAEASSPKGKFSLFKSKKPRH	ASLGSLEGEAEAEAS(0.001)S(0.999)PKGK	___1	Casein kinase I substrate motif;ERK1,2 kinase substrate motif;Growth associated histone HI kinase substrate motif;GSK-3, ERK1, ERK2, CDK5 substrate motif;MDC1 BRCT domain binding motif;PKA kinase substrate motif;PKC kinase substrate motif;Plk1 PBD domain binding motif;WW domain binding motif	CDK1	+	CST;HTP	0.998903	1.06556e-83	340.33	5763	29.5915
UID5615	Q96JM2	Zinc finger protein 462	ZNF462	0.0180781	0.0199179	0.00519287	0.335956	26.4141	26.8961	26.4925	27.1434	27.1382	27.3755	26.9408	27.2307	26.8141	26.702	26.9827	NaN	S	688;688	AKASRKLANDFPLDLSPVKKRTRIDEIASNL	LANDFPLDLS(1)PVKK	___1	Cdc2 kinase substrate motif;CDK kinase substrate motif;CDK1,2,4,6 kinase substrate motif;ERK1,2 kinase substrate motif;GSK-3, ERK1, ERK2, CDK5 substrate motif;WW domain binding motif		+	HTP	1	1.53418e-32	272.32	688	150.051
UID2073	O75909	Cyclin-K	CCNK	0.0168468	0.0199701	-0.00504862	0.165652	29.3826	29.3264	29.3868	29.6711	29.6816	29.9708	29.4865	29.5951	29.3808	29.2771	29.3588	NaN	S	340;340;340	PQPSSPRQVKRAVVVSPKEENKAAEPPPPKI	RAVVVS(1)PKEENK	___1	Casein kinase II substrate motif;ERK1,2 kinase substrate motif;Growth associated histone HI kinase substrate motif;GSK-3, ERK1, ERK2, CDK5 substrate motif;PKA kinase substrate motif;PKC kinase substrate motif;WW domain binding motif		+	CST;HTP	1	1.7703e-06	225.72	340	118.201
UID4573	Q6VMQ6-4	Activating transcription factor 7-interacting protein 1	ATF7IP	0.0437874	0.0200934	-0.0239263	0.15143	25.1758	25.6091	25.2139	26.4701	25.5851	26.0128	26.6315	25.66	25.2215	25.368	24.9981	NaN	S	681;673;672;672	EDLKKRHEHPPNPPVSPGKTVNDVNSNNNMS	RHEHPPNPPVS(1)PGK	___1	Cdc2 kinase substrate motif;CDK kinase substrate motif;CDK1,2,4,6 kinase substrate motif;ERK1,2 kinase substrate motif;G protein-coupled receptor kinase 1 substrate motif;GSK-3, ERK1, ERK2, CDK5 substrate motif;WW domain binding motif		+	CST;HTP	1	3.37079e-26	252.01	681	123.189
UID290	A0A0G2JHC2	Phostensin	PPP1R18	0.0530634	0.0200936	0.00385824	0.454845	26.5206	28.0748	NaN	28.5345	28.4199	29.2628	28.7926	NaN	27.8185	27.9	27.634	NaN	S	145;145;145	RDQSPKGRESREERLSPRETRERRLGIGGAQ	EERLS(1)PR	___1	Casein kinase I substrate motif;Casein kinase II substrate motif;ERK1,2 kinase substrate motif;G protein-coupled receptor kinase 1 substrate motif;Growth associated histone HI kinase substrate motif;GSK-3, ERK1, ERK2, CDK5 substrate motif;PKA kinase substrate motif;PKC kinase substrate motif;WW domain binding motif		+	HTP	1	0.000252245	129.63	145	102.546
UID3939	Q15424	Scaffold attachment factor B1	SAFB	0.0667717	0.0203076	0.00360087	0.455159	25.8606	25.3017	24.3291	26.123	26.6266	26.6847	26.3358	27.0469	25.188	26.083	25.1303	NaN	S	384;384;384;315	PKESSTSEGADQKMSSPEDDSDTKRLSKEEK	MSS(1)PEDDSDTKR	___1	Casein kinase II substrate motif;ERK1,2 kinase substrate motif;GSK-3, ERK1, ERK2, CDK5 substrate motif;MDC1 BRCT domain binding motif;PKA kinase substrate motif;PKC kinase substrate motif;Plk1 PBD domain binding motif;Pyruvate dehydrogenase kinase substrate motif;WW domain binding motif		+	CST;HTP	0.999995	2.56584e-07	185.3	384	53.2705
UID7739	P46013	Antigen KI-67	MKI67	0.0416924	0.0203162	0.0193523	0.137501	25.3116	25.7256	NaN	NaN	26.0105	26.9883	26.9174	26.5701	25.7864	26.1722	25.6311	NaN	T	2085;1725	AQSLEDLAGFKELFQTPDHTEESTTDDKTTK	ELFQT(1)PDHTEESTTDDK	___1	G protein-coupled receptor kinase 1 substrate motif;GSK-3, ERK1, ERK2, CDK5 substrate motif;WW domain binding motif		+	CST;HTP	0.999989	1.29768e-43	254.05	2085	49.5573
UID1997	O75369-8	Filamin-B	FLNB	0.0473949	0.0203397	0.00689722	0.348015	NaN	25.7594	NaN	25.5237	NaN	26.7214	NaN	26.5283	25.9831	25.3435	25.9666	NaN	S	1474	VLGPRADDTDSQSWRSPLKALSEFFKGDPKG	ADDTDSQSWRS(1)PLK	___1	Cdc2 kinase substrate motif;CDK kinase substrate motif;CDK1,2,4,6 kinase substrate motif;ERK1,2 kinase substrate motif;G protein-coupled receptor kinase 1 substrate motif;Growth associated histone HI kinase substrate motif;GSK-3, ERK1, ERK2, CDK5 substrate motif;WW domain binding motif		+	HTP	0.999991	6.8027e-67	305.29	1474	50.3726
UID2402	P14317	Hematopoietic lineage cell-specific protein	HCLS1	0.0204343	0.0204173	0.000963911	0.476927	27.3749	28.0231	27.3628	28.3592	28.3396	28.2285	28.0635	28.1488	27.631	27.7734	27.9914	NaN	S	275;238	QVARRQQERKAVTKRSPEAPQPVIAMEEPAV	S(1)PEAPQPVIAMEEPAVPAPLPK	___1	Casein kinase II substrate motif;ERK1,2 kinase substrate motif;G protein-coupled receptor kinase 1 substrate motif;Growth associated histone HI kinase substrate motif;GSK-3, ERK1, ERK2, CDK5 substrate motif;PKA kinase substrate motif;PKC kinase substrate motif;WW domain binding motif		+	CST;HTP	1	1.81389e-15	172.2	275	54.6747
UID5292	Q8WWI1-3	LIM domain only protein 7	LMO7	0.0361565	0.0204828	0.00100452	0.475607	25.8461	25.1858	NaN	25.7932	26.5853	26.3993	25.9064	26.2152	25.2792	25.8152	25.7842	NaN	S	246;246;231;194;246;246;155;194	RGEFLAPPRHHKREDSFESLDSLGSRSLTSC	REDS(1)FESLDSLGSR	___1	14-3-3 domain binding motif;b-Adrenergic Receptor kinase substrate motif;Calmodulin-dependent protein kinase II substrate motif;Casein kinase II substrate motif;PKA kinase substrate motif;PKC epsilon kinase substrate motif;PKC kinase substrate motif		+	CST;HTP	0.999998	3.76041e-26	250.19	246	58.1057
UID8209	Q9H910	Hematological and neurological expressed 1-like protein	HN1L	0.0369352	0.020603	0.00938932	0.201123	26.058	25.4952	25.5839	25.8371	26.8501	26.4459	26.0679	26.9704	25.887	26.1403	25.7076	NaN	T	76;104;64;60;60;76;60;41	TNPPGGKGSGIFDESTPVQTRQHLNPPGGKT	GSGIFDES(0.048)T(0.951)PVQT(0.001)R	___1	Casein kinase I substrate motif;G protein-coupled receptor kinase 1 substrate motif;GSK-3, ERK1, ERK2, CDK5 substrate motif;MDC1 BRCT domain binding motif;Plk1 PBD domain binding motif;WW domain binding motif		+	CST;HTP	0.951239	4.35259e-05	176.87	76	12.9864
UID5103	Q8ND56-2	Protein LSM14 homolog A	LSM14A	0.0348344	0.020755	0.000778778	0.480533	29.2534	29.4883	28.6798	29.7293	30.1015	NaN	29.7405	30.217	29.462	29.5164	28.9322	NaN	S	192;192;151	LSQGRSSPQLDPLRKSPTMEQAVQTASAHLP	S(0.984)PT(0.016)MEQAVQTASAHLPAPAAVGR	___1	Casein kinase II substrate motif;ERK1,2 kinase substrate motif;Growth associated histone HI kinase substrate motif;GSK-3, ERK1, ERK2, CDK5 substrate motif;PKA kinase substrate motif;PKC kinase substrate motif;WW domain binding motif		+	CST;HTP	0.983914	4.01689e-31	242.34	192	17.8652
UID5228	Q8TEK3-1	Histone-lysine N-methyltransferase, H3 lysine-79 specific	DOT1L	0.0188694	0.0208651	0.0192097	0.0537949	25.8344	26.2518	25.7342	26.3355	26.6465	27.0499	26.602	26.6432	26.4377	26.3829	26.3434	NaN	S	1104;1104	RKRASAGTPSLSAGVSPKRRALPSVAGLFTQ	ASAGTPSLSAGVS(1)PK	___1	Cdc2 kinase substrate motif;CDK kinase substrate motif;CDK1,2,4,6 kinase substrate motif;ERK1,2 kinase substrate motif;Growth associated histone HI kinase substrate motif;GSK-3, ERK1, ERK2, CDK5 substrate motif;MAPKAPK2 kinase substrate motif;PKA kinase substrate motif;PKC kinase substrate motif;WW domain binding motif		+	CST;HTP	0.99953	4.66397e-06	178.14	1104	33.3116
UID2092	O94804	Serine/threonine-protein kinase 10	STK10	0.0261258	0.020882	-0.0115167	0.177147	27.1177	27.7216	NaN	27.5147	27.7514	27.7197	27.3692	28.0825	27.2528	27.0335	27.4129	NaN	S	438	QVAQEKQVAEQGGDLSPAANRSQKASQSRPN	QVAEQGGDLS(1)PAANR	___1	ERK1,2 kinase substrate motif;GSK-3, ERK1, ERK2, CDK5 substrate motif;WW domain binding motif		+	CST;HTP	1	7.07557e-24	247.17	438	204.327
UID5613	Q96JM2	Zinc finger protein 462	ZNF462	0.0217345	0.0209067	0.0130131	0.127505	26.0271	26.7558	26.5535	26.5747	27.2774	27.2775	26.7677	27.1704	26.6979	26.7627	26.6925	NaN	S	1166;1166;49;11	PPTAAMMRGVEGPQGSPRPPAPIQQLNRSSS	GVEGPQGS(1)PRPPAPIQQLNR	___1	ERK1,2 kinase substrate motif;G protein-coupled receptor kinase 1 substrate motif;Growth associated histone HI kinase substrate motif;GSK-3, ERK1, ERK2, CDK5 substrate motif;PKA kinase substrate motif;PKC kinase substrate motif;WW domain binding motif		+	HTP	1	7.4458e-11	183.74	1166	109.386
UID6024	Q9BY44	Eukaryotic translation initiation factor 2A;Eukaryotic translation initiation factor 2A, N-terminally processed	EIF2A	0.037256	0.0210322	0.00647649	0.421781	25.7881	25.8679	26.3154	27.8401	27.8432	27.2991	27.1086	26.8173	26.7774	26.3688	26.5695	NaN	S	506;481;501;445;292	HEAKKAAKQEARSDKSPDLAPTPAPQSTPRN	SDKS(1)PDLAPTPAPQSTPR	___1	ERK1,2 kinase substrate motif;G protein-coupled receptor kinase 1 substrate motif;Growth associated histone HI kinase substrate motif;GSK-3, ERK1, ERK2, CDK5 substrate motif;WW domain binding motif		+	CST;HTP	0.999852	8.42115e-22	236.96	506	38.2996
UID14133	Q96ST2	Protein IWS1 homolog	IWS1	0.0205893	0.021033	0.0104191	0.257273	26.6956	26.9696	26.1512	27.2392	27.2761	27.567	27.0409	27.4975	26.8957	26.9558	27.0221	NaN	S	398;191;73	EGEEEKVAKRKAAVLSDSEDEEKASAKKSRV	KAAVLS(1)DS(1)EDEEK	___2	Casein kinase II substrate motif		+	CST;HTP	1	1.11145e-12	219.66	398	100.426
UID14134	Q96ST2	Protein IWS1 homolog	IWS1	0.0205893	0.021033	0.0104191	0.257273	26.6956	26.9696	26.1512	27.2392	27.2761	27.567	27.0409	27.4975	26.8957	26.9558	27.0221	NaN	S	400;193;75	EEEKVAKRKAAVLSDSEDEEKASAKKSRVVS	KAAVLS(1)DS(1)EDEEK	___2	b-Adrenergic Receptor kinase substrate motif;BARD1 BRCT domain binding motif;Casein kinase II substrate motif;G protein-coupled receptor kinase 1 substrate motif		+	CST;HTP	1	5.14891e-14	226.7	400	100.426
UID4174	Q5JTD0-2	Tight junction-associated protein 1	TJAP1	0.0275312	0.0210389	-0.00362114	0.398692	25.8116	25.8862	26.0041	26.6422	26.3601	26.702	26.1893	26.8364	26.233	25.8924	25.9366	NaN	S	290;300;225	PQPNGECHSLGTARGSPEEELPLPAFEKLNP	GS(1)PEEELPLPAFEK	___1	Casein kinase II substrate motif;ERK1,2 kinase substrate motif;GSK-3, ERK1, ERK2, CDK5 substrate motif;PKA kinase substrate motif;PKC kinase substrate motif;WW domain binding motif		+	CST;HTP	1	1.4036e-13	212.83	290	210.377
UID1610	M0QZ09	NAD-dependent protein deacetylase sirtuin-6	SIRT6	0.0333376	0.0210691	0.00131652	0.465103	26.7488	27.0838	26.4783	27.4816	27.437	28.0449	27.1455	27.7856	26.8234	26.9611	27.1337	NaN	S	229;276;303	PLPRPPTPKLEPKEESPTRINGSIPAGPKQE	LEPKEES(0.985)PT(0.015)R	___1	b-Adrenergic Receptor kinase substrate motif;Casein kinase II substrate motif;Cdc2 kinase substrate motif;CDK kinase substrate motif;CDK1,2,4,6 kinase substrate motif;ERK1,2 kinase substrate motif;GSK-3, ERK1, ERK2, CDK5 substrate motif;PKA kinase substrate motif;PKC kinase substrate motif;WW domain binding motif		+	CST;HTP;LTP	0.984871	0.000192031	181.66	229	18.1357
UID2156	O95425-2	Supervillin	SVIL	0.0183909	0.0211063	-0.00683165	0.314039	26.3295	NaN	26.6398	27.097	26.8775	27.0472	26.8688	26.8203	26.5295	26.7339	26.4246	NaN	S	245;245;245;245	FSFSGRDSSFTEVPRSPKHAHSSSLQQAASR	DSSFTEVPRS(1)PK	___1	ERK1,2 kinase substrate motif;G protein-coupled receptor kinase 1 substrate motif;Growth associated histone HI kinase substrate motif;GSK-3, ERK1, ERK2, CDK5 substrate motif;PKA kinase substrate motif;PKC kinase substrate motif;WW domain binding motif		+	CST;HTP	1	6.28617e-16	263.9	245	100.259
UID1907	O60282	Kinesin heavy chain isoform 5C	KIF5C	0.030614	0.0211304	0.0439184	0.00435612	27.1785	26.9951	27.379	27.6129	28.6209	29.1145	28.3637	28.8542	27.8336	28.3206	28.2506	NaN	S	935;838;703	AQIAKPIRPGHYPASSPTAVHAIRGGGGSSS	PIRPGHYPAS(0.068)S(0.931)PT(0.001)AVHAIR	___1	Casein kinase II substrate motif;ERK1,2 kinase substrate motif;GSK-3, ERK1, ERK2, CDK5 substrate motif;MDC1 BRCT domain binding motif;Plk1 PBD domain binding motif;WW domain binding motif		+	HTP	0.930689	1.88143e-24	188.48	935	11.3342
UID3318	Q02952	A-kinase anchor protein 12	AKAP12	0.0274376	0.0211326	0.0175278	0.187435	27.4346	28.4584	27.308	28.3087	28.6011	29.2114	28.7644	28.463	28.2204	28.27	28.1641	NaN	S	219;114;121	DEGEGAAGAGDHKDPSLGAGEAASKESEPKQ	KDEGEGAAGAGDHKDPS(1)LGAGEAASK	___1	DNA dependent Protein kinase substrate motif;Phosphorylase kinase substrate motif;PKA kinase substrate motif;PKC kinase substrate motif		+	HTP	1	1.50067e-38	240.48	219	89.3373
UID4103	Q4KMP7	TBC1 domain family member 10B	TBC1D10B	0.0104787	0.0211793	0.00249397	0.40121	27.5232	27.808	27.4419	28.0958	27.8683	27.9255	28.0628	28.0137	27.8013	27.8371	27.6571	NaN	S	678;103	PGLKSRGSRAAGGAPSPPPPVRRASAGPAPG	AAGGAPS(1)PPPPVRR	___1	DNA dependent Protein kinase substrate motif;ERK1,2 kinase substrate motif;G protein-coupled receptor kinase 1 substrate motif;GSK-3, ERK1, ERK2, CDK5 substrate motif;WW domain binding motif		+	CST;HTP	1	6.35303e-05	128.9	678	101.595
UID304	A0A0G2JNZ2	Protein scribble homolog	SCRIB	0.0276923	0.0212213	0.00547178	0.361814	25.9741	26.7754	26.2736	26.8576	27.0457	27.4964	26.8237	26.9771	26.7585	26.3379	26.616	NaN	S	1486;1486;1486;1486;1405;1405;506	LRVQSPEPPAPERALSPAELRALEAEKRALW	ALS(1)PAELR	___1	14-3-3 domain binding motif;Calmodulin-dependent protein kinase II substrate motif;Casein kinase II substrate motif;ERK1,2 kinase substrate motif;GSK-3, ERK1, ERK2, CDK5 substrate motif;PKA kinase substrate motif;PKC kinase substrate motif;WW domain binding motif		+	CST;HTP	1	0.00273136	148.69	1486	102.546
UID5247	Q8TF44	C2 calcium-dependent domain-containing protein 4C	C2CD4C	-0.0244394	0.0213771	0.00801646	0.223773	27.8096	28.3814	NaN	28.2244	28.2666	27.6541	27.6917	27.6676	28.1925	28.2517	28.4416	NaN	S	178	ESLFHSEHGALAQVGSPGAGRRRAAAKANGG	ESLFHSEHGALAQVGS(1)PGAGR	___1	ERK1,2 kinase substrate motif;GSK-3, ERK1, ERK2, CDK5 substrate motif;WW domain binding motif		+	HTP	1	1.32312e-83	333.01	178	107.761
UID7640	P10244-2	Myb-related protein B	MYBL2	0.0381225	0.021416	0.00803328	0.259219	NaN	25.6677	NaN	25.3071	26.4006	26.7965	25.7991	26.2677	NaN	25.5975	25.6619	NaN	T	514;538	KNALEKYGPLKPLPQTPHLEEDLKEVLRSEA	YGPLKPLPQT(1)PHLEEDLKEVLR	___1	ERK1,2 kinase substrate motif;GSK3, Erk1, Erk2 and CDK5 kinase motif;GSK-3, ERK1, ERK2, CDK5 substrate motif;WW domain binding motif		+	CST;HTP	1	1.01863e-19	198.06	514	147.93
UID8104	Q96B36	Proline-rich AKT1 substrate 1	AKT1S1	0.0218125	0.0214506	0.00419244	0.211814	27.8597	NaN	27.8485	28.09	28.3873	28.6924	28.0907	28.5927	27.9214	28.0628	28.0578	NaN	T	246;116;266	EDTQVFGDLPRPRLNTSDFQKLKRKY_____	LNT(1)SDFQK	___1	Akt kinase substrate motif;Calmodulin-dependent protein kinase II substrate motif;PKC kinase substrate motif	Akt1;DYRK3	+	CST;HTP;LTP	0.999945	0.00158822	211.53	246	42.6267
UID3369	Q05655	Protein kinase C delta type;Protein kinase C delta type regulatory subunit;Protein kinase C delta type catalytic subunit	PRKCD	0.0422688	0.0214755	0.0137065	0.299838	26.8521	26.7123	27.513	28.2998	28.2459	28.3961	28.6362	NaN	27.6564	27.951	27.2085	NaN	S	645;676	YSNFDQEFLNEKARLSYSDKNLIDSMDQSAF	ARLS(0.997)YS(0.003)DK	___1	Casein kinase II substrate motif;PKA kinase substrate motif;PKC kinase substrate motif;Pyruvate dehydrogenase kinase substrate motif	PKCD	+	CST;HTP;LTP	0.997329	1.60329e-07	126.71	645	25.7233
UID11953	Q13185	Chromobox protein homolog 3	CBX3	-0.0473655	0.0215151	0.0550592	0.104937	26.6183	NaN	26.2117	27.9031	27.1102	26.6942	NaN	27.3604	NaN	27.9672	27.9486	NaN	S	95;87	QKAGKEKDGTKRKSLSDSESDDSKSKKKRDA	SLS(1)DSESDDSKSK	___2	Akt kinase substrate motif;Casein kinase II substrate motif;G protein-coupled receptor kinase 1 substrate motif;GSK3 kinase substrate motif;PKA kinase substrate motif;PKC kinase substrate motif		+	CST;HTP	0.999972	1.27551e-29	294	95	45.8866
UID231	Q6UN15	Pre-mRNA 3'-end-processing factor FIP1	FIP1L1	0.0155194	0.0215369	-0.0130704	0.074234	28.9578	28.973	28.6123	29.1854	28.8438	29.2066	28.8313	29.0434	28.8138	28.5785	28.6212	NaN	S	304;304;289;289	NSSVGKWQDRYGRAESPDLRRLPGAIDVIGQ	AES(1)PDLRR	___1	14-3-3 domain binding motif;b-Adrenergic Receptor kinase substrate motif;Calmodulin-dependent protein kinase II substrate motif;Calmodulin-dependent protein kinase IV substrate motif;ERK1,2 kinase substrate motif;GSK-3, ERK1, ERK2, CDK5 substrate motif;PKA kinase substrate motif;PKC kinase substrate motif;WW domain binding motif		+	CST;HTP	1	0.0030909	177.97	304	126.485
UID12732	Q5VTL8	Pre-mRNA-splicing factor 38B	PRPF38B	0.0375718	0.0216049	0.00851324	0.260037	NaN	27.1067	27.7874	27.117	27.7647	28.374	27.9915	28.7673	27.5849	27.431	27.4805	NaN	S	527;416	HSDSKDQSDKHDRRRSQSIEQESQEKQHKNK	RRS(1)QS(1)IEQESQEK	___2	14-3-3 domain binding motif;ATM kinase substrate motif;Calmodulin-dependent protein kinase II substrate motif;Casein kinase II substrate motif;DNA dependent Protein kinase substrate motif;PAK2 kinase substrate motif;PKA kinase substrate motif;PKC epsilon kinase substrate motif;PKC kinase substrate motif		+	CST;HTP	1	8.03694e-21	257.56	527	88.0027
UID12734	Q5VTL8	Pre-mRNA-splicing factor 38B	PRPF38B	0.0375718	0.0216049	-0.00907581	0.298388	28.123	27.1067	27.7874	NaN	27.7647	28.374	27.9915	28.7673	27.5849	27.431	27.4805	NaN	S	534;423	SDKHDRRRSQSIEQESQEKQHKNKDETV___	RRS(0.896)QS(0.104)IEQES(1)QEK	___2	ATM kinase substrate motif;b-Adrenergic Receptor kinase substrate motif;Casein kinase I substrate motif;Casein kinase II substrate motif;DNA dependent Protein kinase substrate motif		+	CST;HTP	0.999999	1.60805e-14	245.97	534	58.4548
UID5832	Q99613	Eukaryotic translation initiation factor 3 subunit C;Eukaryotic translation initiation factor 3 subunit C-like protein	EIF3C;EIF3CL	0.0207301	0.0216231	0.00605272	0.285621	30.0434	30.5358	30.0363	30.6937	30.9094	31.2757	30.6456	30.7515	30.363	30.611	30.3905	NaN	S	39;39;39;39	TKPVGGNYGKQPLLLSEDEEDTKRVVRSAKD	QPLLLS(1)EDEEDTKR	___1	BARD1 BRCT domain binding motif;Casein kinase II substrate motif;G protein-coupled receptor kinase 1 substrate motif		+	CST;HTP	1	1.15519e-26	262.37	39	112.614
UID25	A0A087WTA5	Translation initiation factor eIF-2B subunit delta	EIF2B4	0.0235097	0.0216555	0.00695324	0.262672	26.1646	26.1462	26.11	26.6795	26.9917	26.8056	26.533	27.0127	26.3128	26.2662	26.627	NaN	S	127;129;150;151;130;115;130	KQARKGEQGGPPPKASPSTAGETPSGVKRLP	KGEQGGPPPKAS(1)PSTAGETPSGVK	___1	Casein kinase II substrate motif;ERK1,2 kinase substrate motif;G protein-coupled receptor kinase 1 substrate motif;GSK-3, ERK1, ERK2, CDK5 substrate motif;PKA kinase substrate motif;PKC kinase substrate motif;WW domain binding motif		+	HTP	0.999683	2.54234e-17	179.97	127	35.909
UID440	P49792	RANBP2-like and GRIP domain-containing protein 1;RANBP2-like and GRIP domain-containing protein 2;RanBP2-like and GRIP domain-containing protein 3;E3 SUMO-protein ligase RanBP2;RanBP2-like and GRIP domain-containing protein 4	RGPD1;RGPD2;RGPD3;RANBP2;RGPD6;RGPD4	0.0282316	0.021706	0.0130713	0.118741	26.3705	26.6199	26.0341	26.5601	27.3612	27.5007	26.8017	26.9874	26.5384	26.5243	26.8464	NaN	S	1527;1527;1527;1519;1527;1529;1535;2510;76;1535	VEVSSTSETTPKAVVSPPKFVFGSESVKSIF;VEVSSTSETTTKAVVSPPKFVFGSESVKRIF	AVVS(1)PPK	___1	Cdc2 kinase substrate motif;CDK kinase substrate motif;CDK1,2,4,6 kinase substrate motif;ERK1,2 kinase substrate motif;GSK-3, ERK1, ERK2, CDK5 substrate motif;PKA kinase substrate motif;WW domain binding motif		+	CST;HTP	1	5.08374e-10	208.85	2510	82.2868
UID3129	P56211	cAMP-regulated phosphoprotein 19	ARPP19	0.0360527	0.0217833	0.02243	0.12273	NaN	27.0724	27.545	26.6796	27.8148	28.6396	28.2163	28.2096	27.8728	27.2337	27.4644	NaN	S	23;42	AASAEEQKEMEDKVTSPEKAEEAKLKARYPH	VT(0.001)S(0.999)PEKAEEAK	___1	Casein kinase II substrate motif;Cdc2 kinase substrate motif;CDK kinase substrate motif;CDK1,2,4,6 kinase substrate motif;ERK1,2 kinase substrate motif;G protein-coupled receptor kinase 1 substrate motif;Growth associated histone HI kinase substrate motif;GSK-3, ERK1, ERK2, CDK5 substrate motif;PKA kinase substrate motif;PKC kinase substrate motif;WW domain binding motif		+	CST;HTP	0.999451	1.60114e-05	180.27	23	32.6014
UID3130	P56211-2	cAMP-regulated phosphoprotein 19	ARPP19	0.0360527	0.0217833	0.02243	0.12273	NaN	27.0724	27.545	26.6796	27.8148	28.6396	28.2163	28.2096	27.8728	27.2337	27.4644	NaN	S	7;7	_________MEDKVTSPEKAEEAKLKARYPH	VT(0.001)S(0.999)PEKAEEAK	___1	Casein kinase II substrate motif;Cdc2 kinase substrate motif;CDK kinase substrate motif;CDK1,2,4,6 kinase substrate motif;ERK1,2 kinase substrate motif;G protein-coupled receptor kinase 1 substrate motif;Growth associated histone HI kinase substrate motif;GSK-3, ERK1, ERK2, CDK5 substrate motif;PKA kinase substrate motif;PKC kinase substrate motif;WW domain binding motif				0.999451	6.54324e-40	286.85	7	32.6014
UID6825	Q9UKE5-4	TRAF2 and NCK-interacting protein kinase	TNIK	0.0283718	0.021822	-0.00106602	0.461981	27.0147	27.5464	27.1617	27.6784	27.8165	28.3166	27.8723	27.4862	27.3249	27.1699	27.4955	NaN	S	707;707;678;678;652;652;623;623	GSALGPRLGSQPIRASNPDLRRTEPILESPL	LGSQPIRAS(1)NPDLR	___1	Casein kinase II substrate motif;PKA kinase substrate motif;PKC kinase substrate motif;Pyruvate dehydrogenase kinase substrate motif		+	CST;HTP	1	6.1679e-06	183.76	707	77.076
UID740	Q15019	Septin-2	SEPTIN2	0.0190012	0.0218377	-0.00431922	0.327701	32.4748	32.5113	32.2926	33.0707	32.8246	33.3177	32.6981	32.8423	32.3705	32.5219	32.5774	NaN	S	178;73;218;253;228	IEEHNIKIYHLPDAESDEDEDFKEQTRLLKA	IYHLPDAES(1)DEDEDFKEQTR	___1	b-Adrenergic Receptor kinase substrate motif;Casein kinase I substrate motif;Casein kinase II substrate motif;Pyruvate dehydrogenase kinase substrate motif	CK2A1	+	CST;HTP;LTP	1	5.32745e-115	366.82	218	157.098
UID1676	O00512	B-cell CLL/lymphoma 9 protein	BCL9	0.0348886	0.0218646	0.000413151	0.490667	28.0097	28.9032	28.7882	29.2352	28.8816	29.8509	29.4181	29.6328	28.5543	29.0598	28.6128	NaN	S	278	PAPKPAAPPRPLDRESPGVENKLIPSVGSPA	PAAPPRPLDRES(1)PGVENK	___1	b-Adrenergic Receptor kinase substrate motif;Casein kinase I substrate motif;ERK1,2 kinase substrate motif;GSK-3, ERK1, ERK2, CDK5 substrate motif;PKA kinase substrate motif;PKC kinase substrate motif;WW domain binding motif		+	CST;HTP	1	5.68339e-07	149.93	278	116.389
UID4009	Q15942	Zyxin	ZYX	0.0498489	0.0219028	0.0130971	0.0777402	NaN	27.6293	27.6089	27.9075	28.5358	29.3443	NaN	28.9737	NaN	27.9013	28.0346	NaN	S	281;249;124;98	FSPVTPKFTPVASKFSPGAPGGSGSQPNQKL	FTPVASKFS(1)PGAPGGSGSQPNQK	___1	ERK1,2 kinase substrate motif;G protein-coupled receptor kinase 1 substrate motif;GSK-3, ERK1, ERK2, CDK5 substrate motif;PKA kinase substrate motif;PKC kinase substrate motif;WW domain binding motif		+	CST;HTP	0.999991	7.22202e-39	254.71	281	50.5053
UID3160	P62070-3	Ras-related protein R-Ras2	RRAS2	0.0368683	0.0219473	-0.0194872	0.079923	26.0766	26.7015	26.4093	26.3807	26.6816	26.9992	26.5941	26.5727	25.7802	26.3897	25.9438	NaN	S	151;186;192;109	LVRVIRKFQEQECPPSPEPTRKEKDKKGCHC	KFQEQECPPS(1)PEPTRK	___1	Casein kinase II substrate motif;DNA dependent Protein kinase substrate motif;ERK1,2 kinase substrate motif;G protein-coupled receptor kinase 1 substrate motif;GSK-3, ERK1, ERK2, CDK5 substrate motif;WW domain binding motif		+	CST;HTP;LTP	1	1.05383e-111	387.43	151	65.0696
UID4175	Q5JVS0	Intracellular hyaluronan-binding protein 4	HABP4	0.0427717	0.0219567	-0.0239383	0.133047	28.841	29.512	28.5739	29.7611	29.0568	30.0384	29.5432	29.5828	28.2514	28.7705	29.0539	NaN	S	108;108	KERKSLPAPVAQRPDSPGGGLQAPGQKRTPR	SLPAPVAQRPDS(1)PGGGLQAPGQK	___1	14-3-3 domain binding motif;b-Adrenergic Receptor kinase substrate motif;Calmodulin-dependent protein kinase II substrate motif;ERK1,2 kinase substrate motif;GSK-3, ERK1, ERK2, CDK5 substrate motif;PKA kinase substrate motif;PKC kinase substrate motif;WW domain binding motif		+	CST;HTP	1	4.33833e-39	259.93	108	111.731
UID3497	Q12888	Tumor suppressor p53-binding protein 1	TP53BP1	0.0343279	0.0220055	-0.00103149	0.482842	25.9911	26.4307	25.4854	27.06	26.4923	27.2933	26.6259	27.0065	26.5163	26.0243	26.1286	NaN	S	1028;1033;1033;1033;993	GERKNGSTAVAESVASPQKTMSVLSCICEAR	KNGSTAVAESVAS(1)PQK	___1	Cdc2 kinase substrate motif;CDK kinase substrate motif;CDK1,2,4,6 kinase substrate motif;ERK1,2 kinase substrate motif;G protein-coupled receptor kinase 1 substrate motif;GSK-3, ERK1, ERK2, CDK5 substrate motif;WW domain binding motif		+	CST;HTP;LTP	1	1.01033e-58	311.97	1028	95.8097
UID9066	A9Z1X7	Serine/arginine repetitive matrix protein 1	SRRM1	0.0369296	0.0220422	0.0187634	0.208269	27.7518	27.3348	28.1499	28.8358	29.4133	29.0771	28.7968	29.1962	28.5199	28.6491	27.9857	NaN	S	647;636;637;638	RRASPSPPPKRRVSHSPPPKQRSSPVTKRRS	RVS(1)HS(1)PPPK	___2	ERK1,2 kinase substrate motif;GSK-3, ERK1, ERK2, CDK5 substrate motif;WW domain binding motif		+	CST;HTP	1	0.000669143	163.86	647	57.1747
UID960	E7ERS3	Zinc finger CCCH domain-containing protein 18	ZC3H18	0.0446157	0.0222402	0.00618933	0.297911	27.2208	26.8333	27.1077	27.6589	27.7803	28.3857	NaN	28.3748	27.2428	27.3259	27.3977	NaN	S	511;487;455	REKEREKEKGKPKPRSPQPPSRQAEPPKKEA	S(1)PQPPSR	___1	ERK1,2 kinase substrate motif;G protein-coupled receptor kinase 1 substrate motif;Growth associated histone HI kinase substrate motif;GSK-3, ERK1, ERK2, CDK5 substrate motif;PKA kinase substrate motif;PKC kinase substrate motif;WW domain binding motif		+	CST;HTP	1	0.00321489	154.66	511	103.02
UID4200	Q8NE71	ATP-binding cassette sub-family F member 1	ABCF1	0.0303932	0.022305	0.012529	0.259174	29.31	29.7563	28.808	30.1477	30.1801	30.7568	30.1077	30.5414	29.612	30.1056	29.571	NaN	S	110;12;109;109	EKELMERLKKLSVPTSDEEDEVPAPKPRGGK	KLS(1)VPT(1)S(1)DEEDEVPAPKPR	___1	BARD1 BRCT domain binding motif;Casein kinase II substrate motif;MAPKAPK2 kinase substrate motif	CK2A1	+	CST;HTP;LTP	1	5.59082e-52	295.16	109	40.1769
UID724	B4DY08		HNRNPC	0.0312041	0.0224177	-0.0194235	0.0495578	28.8948	29.4248	29.2809	29.3347	29.485	29.8924	29.0537	29.4628	29.1655	28.6663	28.6967	NaN	S	247;247	DETNVKMESEGGADDSAEEGDLLDDDDNEDR	MESEGGADDS(1)AEEGDLLDDDDNEDRGDDQVK	___1	b-Adrenergic Receptor kinase substrate motif;Casein kinase II substrate motif				1	2.10809e-95	323.47	247	90.1466
UID2916	P48681	Nestin	NES	0.0345173	0.0224352	-0.00928831	0.158076	29.1873	29.2751	29.4562	29.5405	29.9027	29.9507	29.7684	29.9094	28.9518	29.0752	29.502	NaN	S	680	ESLTALEKENQEPLRSPEVGDEEALRPLTKE	ENQEPLRS(1)PEVGDEEALRPLTK	___1	Casein kinase II substrate motif;ERK1,2 kinase substrate motif;Growth associated histone HI kinase substrate motif;GSK-3, ERK1, ERK2, CDK5 substrate motif;WW domain binding motif		+	CST;HTP	1	7.75627e-20	202.44	680	141.024
UID2213	O96019	Actin-like protein 6A	ACTL6A	-0.043125	0.022456	0.0304473	0.211888	25.3494	26.7244	25.0043	26.3851	25.1376	25.6258	26.2754	25.5192	NaN	26.5472	26.2877	NaN	S	233;191	VPPYMIASKEAVREGSPANWKRKEKLPQVTR	EGS(1)PANWKR	___1	14-3-3 domain binding motif;Calmodulin-dependent protein kinase II substrate motif;ERK1,2 kinase substrate motif;GSK-3, ERK1, ERK2, CDK5 substrate motif;PKA kinase substrate motif;PKC epsilon kinase substrate motif;PKC kinase substrate motif;WW domain binding motif		+	CST;HTP	1	2.31987e-06	167.05	233	103.255
UID1832	O43347	RNA-binding protein Musashi homolog 1	MSI1	0.0431267	0.0224899	-0.0174116	0.208339	25.7728	26.7003	25.926	NaN	26.5865	26.7206	NaN	26.5019	25.7932	26.1678	25.4975	NaN	S	12	____METDAPQPGLASPDSPHDPCKMFIGGL	METDAPQPGLAS(0.998)PDS(0.002)PHDPCK	___1	Casein kinase II substrate motif;ERK1,2 kinase substrate motif;G protein-coupled receptor kinase 1 substrate motif;GSK-3, ERK1, ERK2, CDK5 substrate motif;WW domain binding motif		+	HTP	0.997973	2.04771e-11	173.98	12	26.9218
UID3995	Q15773	Myeloid leukemia factor 2	MLF2	0.0249529	0.0224921	-0.00148282	0.413242	29.0096	29.3365	NaN	29.3378	29.7587	29.895	29.2341	29.9414	29.1236	29.1376	29.3325	NaN	S	238	RAEGPPRLAIQGPEDSPSRQSRRYDW_____	LAIQGPEDS(0.898)PS(0.102)R	___1	b-Adrenergic Receptor kinase substrate motif;Casein kinase II substrate motif;Cdc2 kinase substrate motif;CDK kinase substrate motif;CDK1,2,4,6 kinase substrate motif;ERK1,2 kinase substrate motif;GSK-3, ERK1, ERK2, CDK5 substrate motif;WW domain binding motif		+	CST;HTP	0.89839	2.82894e-07	184.21	238	9.46528
UID8366	Q13523	Serine/threonine-protein kinase PRP4 homolog	PRPF4B	0.0158797	0.022683	-0.000709692	0.459789	31.1984	31.3551	31.0225	31.5924	31.5929	31.834	31.3342	31.7303	31.2329	31.3273	31.2699	NaN	Y	849;429	DFGSASHVADNDITPYLVSRFYRAPEIIIGK	LCDFGSASHVADNDITPY(1)LVSR	___1	ALK kinase substrate motif;JNK kinase substrate motif		+	CST;HTP;LTP	0.999991	7.80151e-159	407.67	849	53.4823
UID988	Q13428	Treacle protein	TCOF1	0.0514687	0.0227848	0.0106638	0.277819	28.0389	28.2435	27.8318	27.2513	29.3816	28.7714	28.3593	29.7542	NaN	28.0837	28.0122	NaN	S	583;583;583;583;583;583;583;583;583;506;506	QEKSLGNILQAKPTSSPAKGPPQKAGPVAVQ	PTSS(1)PAKGPPQK	___1	Cdc2 kinase substrate motif;CDK kinase substrate motif;CDK1,2,4,6 kinase substrate motif;ERK1,2 kinase substrate motif;Growth associated histone HI kinase substrate motif;GSK-3, ERK1, ERK2, CDK5 substrate motif;MDC1 BRCT domain binding motif;PKA kinase substrate motif;Plk1 PBD domain binding motif;WW domain binding motif	CDK1;CDK2	+	HTP;LTP	0.999918	6.4313e-69	313.93	583	40.8543
UID3080	P53602	Diphosphomevalonate decarboxylase	MVD	0.0498748	0.0227998	-0.0797891	0.086751	29.2521	27.0732	NaN	26.3893	26.6078	27.1984	NaN	27.2109	25.6152	26.4283	26.2208	NaN	S	96;96	ACLREIRCLARKRRNSRDGDPLPSSLSCKVH	RNS(1)RDGDPLPSSLSCK	___1	14-3-3 domain binding motif;Akt kinase substrate motif;Calmodulin-dependent protein kinase II substrate motif;MAPKAPK1 kinase substrate motif;PAK2 kinase substrate motif;Pim1 kinase substrate sequence;PKA kinase substrate motif;PKC epsilon kinase substrate motif;PKC kinase substrate motif		+	CST;HTP;LTP	1	0.000185875	144.68	96	72.3026
UID6262	Q9H6S0	Probable ATP-dependent RNA helicase YTHDC2	YTHDC2	0.0244144	0.0228019	0.00978862	0.244544	26.5717	27.3597	27.2636	27.3405	27.643	28.057	27.5721	27.8672	27.4152	27.0645	27.4761	NaN	S	1221	EFSDECTTAERVLMKSPSPALHPPQKYKDRG	VLMKS(0.999)PS(0.001)PALHPPQK	___1	Casein kinase II substrate motif;ERK1,2 kinase substrate motif;G protein-coupled receptor kinase 1 substrate motif;Growth associated histone HI kinase substrate motif;GSK-3, ERK1, ERK2, CDK5 substrate motif;WW domain binding motif		+	CST;HTP	0.999355	1.20929e-06	176.11	1221	31.9017
UID2578	P26373	60S ribosomal protein L13	RPL13	0.0306499	0.0228568	-0.0145852	0.291956	25.653	26.1162	24.5299	26.0288	26.0283	25.7076	25.4776	26.2603	25.2788	25.5179	25.1773	NaN	S	140;93	ILFPRKPSAPKKGDSSAEELKLATQLTGPVM	KGDS(0.01)S(0.99)AEELK	___1	Casein kinase II substrate motif;MDC1 BRCT domain binding motif;PKA kinase substrate motif;Plk1 PBD domain binding motif		+	HTP	0.990114	1.24579e-05	219.89	140	20.0068
UID1014	E7EV10	Metastasis-associated protein MTA3	MTA3	0.0514676	0.0229013	-0.0189583	0.0958847	26.7133	26.9212	26.797	26.965	27.0462	28.1066	27.3825	27.3086	26.6253	25.9887	26.8818	NaN	S	518;519;462	AIRAEYADRHAELSGSPLKSKSTRKPLACII	HAELSGS(1)PLK	___1	Cdc2 kinase substrate motif;CDK kinase substrate motif;CDK1,2,4,6 kinase substrate motif;ERK1,2 kinase substrate motif;G protein-coupled receptor kinase 1 substrate motif;GSK3 kinase substrate motif;GSK-3, ERK1, ERK2, CDK5 substrate motif;WW domain binding motif		+	CST;HTP	0.999846	5.80509e-05	208.74	518	38.1276
UID7759	P46821	Microtubule-associated protein 1B;MAP1B heavy chain;MAP1 light chain LC1	MAP1B	0.0345009	0.0229249	0.0538192	0.0312965	25.7779	25.1928	24.585	25.4075	27.0752	26.5813	26.4392	27.2415	26.2007	NaN	26.1997	NaN	T	744	KKEIKKLPKDAKKSSTPLSEAKKPAALKPKV	KSS(0.002)T(0.998)PLSEAK	___1	Casein kinase II substrate motif;GSK-3, ERK1, ERK2, CDK5 substrate motif;MDC1 BRCT domain binding motif;PKA kinase substrate motif;PKC kinase substrate motif;Plk1 PBD domain binding motif;WW domain binding motif		+	CST;HTP	0.997952	0.000303742	209.25	744	26.8793
UID893	E7ERI8	CLIP-associating protein 2	CLASP2	0.0535761	0.0229659	-0.015426	0.154651	26.207	26.7696	26.8083	26.8917	26.9074	27.8436	NaN	27.4004	26.6186	25.9819	26.556	NaN	S	455;455;455;688;689;689	KADSRGRSRTKMVSQSQPGSRSGSPGRVLTT	MVSQS(1)QPGSR	___1	ATM kinase substrate motif;DNA dependent Protein kinase substrate motif;G protein-coupled receptor kinase 1 substrate motif;GSK3 kinase substrate motif		+	CST;HTP	1	0.000118841	202.68	688	73.6816
UID4467	Q6KC79	Nipped-B-like protein	NIPBL	0.0167083	0.0229876	0.00659537	0.386156	25.2019	26.2523	25.9746	26.3158	26.5972	26.4177	26.249	26.1701	NaN	26.0781	26.0319	NaN	S	318;318;318	PCSSPRDVPPDILLDSPERKQKKQKKMKLGK	DVPPDILLDS(1)PERK	___1	b-Adrenergic Receptor kinase substrate motif;Casein kinase II substrate motif;Cdc2 kinase substrate motif;CDK kinase substrate motif;CDK1,2,4,6 kinase substrate motif;ERK1,2 kinase substrate motif;GSK-3, ERK1, ERK2, CDK5 substrate motif;WW domain binding motif		+	CST;HTP	1	8.62765e-06	139.58	318	94.2811
UID15199	Q9UK58	Cyclin-L1	CCNL1	0.0541886	0.0230037	-0.0267265	0.0706712	26.3106	26.4492	26.582	27.1142	26.7099	27.5539	NaN	27.1126	26.196	NaN	26.055	NaN	S	335;335	LNPDGTPALSTLGGFSPASKPSSPREVKAEE	GLNPDGTPALS(0.001)T(0.002)LGGFS(0.994)PAS(0.052)KPS(0.507)S(0.444)PR	___2	Casein kinase II substrate motif;ERK1,2 kinase substrate motif;GSK-3, ERK1, ERK2, CDK5 substrate motif;WW domain binding motif		+	CST;HTP	0.994068	3.61518e-07	116.39	335	24.7341
UID2069	O75821	Eukaryotic translation initiation factor 3 subunit G	EIF3G	0.0163893	0.0230226	-0.00283812	0.424269	28.5653	28.9838	28.3026	29.3443	28.8733	29.0324	29.0933	29.2842	28.8882	28.5844	28.7546	NaN	S	42;42;42;42;42	TSELLKGIPLATGDTSPEPELLPGAPLPPPK	GIPLATGDT(0.018)S(0.982)PEPELLPGAPLPPPK	___1	Casein kinase II substrate motif;ERK1,2 kinase substrate motif;GSK-3, ERK1, ERK2, CDK5 substrate motif;WW domain binding motif		+	CST;HTP;LTP	0.982006	1.24602e-12	151.21	42	17.37
UID16284	Q14247	Src substrate cortactin	CTTN	0.0374121	0.0230471	-0.0297806	0.113236	27.0379	26.1456	26.3132	NaN	26.0821	27.0723	26.5454	26.858	NaN	25.8922	26.0228	NaN	T	401;364;364;58;35	EARRKLEEQARAKTQTPPVSPAPQPTEERLP	AKTQT(1)PPVSPAPQPTEER	___2	G protein-coupled receptor kinase 1 substrate motif;GSK-3, ERK1, ERK2, CDK5 substrate motif;PKA kinase substrate motif;PKC kinase substrate motif;WW domain binding motif		+	CST;HTP	0.999995	2.55484e-51	290.92	401	53.398
UID13373	Q8N163	Cell cycle and apoptosis regulator protein 2	CCAR2	0.0514379	0.0231081	-0.0519467	0.0189391	26.3369	27.2179	27.5349	27.2211	26.9102	27.7607	26.3343	27.2675	25.9548	26.4871	25.9183	NaN	S	675;675;367;350;138	EEEFAGAKLEDSEVRSVASNQSEMEFSSLQD	LEDS(0.006)EVRS(0.995)VAS(1)NQS(0.998)EMEFS(0.001)SLQDMPK	___2	Casein kinase I substrate motif;Casein kinase II substrate motif;MAPKAPK2 kinase substrate motif		+	CST;HTP	0.994851	1.82845e-09	132.96	675	22.8656
UID13374	Q8N163	Cell cycle and apoptosis regulator protein 2	CCAR2	0.0514379	0.0231081	-0.0650435	0.00235867	NaN	27.2179	27.5349	27.2211	26.9102	27.7607	26.3343	27.2675	25.9548	26.4871	25.9183	NaN	S	678;678;370;353;141	FAGAKLEDSEVRSVASNQSEMEFSSLQDMPK	LEDS(0.006)EVRS(0.995)VAS(1)NQS(0.998)EMEFS(0.001)SLQDMPK	___2	Casein kinase II substrate motif		+	CST;HTP	0.999698	1.82845e-09	132.96	678	35.711
UID4551	Q6PL18	ATPase family AAA domain-containing protein 2	ATAD2	0.0443559	0.0231206	0.0625489	0.0262104	27.9107	27.5881	27.4984	29.2158	30.4319	30.7441	29.3837	30.2842	29.0429	29.6152	29.2307	NaN	S	327;157	PRHQRKPNIFYSGPASPARPRYRLSSAGPRS	KPNIFYSGPAS(1)PARPR	___1	Cdc2 kinase substrate motif;CDK kinase substrate motif;CDK1,2,4,6 kinase substrate motif;ERK1,2 kinase substrate motif;G protein-coupled receptor kinase 1 substrate motif;GSK-3, ERK1, ERK2, CDK5 substrate motif;MAPKAPK2 kinase substrate motif;WW domain binding motif		+	CST;HTP	0.999996	1.31938e-20	247.99	327	54.4214
UID534	B9EGQ5	Protein Wiz	WIZ	0.0253383	0.0231718	0.0309406	0.118586	NaN	NaN	25.8665	26.7991	27.6995	27.3471	27.223	27.2518	27.1494	26.6934	26.8682	NaN	S	164;1031;167;983;167;164	SPPGFSAKGLGHPPSSPLLKKTPLALAGSPT	GLGHPPS(0.056)S(0.944)PLLKK	___1	ERK1,2 kinase substrate motif;GSK-3, ERK1, ERK2, CDK5 substrate motif;MDC1 BRCT domain binding motif;Plk1 PBD domain binding motif;WW domain binding motif		+	HTP	0.944289	0.000331652	138.76	164	12.2917
UID1856	O43583	Density-regulated protein	DENR	0.0334014	0.0231852	0.00611264	0.243273	26.1482	25.9685	26.1951	25.959	26.6881	26.7879	26.7651	26.925	26.1454	26.4597	25.93	NaN	S	73;73	EKNFPNEFAKLTVENSPKQEAGISEGQGTAG	LTVENS(1)PK	___1	ERK1,2 kinase substrate motif;Growth associated histone HI kinase substrate motif;GSK-3, ERK1, ERK2, CDK5 substrate motif;PKA kinase substrate motif;PKC kinase substrate motif;WW domain binding motif		+	HTP	1	3.66504e-190	428.3	73	101.27
UID477	P35222	Catenin beta-1	CTNNB1	-0.0200684	0.0233199	0.00153983	0.432378	28.3611	28.9003	28.5713	28.951	28.4365	28.3844	27.9581	28.54	28.7579	28.7961	28.6257	NaN	S	191;191;191;191;193;191;154;184;184;147	HQLSKKEASRHAIMRSPQMVSAIVRTMQNTN	S(1)PQMVSAIVR	___1	ERK1,2 kinase substrate motif;Growth associated histone HI kinase substrate motif;GSK-3, ERK1, ERK2, CDK5 substrate motif;WW domain binding motif	CDK5	+	HTP;LTP	1	1.18497e-20	232.51	191	92.1076
UID2809	P46013	Antigen KI-67	MKI67	0.0374928	0.023323	0.0193866	0.074055	25.1357	25.3246	NaN	24.9723	26.2468	26.166	26.0699	26.1386	25.7793	25.2268	25.4469	NaN	S	1937;1577	GTPVEKLDLLGNLPGSKRRPQTPKEKAKALE	LDLLGNLPGS(1)KR	___1	G protein-coupled receptor kinase 1 substrate motif;PKA kinase substrate motif;PKC kinase substrate motif		+	CST;HTP	1	1.69874e-05	158.52	1937	121.418
UID4152	Q5JPT2	SH3 domain-containing kinase-binding protein 1	SH3KBP1	0.034238	0.023339	-0.0142868	0.0873072	26.3858	26.8169	26.6683	27.0079	26.8135	27.5219	26.6803	27.3515	26.5996	26.3743	26.3953	NaN	S	567;550;587;349	SPLSSSLGTAGHRANSPSLFGTEGKPKMEPA	ANS(1)PSLFGTEGKPK	___1	14-3-3 domain binding motif;Calmodulin-dependent protein kinase II substrate motif;Casein kinase II substrate motif;ERK1,2 kinase substrate motif;GSK-3, ERK1, ERK2, CDK5 substrate motif;PKA kinase substrate motif;PKC kinase substrate motif;WW domain binding motif		+	CST;HTP;LTP	0.999997	7.5088e-07	182.02	567	54.9847
UID93	E5RGN0	Cyclin-dependent kinase 16	CDK16	0.0411981	0.0233454	0.00688968	0.333304	26.9301	27.4512	27.2124	27.8577	28.4263	28.2824	28.3319	28.1206	27.5894	27.7828	27.1093	NaN	S	153;105;153;159;227;153;113	SPIFDKPLSRRLRRVSLSEIGFGKLETYIKL	RVS(1)LSEIGFGK	___1	14-3-3 domain binding motif;Akt kinase substrate motif;AMP-activated protein kinase substrate motif;Aurora-A kinase substrate motif;Calmodulin-dependent protein kinase II substrate motif;Casein kinase II substrate motif;DMPK1 kinase substrate motif;HMGCoA Reductase kinase substrate motif;MAPKAPK1 kinase substrate motif;p70 Ribosomal S6 kinase substrate motif;PAK2 kinase substrate motif;Phosphoryl…	PKACA	+	CST;HTP;LTP	0.999885	4.8483e-09	238.01	153	39.3905
UID4107	Q4KMP7	TBC1 domain family member 10B	TBC1D10B	-0.0201943	0.0233757	0.0134569	0.216364	26.7962	27.3895	26.8406	27.8176	27.0736	27.1323	26.9903	27.1406	27.2725	27.5879	27.5376	NaN	S	687;112	AAGGAPSPPPPVRRASAGPAPGPVVTAEGLH	RAS(1)AGPAPGPVVTAEGLHPSLPSPTGNSTPLGSSK	___1	14-3-3 domain binding motif;Calmodulin-dependent protein kinase II substrate motif;G protein-coupled receptor kinase 1 substrate motif;PAK2 kinase substrate motif;PKA kinase substrate motif;PKC epsilon kinase substrate motif;PKC kinase substrate motif		+	CST;HTP	1	1.17126e-69	245.2	687	86.0643
UID136	Q641Q2-2	WASH complex subunit FAM21C;Putative WASH complex subunit FAM21;WASH complex subunit FAM21A	FAM21C;FAM21D;FAM21A	0.0170199	0.0234134	-0.0117323	0.161258	NaN	26.6581	26.2268	26.806	26.683	26.6099	NaN	26.6906	26.506	26.2698	26.2696	NaN	S	1075;1075;1054;1013;1044;1052;996;997;979;42;1054;1075;987;1013;979	SVPRGPIAQWADGAISPNGHRPQLRAASGED	GPIAQWADGAIS(1)PNGHRPQLR	___1	ERK1,2 kinase substrate motif;GSK-3, ERK1, ERK2, CDK5 substrate motif;WW domain binding motif		+	CST;HTP	1	4.5324e-20	215.79	1054	156.74
UID5880	Q9BQI0	Allograft inflammatory factor 1-like	AIF1L	0.0237203	0.0234443	0.0196771	0.227396	NaN	25.4734	24.5017	25.9103	25.849	NaN	26.1159	26.2379	25.7058	25.5293	25.6923	NaN	S	134;160;126;78	VLKLVMMFEGKANESSPKPVGPPPERDIASL	ANES(0.156)S(0.844)PKPVGPPPER	___1	ERK1,2 kinase substrate motif;Growth associated histone HI kinase substrate motif;GSK-3, ERK1, ERK2, CDK5 substrate motif;MDC1 BRCT domain binding motif;PKA kinase substrate motif;PKC kinase substrate motif;Plk1 PBD domain binding motif;WW domain binding motif		+	HTP	0.843955	0.000547044	131.72	134	7.3307
UID2929	P49006	MARCKS-related protein	MARCKSL1	0.0165808	0.023476	0.0109556	0.0864584	30.078	30.3529	30.1838	30.5607	31.1713	30.8421	30.7391	30.7579	30.635	30.5909	30.3484	NaN	S	22	KAPRGDVTAEEAAGASPAKANGQENGHVKSN	GDVTAEEAAGAS(1)PAK	___1	Cdc2 kinase substrate motif;CDK kinase substrate motif;CDK1,2,4,6 kinase substrate motif;ERK1,2 kinase substrate motif;G protein-coupled receptor kinase 1 substrate motif;GSK-3, ERK1, ERK2, CDK5 substrate motif;WW domain binding motif		+	CST;HTP	1	6.85885e-29	248.06	22	152.598
UID948	S4R3H4	Apoptotic chromatin condensation inducer in the nucleus	ACIN1	0.0410575	0.0236988	-0.0180499	0.203708	NaN	28.8208	27.8572	28.1761	28.6096	NaN	28.5091	29.0994	27.9385	NaN	27.9274	NaN	S	855;895;137;168;837	PLAGQEAVVDLHADDSRISEDETERNGDDGT	SLIPDIKPLAGQEAVVDLHADDS(0.872)RIS(0.128)EDETER	___1	b-Adrenergic Receptor kinase substrate motif;Casein kinase II substrate motif		+	CST;HTP	0.872337	3.28801e-52	230.67	837	8.348
UID979	Q13428	Treacle protein	TCOF1	0.0249263	0.0237623	0.0300559	0.0698201	28.8491	28.0764	27.7296	28.8068	29.6729	29.523	29.0106	29.6631	28.7541	29.14	28.9937	NaN	S	233;233;233;233;233;233;233;233;233	VKPAQVKASSVSTKESPARKAAPAPGKVGDV	ASSVSTKES(1)PAR	___1	b-Adrenergic Receptor kinase substrate motif;Cdc2 kinase substrate motif;CDK kinase substrate motif;CDK1,2,4,6 kinase substrate motif;ERK1,2 kinase substrate motif;GSK-3, ERK1, ERK2, CDK5 substrate motif;MAPKAPK2 kinase substrate motif;PKA kinase substrate motif;PKC kinase substrate motif;WW domain binding motif		+	CST;HTP	1	1.60492e-33	294.48	233	66.5353
UID1631	M0R300	Unconventional myosin-IXb	MYO9B	-0.0559832	0.0237947	0.0361607	0.0866979	NaN	26.6542	25.6733	26.2107	26.054	26.636	25.2187	25.3799	26.7438	NaN	26.9439	NaN	S	1189;1189;1189;1189	ALREPSRRVTQEQGVSLLEDKKESREDETLL	RVT(0.157)QEQGVS(0.843)LLEDK	___1	Casein kinase II substrate motif				0.842938	0.0013951	106.54	1189	7.29726
UID3255	Q01082	Spectrin beta chain, non-erythrocytic 1	SPTBN1	0.060351	0.0238034	-0.0225492	0.0403598	NaN	NaN	25.5908	25.5364	26.1745	26.3232	26.2914	26.18	25.284	25.0502	NaN	NaN	S	2138;2140;2138;2125	KGEQVSQNGLPAEQGSPRMAETVDTSEMVNG	GEQVSQNGLPAEQGS(1)PR	___1	Casein kinase I substrate motif;ERK1,2 kinase substrate motif;G protein-coupled receptor kinase 1 substrate motif;Growth associated histone HI kinase substrate motif;GSK-3, ERK1, ERK2, CDK5 substrate motif;PKA kinase substrate motif;PKC kinase substrate motif;WW domain binding motif		+	CST;HTP	1	1.22502e-20	230.82	2138	135.75
UID3197	P78332	RNA-binding protein 6	RBM6	0.0368021	0.023884	0.0108971	0.185669	26.3672	27.1407	26.9116	26.8184	27.5592	28.3368	27.2593	27.6875	27.1158	27.0948	26.8276	NaN	S	1025;893;503	KGRGNDRREKLQSFDSPERKRIKYSRETDSD	LQSFDS(1)PER	___1	b-Adrenergic Receptor kinase substrate motif;Casein kinase II substrate motif;Cdc2 kinase substrate motif;CDK kinase substrate motif;CDK1,2,4,6 kinase substrate motif;ERK1,2 kinase substrate motif;GSK-3, ERK1, ERK2, CDK5 substrate motif;WW domain binding motif		+	CST;HTP	1	6.2575e-05	187.74	1025	66.5161
UID5252	Q8WU79	Stromal membrane-associated protein 2	SMAP2	0.0322342	0.0238951	-0.0120138	0.314351	NaN	NaN	25.3608	26.2992	26.2998	26.5849	25.8159	26.0777	25.7183	25.3223	25.8068	NaN	S	240;235;210;160	SRKVVGSMPTAGSAGSVPENLNLFPEPGSKS	KVVGS(0.001)MPT(0.002)AGS(0.015)AGS(0.982)VPENLNLFPEPGSK	___1	Casein kinase II substrate motif		+	CST;HTP	0.981953	9.39741e-06	87.991	240	18.0334
UID3271	Q01167-2	Forkhead box protein K2	FOXK2	0.0562594	0.0239349	-0.00767894	0.297357	27.6149	27.2328	27.0814	26.7899	28.5363	NaN	27.5347	28.2606	26.8593	27.4002	26.8469	NaN	S	170;170;50;170	TALSSEKREKQEASESPVKAVQPHISPLTIN	EKQEASES(1)PVK	___1	b-Adrenergic Receptor kinase substrate motif;Cdc2 kinase substrate motif;CDK kinase substrate motif;CDK1,2,4,6 kinase substrate motif;ERK1,2 kinase substrate motif;G protein-coupled receptor kinase 1 substrate motif;GSK-3, ERK1, ERK2, CDK5 substrate motif;WW domain binding motif		+	HTP	0.999819	1.0624e-18	272.59	170	37.4288
UID5202	Q8TD55	Pleckstrin homology domain-containing family O member 2	PLEKHO2	0.0262261	0.0240072	0.00862927	0.405752	NaN	25.7828	24.6506	26.1659	25.8899	26.5391	25.941	26.2599	NaN	25.7385	25.634	NaN	S	439;389	EKLLNKVLGSEPAPVSAETLLSQAVEQLRQA	VLGSEPAPVS(1)AETLLSQAVEQLR	___1	Casein kinase II substrate motif		+	HTP	0.999816	1.63033e-31	234.73	439	37.3615
UID5415	Q92733	Proline-rich protein PRCC	PRCC	0.0163041	0.0240162	0.030651	0.0430666	27.1397	26.4007	26.6849	27.3779	27.8433	27.7217	27.6477	27.9502	27.3365	27.6424	27.4564	NaN	S	157	KEPVKIAAPELHKGDSDSEEDEPTKKKTILQ	IAAPELHKGDS(1)DS(1)EEDEPTK	___1	b-Adrenergic Receptor kinase substrate motif;Calmodulin-dependent protein kinase II substrate motif;Casein kinase II substrate motif;Chk1 kinase substrate motif;PKA kinase substrate motif;PKC kinase substrate motif		+	CST;HTP	1	9.28547e-14	205.55	157	80.4875
UID5452	Q92913-2	Fibroblast growth factor 13	FGF13	0.0310741	0.0240253	0.00429666	0.415354	25.428	25.5825	25.4281	26.5695	26.5249	26.7001	26.4536	25.8862	25.6944	26.0732	25.7189	NaN	S	155;162;189;208;218	HFLPKPLKVAMYKEPSLHDLTEFSRSGSGTP	VAMYKEPS(1)LHDLTEFSR	___1	Calmodulin-dependent protein kinase II substrate motif;Casein kinase II substrate motif;Chk1 kinase substrate motif;DNA dependent Protein kinase substrate motif;Phosphorylase kinase substrate motif;PKA kinase substrate motif;PKC kinase substrate motif;Plk1 kinase substrate motif;Pyruvate dehydrogenase kinase substrate motif		+	HTP	0.999958	6.77605e-06	146.6	155	44.0167
UID3254	Q01082	Spectrin beta chain, non-erythrocytic 1	SPTBN1	0.0378041	0.0241492	-0.00434807	0.322344	NaN	28.5577	28.0872	28.5949	29.6148	28.9338	28.4962	29.2748	28.4322	28.2898	28.2613	NaN	S	2341;2343	AQTLPTSVVTITSESSPGKREKDKEKDKEKR	AQTLPTSVVTITS(0.001)ES(0.065)S(0.934)PGKR	___1	Cdc2 kinase substrate motif;CDK kinase substrate motif;CDK1,2,4,6 kinase substrate motif;ERK1,2 kinase substrate motif;Growth associated histone HI kinase substrate motif;GSK-3, ERK1, ERK2, CDK5 substrate motif;MDC1 BRCT domain binding motif;Plk1 PBD domain binding motif;WW domain binding motif		+	HTP	0.93375	3.60529e-69	311.54	2341	11.5442
UID6368	Q9HCG8	Pre-mRNA-splicing factor CWC22 homolog	CWC22	0.0446362	0.024259	-0.0454245	0.0220016	28.1455	28.5264	27.4851	27.8904	27.9573	27.8477	27.8693	28.3119	26.8717	26.9507	27.6084	NaN	S	829	NKHGDPKKKRGERRNSFSENEKHTHRIKDSE	RNS(1)FSENEK	___1	14-3-3 domain binding motif;Calmodulin-dependent protein kinase II substrate motif;Casein kinase II substrate motif;PAK2 kinase substrate motif;PKA kinase substrate motif;PKC epsilon kinase substrate motif;PKC kinase substrate motif		+	CST;HTP	0.999979	7.6656e-11	252.84	829	46.8703
UID4516	Q6P597	Kinesin light chain 3	KLC3	0.0660429	0.0243677	-0.0144065	0.293335	27.275	25.5693	26.8097	26.5166	27.1258	27.8204	28.4719	26.6213	26.3039	26.5918	25.9411	25.1448	S	10;10;24;10;10;10	______MSVQVAAPGSAGLGPERLSPEELVR	SVQVAAPGS(1)AGLGPER	___1			+	HTP	1	0.00204918	87.184	10	86.9556
UID4845	Q86YP4-2	Transcriptional repressor p66-alpha	GATAD2A	0.0404765	0.0244991	0.0302679	0.187035	24.8253	NaN	NaN	26.0961	26.7239	26.7301	27.3236	26.1837	25.7362	26.2973	25.9681	NaN	S	521;546;547	SRGSATTPRGVLHTFSPSPKLQNSASATALV	GVLHTFS(1)PSPK	___1	Casein kinase II substrate motif;ERK1,2 kinase substrate motif;GSK-3, ERK1, ERK2, CDK5 substrate motif;WW domain binding motif		+	HTP	0.999851	8.43993e-06	207.95	521	40.4161
UID873	D6RGI3	Septin-11	SEPTIN11	0.0316356	0.0246223	0.00726481	0.341103	26.0288	26.6777	26.0678	26.7874	26.8417	27.6682	27.0413	26.8955	26.445	NaN	26.6023	NaN	S	9;9;9	_______MAVAVGRPSNEELRNLSLSGHVGF	AVAVGRPS(1)NEELR	___1	Casein kinase II substrate motif;DNA dependent Protein kinase substrate motif;PKA kinase substrate motif;PKC kinase substrate motif		+	HTP	1	0.000429663	117.07	9	103.853
UID2269	P06748	Nucleophosmin	NPM1	0.026492	0.0247133	-0.0231993	0.03579	31.2706	30.6617	30.9901	30.6997	31.2459	31.0869	30.8355	30.7362	30.2283	30.7367	30.2725	NaN	S	125;61;125;125	HISGQHLVAVEEDAESEDEEEEDVKLLSISG	CGSGPVHISGQHLVAVEEDAES(1)EDEEEEDVK	___1	b-Adrenergic Receptor kinase substrate motif;BARD1 BRCT domain binding motif;Casein kinase I substrate motif;Casein kinase II substrate motif;G protein-coupled receptor kinase 1 substrate motif	ATR	+	CST;HTP;LTP	1	3.03178e-101	291.94	125	190.874
UID1596	K7EQG9	Tyrosine-protein phosphatase non-receptor type;Tyrosine-protein phosphatase non-receptor type 2;Protein-tyrosine-phosphatase	PTPN2	0.0493197	0.0248438	0.0134998	0.215716	26.2377	26.4382	26.1098	25.6081	27.1856	NaN	NaN	27.3344	26.6737	26.4676	25.8902	NaN	S	275;304;327;304;19;63;53;205;304	WKELSKEDLSPAFDHSPNKIMTEKYNGNRIG	EDLSPAFDHS(1)PNK	___1	Cdc2 kinase substrate motif;CDK kinase substrate motif;CDK1,2,4,6 kinase substrate motif;ERK1,2 kinase substrate motif;GSK-3, ERK1, ERK2, CDK5 substrate motif;WW domain binding motif	CDK1;CDK2	+	CST;HTP;LTP	1	9.0559e-124	383.39	275	108.385
UID13816	Q92769	Histone deacetylase 2	HDAC2	0.0120004	0.0248539	0.00835205	0.0601532	29.3613	29.5174	29.6013	29.6935	29.8486	30.0767	29.8001	30.1271	29.8	29.6998	29.645	NaN	S	422;392	SIRASDKRIACDEEFSDSEDEGEGGRRNVAD	IACDEEFS(1)DS(1)EDEGEGGRR	___2	Casein kinase I substrate motif;Casein kinase II substrate motif		+	CST;HTP;LTP	1	5.25312e-08	191.93	422	165.582
UID13817	Q92769	Histone deacetylase 2	HDAC2	0.0120004	0.0248539	0.00835205	0.0601532	29.3613	29.5174	29.6013	29.6935	29.8486	30.0767	29.8001	30.1271	29.8	29.6998	29.645	NaN	S	424;394	RASDKRIACDEEFSDSEDEGEGGRRNVADHK	IACDEEFS(1)DS(1)EDEGEGGRR	___2	b-Adrenergic Receptor kinase substrate motif;BARD1 BRCT domain binding motif;Casein kinase II substrate motif;G protein-coupled receptor kinase 1 substrate motif		+	CST;HTP;LTP	1	5.25312e-08	191.93	424	165.582
UID3820	Q14687-2	Genetic suppressor element 1	GSE1	0.0418955	0.0248563	0.0218847	0.123927	25.924	26.1466	26.0847	26.9022	27.5958	NaN	27.3072	NaN	26.2758	26.7876	26.934	NaN	S	606;637;710;517	QAATFGELSGPLKPGSPYRPPVPRAPDPAYI	ASLPQAATFGELSGPLKPGS(1)PYRPPVPR	___1	Cdc2 kinase substrate motif;CDK kinase substrate motif;CDK1,2,4,6 kinase substrate motif;ERK1,2 kinase substrate motif;G protein-coupled receptor kinase 1 substrate motif;GSK-3, ERK1, ERK2, CDK5 substrate motif;PKA kinase substrate motif;PKC kinase substrate motif;WW domain binding motif		+	CST;HTP	0.999995	1.11859e-21	170.18	606	52.7834
UID4978	Q8N0Z3	Spindle and centriole-associated protein 1	SPICE1	0.0472938	0.0248694	-0.0258853	0.0753713	24.7085	25.0341	NaN	25.0364	25.3762	24.6887	25.4388	25.6923	24.4887	24.0909	24.8698	NaN	S	760	LLQLIEQQKLVGLNLSPPMSPVQLPLRAWTE	LVGLNLS(1)PPMSPVQLPLR	___1	ERK1,2 kinase substrate motif;G protein-coupled receptor kinase 1 substrate motif;GSK3 kinase substrate motif;GSK-3, ERK1, ERK2, CDK5 substrate motif;WW domain binding motif		+	CST;HTP	1	4.9712e-22	232.78	760	86.5798
UID5828	Q99567	Nuclear pore complex protein Nup88	NUP88	0.0178425	0.0249026	0.0115242	0.156323	27.4026	27.9209	NaN	27.975	28.6196	28.2863	28.0664	28.3764	28.1089	27.96	27.8976	NaN	S	517;456	SPPLLCTREDVEVAESPLRVLAETPDSFEKH	EDVEVAES(1)PLR	___1	b-Adrenergic Receptor kinase substrate motif;Cdc2 kinase substrate motif;CDK kinase substrate motif;CDK1,2,4,6 kinase substrate motif;ERK1,2 kinase substrate motif;GSK-3, ERK1, ERK2, CDK5 substrate motif;WW domain binding motif		+	CST;HTP	1	1.77871e-05	200.67	517	163.446
UID3553	Q13112	Chromatin assembly factor 1 subunit B	CHAF1B	0.0271077	0.024908	0.0166072	0.167388	29.5039	29.9321	29.372	30.551	31.1257	30.9615	30.261	30.6828	30.0373	30.1594	30.3589	NaN	S	410	PDTAKKTKSQTHRGSSPGPRPVEGTPASRTQ	GS(0.002)S(0.998)PGPRPVEGTPASR	___1	14-3-3 domain binding motif;Calmodulin-dependent protein kinase II substrate motif;ERK1,2 kinase substrate motif;GSK-3, ERK1, ERK2, CDK5 substrate motif;MDC1 BRCT domain binding motif;PKA kinase substrate motif;PKC kinase substrate motif;Plk1 PBD domain binding motif;WW domain binding motif		+	CST;HTP	0.998468	2.63787e-05	162.29	410	28.1413
UID5111	Q8NDC0	MAPK-interacting and spindle-stabilizing protein-like	MAPK1IP1L	0.0157596	0.0249602	0.0112113	0.250201	29.5975	30.7178	29.9754	30.6731	30.8198	31.0174	30.5071	30.9023	30.4728	30.4223	30.5356	19.743	S	15	_MSDEFSLADALPEHSPAKTSAVSNTKPGQP	SDEFSLADALPEHS(1)PAK	___1	Cdc2 kinase substrate motif;CDK kinase substrate motif;CDK1,2,4,6 kinase substrate motif;ERK1,2 kinase substrate motif;G protein-coupled receptor kinase 1 substrate motif;GSK-3, ERK1, ERK2, CDK5 substrate motif;WW domain binding motif		+	HTP	1	2.19495e-148	415.67	15	188.201
UID3498	Q12888	Tumor suppressor p53-binding protein 1	TP53BP1	0.0301062	0.0251457	0.0022181	0.452274	26.2547	26.7689	25.9693	27.0744	27.205	27.3857	26.753	27.1269	26.4529	26.8723	26.3477	NaN	S	525;530;530;530;530	GDSCKLMLSTSEYSQSPKMESLSSHRIDEDG	LMLSTSEYSQS(1)PK	___1	ERK1,2 kinase substrate motif;Growth associated histone HI kinase substrate motif;GSK-3, ERK1, ERK2, CDK5 substrate motif;PKA kinase substrate motif;PKC kinase substrate motif;WW domain binding motif		+	CST;HTP	0.999999	4.68205e-20	252.56	525	59.3833
UID1557	O94762-4	ATP-dependent DNA helicase Q5	RECQL5	0.0209543	0.0251546	0.0177667	0.0549752	27.1654	26.9594	27.3812	27.5412	27.9913	28.228	27.6861	28.1081	27.4444	27.8006	27.5538	NaN	S	155;788;815;40	APEKYTGEEDGAGGHSPAPPQTEECLRERPR;APEKYTGEEDGAGGHSPAPPQTEECLRERPS	YTGEEDGAGGHS(1)PAPPQTEECLR	___1	ERK1,2 kinase substrate motif;G protein-coupled receptor kinase 1 substrate motif;GSK-3, ERK1, ERK2, CDK5 substrate motif;WW domain binding motif		+	HTP	1	1.64689e-24	223.93	788	84.4875
UID11956	Q13185	Chromobox protein homolog 3	CBX3	-0.0796801	0.0252458	0.0646918	0.0634691	27.7212	28.0006	26.3642	NaN	27.3148	26.8436	NaN	NaN	29.3698	28.5352	27.9455	NaN	S	102;94	DGTKRKSLSDSESDDSKSKKKRDAADKPRGF	RKS(0.91)LS(0.09)DS(0.001)ES(0.002)DDS(0.997)K	___2	b-Adrenergic Receptor kinase substrate motif;Casein kinase II substrate motif		+	HTP	0.99705	1.06599e-07	196.78	102	26.0103
UID6658	Q9P2D1	Chromodomain-helicase-DNA-binding protein 7	CHD7	0.0244006	0.0253297	0.0176222	0.146002	27.4314	27.6996	26.989	28.0495	28.4494	28.2292	28.2565	28.4906	28.1458	27.712	27.7848	NaN	S	557;557;557	PSPQNTPQKVPVHQHSPSEPFLEKPVPDMTQ	VPVHQHS(0.966)PS(0.034)EPFLEKPVPDMTQVSGPNAQLVK	___1	Casein kinase II substrate motif;ERK1,2 kinase substrate motif;G protein-coupled receptor kinase 1 substrate motif;GSK-3, ERK1, ERK2, CDK5 substrate motif;WW domain binding motif		+	HTP	0.965546	1.26799e-14	138.06	557	14.4754
UID2848	P46821	Microtubule-associated protein 1B;MAP1B heavy chain;MAP1 light chain LC1	MAP1B	0.0363097	0.0253527	-0.0283828	0.0694607	28.4161	28.9404	28.4097	29.2278	28.7297	29.5118	28.4383	28.9478	28.1892	NaN	28.1877	NaN	S	1389	RASVSPMDEPVPDSESPIEKVLSPLRSPPLI	ASVSPMDEPVPDS(0.008)ES(0.992)PIEK	___1	b-Adrenergic Receptor kinase substrate motif;Casein kinase I substrate motif;Casein kinase II substrate motif;ERK1,2 kinase substrate motif;GSK-3, ERK1, ERK2, CDK5 substrate motif;WW domain binding motif		+	CST;HTP	0.992362	1.32072e-22	236.16	1389	21.1372
UID1152	E9PRF4	Histone-lysine N-methyltransferase SETDB1	SETDB1	0.0364166	0.0254028	0.021079	0.231908	NaN	25.1747	NaN	26.2868	27.3169	26.9298	26.4794	26.3813	26.2287	25.8301	26.2695	NaN	S	1066;1066;1066	MSVVTESSRNYGYNPSPVKPEGLRRPPSKTS	NYGYNPS(1)PVKPEGLR	___1	Cdc2 kinase substrate motif;CDK kinase substrate motif;CDK1,2,4,6 kinase substrate motif;DNA dependent Protein kinase substrate motif;ERK1,2 kinase substrate motif;G protein-coupled receptor kinase 1 substrate motif;GSK-3, ERK1, ERK2, CDK5 substrate motif;WW domain binding motif	CDK2	+	CST;HTP;LTP	1	4.72783e-09	206.14	1066	101.843
UID8020	Q7Z4H7-3	HAUS augmin-like complex subunit 6	HAUS6	0.0337799	0.0254532	-0.00597754	0.351397	NaN	25.5831	NaN	25.108	25.7777	NaN	NaN	25.8997	25.2566	NaN	25.2249	NaN	T	549;584;448;100	SLGSNPFLTRNQIPRTPENLITEIRSSWRKA	NQIPRT(1)PENLITEIR	___1	ERK1,2 kinase substrate motif;Growth associated histone HI kinase substrate motif;GSK3, Erk1, Erk2 and CDK5 kinase motif;GSK-3, ERK1, ERK2, CDK5 substrate motif;WW domain binding motif		+	CST;HTP	0.999773	0.00042322	109.72	549	36.4377
UID583	A3KN83-3	Protein strawberry notch homolog 1	SBNO1	0.0138151	0.0255461	0.00749378	0.365062	NaN	24.7933	NaN	25.7176	25.7673	25.7245	25.4022	25.6311	25.3789	25.4501	25.3321	NaN	S	212;213;214;213	EGARMWINDMKMRSFSPTMKVPVVKEDDEPE	SFS(1)PTMK	___1	14-3-3 domain binding motif;Akt kinase substrate motif;AMP-activated protein kinase 2 substrate motif;Calmodulin-dependent protein kinase II substrate motif;Casein kinase II substrate motif;ERK1,2 kinase substrate motif;GSK-3, ERK1, ERK2, CDK5 substrate motif;MAPKAPK1 kinase substrate motif;PKA kinase substrate motif;PKC kinase substrate motif;WW domain binding motif		+	HTP	0.999549	0.0125885	138.98	212	33.4547
UID2559	P25054-2	Adenomatous polyposis coli protein	APC	0.044549	0.0256272	0.0221923	0.0506392	25.455	25.503	NaN	NaN	NaN	26.8494	26.5214	NaN	25.6758	26.1189	25.8272	NaN	S	1259;1342;1360	ESARHKAVEFSSGAKSPSKSGAQTPKSPPEH	AVEFSSGAKS(0.994)PS(0.006)K	___1	Casein kinase II substrate motif;Cdc2 kinase substrate motif;CDK kinase substrate motif;CDK1,2,4,6 kinase substrate motif;ERK1,2 kinase substrate motif;G protein-coupled receptor kinase 1 substrate motif;Growth associated histone HI kinase substrate motif;GSK3 kinase substrate motif;GSK-3, ERK1, ERK2, CDK5 substrate motif;MAPKAPK2 kinase substrate motif;WW domain binding motif	CDK2	+	HTP;LTP	0.993863	0.000166077	157.68	1259	22.1362
UID6790	Q9UIK4	Death-associated protein kinase 2	DAPK2	0.0297342	0.0257018	-0.0191234	0.094523	25.9782	25.72	25.5416	26.2737	26.1596	26.0903	NaN	25.9584	25.5206	25.7969	25.2954	NaN	S	349	KKVHLRPDEDLRNCESDTEEDIARRKALHPR	NCES(1)DTEEDIAR	___1	b-Adrenergic Receptor kinase substrate motif;Casein kinase II substrate motif		+	HTP	0.999903	5.52527e-06	167.71	349	40.1525
UID7542	O15014	Zinc finger protein 609	ZNF609	0.016496	0.0257112	0.0165203	0.0720902	26.1405	26.2643	25.6895	26.2246	26.7167	26.6895	26.5165	26.811	26.5575	26.2996	26.2832	NaN	T	746	DKKKKESSKELESPLTPGKVCRAEEGKSPFR	ESSKELESPLT(1)PGK	___1	Cdc2 kinase substrate motif;CDK1,2,4,6 kinase substrate motif;CDK4 kinase substrate motif;CDK5 kinase substrate motif;ERK1,2 kinase substrate motif;GSK3, Erk1, Erk2 and CDK5 kinase motif;GSK-3, ERK1, ERK2, CDK5 substrate motif;RAF1 kinase substrate motif;WW domain binding motif		+	CST;HTP	0.999999	7.95395e-09	207.39	746	60.6074
UID4489	Q6P0Q8	Microtubule-associated serine/threonine-protein kinase 2	MAST2	0.0239445	0.0257427	0.023087	0.034747	24.6205	NaN	NaN	24.7662	NaN	25.5298	25.4934	NaN	25.2552	24.9012	25.1187	NaN	S	1035;965;673	DLAVRRARHRLLSGDSTEKRTARPVNKVIKS	LLSGDS(0.89)T(0.11)EKR	___1	b-Adrenergic Receptor kinase substrate motif;Casein kinase II substrate motif		+	HTP	0.889672	0.000178606	174.24	1035	9.06574
UID4067	Q2NKX8	DNA excision repair protein ERCC-6-like	ERCC6L	0.0325919	0.0258117	0.0131546	0.322455	NaN	NaN	25.9649	27.184	27.7638	27.6802	26.861	27.4176	26.9466	26.9126	26.5945	NaN	S	14	__MEASRRFPEAEALSPEQAAHYLRYVKEAK	RFPEAEALS(1)PEQAAHYLR	___1	Casein kinase I substrate motif;Casein kinase II substrate motif;ERK1,2 kinase substrate motif;G protein-coupled receptor kinase 1 substrate motif;GSK-3, ERK1, ERK2, CDK5 substrate motif;WW domain binding motif		+	CST;HTP	1	2.79181e-07	163.95	14	123.863
UID4022	Q16513-2	Serine/threonine-protein kinase N2	PKN2	0.0253172	0.0258198	-0.01518	0.0899078	27.742	28.1549	27.5984	28.2207	28.0752	28.5413	27.7464	28.1408	27.5319	27.7373	27.6408	NaN	S	567;583;535;426;257	FDLEPEPPPAPPRASSLGEIDESSELRVLDI	ASS(1)LGEIDESSELR	___1	14-3-3 domain binding motif;Calmodulin-dependent protein kinase II substrate motif;Casein kinase II substrate motif;MDC1 BRCT domain binding motif;Phosphorylase kinase substrate motif;PKA kinase substrate motif;PKC kinase substrate motif;Plk1 PBD domain binding motif		+	CST;HTP	0.999605	0.000161851	154.47	567	34.0284
UID3658	Q13547	Histone deacetylase 1	HDAC1	0.0224802	0.0258491	-0.0324594	0.0299253	28.0199	28.1885	27.3763	28.2433	27.9109	27.764	27.7457	27.6366	27.5067	27.1017	27.3966	NaN	S	393	GVQMQAIPEDAIPEESGDEDEDDPDKRISIC	MLPHAPGVQMQAIPEDAIPEES(1)GDEDEDDPDKR	___1	b-Adrenergic Receptor kinase substrate motif;Casein kinase II substrate motif		+	CST;HTP	1	1.13928e-18	145.85	393	137.438
UID6657	Q9P2D1	Chromodomain-helicase-DNA-binding protein 7	CHD7	0.0286191	0.0259348	-0.0311045	0.00368886	26.8159	26.9151	NaN	26.7949	26.7217	26.7371	26.9285	NaN	26.3685	26.1704	NaN	NaN	S	1874	PTRTPFKDEIDEFANSPSEDKEESMEIHATG	TPFKDEIDEFANS(0.966)PS(0.033)EDKEES(0.001)MEIHATGK	___1	Casein kinase II substrate motif;ERK1,2 kinase substrate motif;GSK-3, ERK1, ERK2, CDK5 substrate motif;WW domain binding motif		+	HTP	0.965564	1.39046e-07	105.64	1874	14.6758
UID654	A9Z1X7	Serine/arginine repetitive matrix protein 1	SRRM1	0.0257383	0.0262176	-0.00274716	0.403432	31.0257	31.0968	30.4583	31.3058	31.4851	31.8997	30.9872	31.5047	30.7231	31.0129	31.0023	NaN	S	883;872;874	QEEPVAAPEPKKETESEAEDNLDDLEKHLRE	KET(1)ES(1)EAEDNLDDLEK	___1	b-Adrenergic Receptor kinase substrate motif;Casein kinase I substrate motif;Casein kinase II substrate motif;G protein-coupled receptor kinase 1 substrate motif;PKA kinase substrate motif		+	CST;HTP	1	9.37961e-168	443.03	883	92.2902
UID5106	Q8ND76-3	Cyclin-Y	CCNY	-0.0481019	0.0262585	0.00278689	0.443387	26.9392	NaN	25.812	26.3751	25.1961	NaN	25.997	25.4865	26.5016	26.2576	26.5202	NaN	S	29;83;58;29;29	IFLSKSQTDVREKRKSLFINHHPPGQIARKY	S(1)LFINHHPPGQIAR	___1	Aurora-A kinase substrate motif;PAK2 kinase substrate motif;Phosphorylase kinase substrate motif;PKA kinase substrate motif;PKC kinase substrate motif		+	CST;HTP;LTP	1	6.03436e-05	131.56	29	89.2316
UID8136	Q96T23-2	Remodeling and spacing factor 1	RSF1	0.0211647	0.0263006	0.00900955	0.249847	27.0292	26.3827	26.9784	27.1997	27.5085	27.4591	27.5909	27.3054	27.2959	26.9698	26.9322	NaN	T	1274;1305;1053	EEEGKPSRKRLHRIETDEEESCDNAHGDANQ	LHRIET(1)DEEES(1)CDNAHGDANQPAR	___1	b-Adrenergic Receptor kinase substrate motif;Calmodulin-dependent protein kinase II substrate motif;Calmodulin-dependent protein kinase IV substrate motif;Casein kinase II substrate motif;Chk1 kinase substrate motif;PKC kinase substrate motif		+	CST;HTP;LTP	1	2.11575e-169	423.31	1274	111.685
UID3345	Q03252	Lamin-B2	LMNB2	0.0172219	0.0265395	0.0249659	0.130782	26.5214	27.158	NaN	27.3971	27.7351	28.0661	27.8017	27.7068	27.5722	27.4222	NaN	NaN	S	37	ATPLPGRAGGPATPLSPTRLSRLQEKEELRE	AGGPAT(0.004)PLS(0.908)PT(0.088)R	___1	Casein kinase II substrate motif;Cdc2 kinase substrate motif;CDK kinase substrate motif;CDK1,2,4,6 kinase substrate motif;CDK4 kinase substrate motif;ERK1,2 kinase substrate motif;GSK-3, ERK1, ERK2, CDK5 substrate motif;WW domain binding motif	CDK2	+	CST;HTP;LTP	0.907728	3.65757e-07	177.83	37	10.1146
UID7164	Q9Y2W1	Thyroid hormone receptor-associated protein 3	THRAP3	-0.0356331	0.0266258	0.0412195	0.0641805	30.4203	32.3286	31.4	31.4468	31.6099	31.9746	31.0592	31.4393	32.0032	32.1637	32.76	24.3126	S	672	YLKRGTEQEAAKNKKSPEIHRRIDISPSTFR	S(1)PEIHRR	___1	Casein kinase II substrate motif;ERK1,2 kinase substrate motif;Growth associated histone HI kinase substrate motif;GSK-3, ERK1, ERK2, CDK5 substrate motif;PKA kinase substrate motif;PKC kinase substrate motif;WW domain binding motif		+	CST;HTP	1	0.000282979	226.93	672	91.7826
UID6876	Q9ULJ3	Zinc finger and BTB domain-containing protein 21	ZBTB21	0.0343213	0.0266373	0.00788117	0.260501	NaN	25.576	25.6625	26.2096	26.5228	26.7788	26.0393	26.9886	26.0248	25.9306	25.917	NaN	S	1003;802	PPPPPLPKIQPLEPDSPTGLSENPTPATEKL	IQPLEPDS(0.998)PT(0.002)GLSENPTPATEK	___1	b-Adrenergic Receptor kinase substrate motif;Casein kinase I substrate motif;Casein kinase II substrate motif;ERK1,2 kinase substrate motif;GSK-3, ERK1, ERK2, CDK5 substrate motif;WW domain binding motif		+	CST;HTP	0.997903	3.42363e-24	222.6	1003	26.8002
UID6651	Q9P2B4	CTTNBP2 N-terminal-like protein	CTTNBP2NL	0.0322822	0.0268497	0.0035072	0.433391	26.8853	26.419	25.8538	27.1613	27.3471	27.5609	27.3159	26.766	26.4014	26.9632	26.5689	NaN	S	568	GKVSSPLSPLSPGIKSPTIPRAERGNPPPIP	VSSPLSPLSPGIKS(0.998)PT(0.001)IPR	___1	Casein kinase II substrate motif;ERK1,2 kinase substrate motif;G protein-coupled receptor kinase 1 substrate motif;Growth associated histone HI kinase substrate motif;GSK-3, ERK1, ERK2, CDK5 substrate motif;WW domain binding motif		+	CST;HTP	0.998457	4.26346e-66	320.27	568	29.693
UID6875	Q9ULJ3	Zinc finger and BTB domain-containing protein 21	ZBTB21	0.0314276	0.0268611	-0.00302882	0.412447	NaN	25.7155	25.6339	26.1945	26.208	26.8563	26.0894	26.2934	25.6249	25.6662	26.0901	NaN	S	435;435	GASPVTEVRIKTEPSSPLSDPSDIIRVTVGD	IKTEPS(0.003)S(0.997)PLSDPSDIIR	___1	Casein kinase I substrate motif;Casein kinase II substrate motif;ERK1,2 kinase substrate motif;GSK-3, ERK1, ERK2, CDK5 substrate motif;MDC1 BRCT domain binding motif;Plk1 PBD domain binding motif;WW domain binding motif		+	CST;HTP	0.996629	6.03409e-10	209.31	435	24.9057
UID6940	Q9UNE7	E3 ubiquitin-protein ligase CHIP	STUB1	0.0232837	0.0268623	0.00753659	0.249433	29.2506	29.9256	29.2003	29.5261	29.9708	30.5936	29.9008	29.9833	29.4572	29.6517	29.7812	NaN	S	19;19	KEEKEGGARLGAGGGSPEKSPSAQELKEQGN	LGAGGGS(1)PEK	___1	Casein kinase II substrate motif;Cdc2 kinase substrate motif;CDK kinase substrate motif;CDK1,2,4,6 kinase substrate motif;ERK1,2 kinase substrate motif;G protein-coupled receptor kinase 1 substrate motif;GSK3 kinase substrate motif;GSK-3, ERK1, ERK2, CDK5 substrate motif;WW domain binding motif		+	CST;HTP	1	9.58384e-52	293.08	19	69.3425
UID1499	I3VM54	Lysine-specific demethylase 2A	KDM2A	0.0273336	0.0269067	0.0418709	0.0103639	25.9627	25.5686	25.2201	25.9457	27.3605	26.7951	26.5741	27.0136	26.5946	26.4632	26.2331	NaN	S	675;692;150;253;386;692	QEDSSEKAQKRKMEESDEEAVQAKVLRPLRS	MEES(1)DEEAVQAK	___1	b-Adrenergic Receptor kinase substrate motif;BARD1 BRCT domain binding motif;Casein kinase II substrate motif;G protein-coupled receptor kinase 1 substrate motif;PKA kinase substrate motif		+	CST;HTP	1	3.72134e-34	290.82	675	77.0624
UID6689	Q9UBB9	Tuftelin-interacting protein 11	TFIP11	0.0322006	0.0269328	-0.0154473	0.172407	26.8979	27.5549	26.8009	27.7184	27.5351	27.6567	27.0307	28.0226	27.0838	26.8822	26.8928	NaN	S	98;98	AGLKKGAAEEAELEDSDDEEKPVKQDDFPKD	KGAAEEAELEDS(1)DDEEKPVK	___1	b-Adrenergic Receptor kinase substrate motif;BARD1 BRCT domain binding motif;Casein kinase II substrate motif		+	HTP	1	4.43002e-47	263.92	98	49.6183
UID6684	Q9P2R6	Arginine-glutamic acid dipeptide repeats protein	RERE	0.0369175	0.0269627	-0.00091762	0.464699	26.8832	26.7353	27.0355	26.6197	27.1372	27.5239	27.2394	28.0838	27.0605	26.8825	26.4611	NaN	S	1266;998;712	PALRTLSEYARPHVMSPTNRNHPFYMPLNPT	PHVMS(1)PTNR	___1	Casein kinase II substrate motif;ERK1,2 kinase substrate motif;GSK-3, ERK1, ERK2, CDK5 substrate motif;WW domain binding motif		+	HTP	0.999821	0.00139927	190.57	1266	37.4719
UID6709	Q9UDT6	CAP-Gly domain-containing linker protein 2	CLIP2	0.0359148	0.0270359	0.017895	0.00607119	25.9049	NaN	25.8775	NaN	26.6824	27.22	NaN	26.7229	26.2177	26.1343	26.291	NaN	S	294;294	FAPIHKVIRIGFPSTSPAKAKKTKRMAMGVS	IGFPS(0.001)T(0.035)S(0.963)PAK	___1	Cdc2 kinase substrate motif;CDK kinase substrate motif;CDK1,2,4,6 kinase substrate motif;ERK1,2 kinase substrate motif;G protein-coupled receptor kinase 1 substrate motif;Growth associated histone HI kinase substrate motif;GSK-3, ERK1, ERK2, CDK5 substrate motif;WW domain binding motif		+	CST;HTP	0.963202	0.00018698	149.49	294	14.3371
UID4811	Q86VR2	Protein FAM134C	FAM134C	0.0464377	0.0271011	-0.0166428	0.175613	26.4229	26.8565	26.5081	27.2172	27.3854	27.4605	26.6613	27.7303	25.9982	26.8551	26.4797	NaN	S	320;223;125	GQTPLTEGSEDLDGHSDPEESFARDLPDFPS	GQTPLTEGSEDLDGHS(1)DPEESFAR	___1	Casein kinase I substrate motif;Casein kinase II substrate motif		+	CST;HTP	0.999722	7.89306e-09	132.12	320	37.9326
UID8313	Q9UQ35	Serine/arginine repetitive matrix protein 2	SRRM2	0.0474041	0.0271517	-0.0253033	0.0728025	NaN	30.3641	NaN	30.303	30.5617	30.3708	31.0799	31.195	NaN	30.0309	29.5815	NaN	T	983;983;983;887	SHSGSSSPDTKVKPETPPRQSHSGSISPYPK	VKPET(1)PPR	___1	b-Adrenergic Receptor kinase substrate motif;Cdc2 kinase substrate motif;CDK1,2,4,6 kinase substrate motif;ERK1,2 kinase substrate motif;GSK3, Erk1, Erk2 and CDK5 kinase motif;GSK-3, ERK1, ERK2, CDK5 substrate motif;PKA kinase substrate motif;PKC kinase substrate motif;WW domain binding motif		+	CST;HTP	1	4.69222e-05	125.97	983	103.255
UID3759	Q14258	E3 ubiquitin/ISG15 ligase TRIM25	TRIM25	0.0475661	0.0271777	-0.021492	0.0924861	27.9595	28.4966	28.0477	28.3102	28.9244	29.1831	28.126	28.6379	27.3764	28.3061	27.6768	NaN	S	100	PPADVWTPPARASAPSPNAQVACDHCLKEAA	ASAPS(1)PNAQVACDHCLK	___1	DNA dependent Protein kinase substrate motif;ERK1,2 kinase substrate motif;GSK-3, ERK1, ERK2, CDK5 substrate motif;WW domain binding motif		+	HTP	0.999998	2.30016e-14	217.79	100	57.9967
UID1792	O15371-2	Eukaryotic translation initiation factor 3 subunit D	EIF3D	0.0239974	0.0271962	0.00671993	0.304001	25.7942	26.2794	25.8301	26.4922	26.6109	26.9851	26.3245	26.722	26.0313	26.4138	26.2173	NaN	S	112;146;161;161;161	VRQKWDQKSQKPRDSSVEVRSDWEVKEEMDF	DS(0.001)S(0.999)VEVR	___1	14-3-3 domain binding motif;AMP-activated protein kinase 2 substrate motif;Calmodulin-dependent protein kinase II substrate motif;Casein kinase II substrate motif;MAPKAPK1 kinase substrate motif;MDC1 BRCT domain binding motif;p70 Ribosomal S6 kinase substrate motif;Phosphorylase kinase substrate motif;PKA kinase substrate motif;PKC kinase substrate motif;Plk1 PBD domain binding motif		+	HTP	0.999499	0.0147803	125.49	112	33.0025
UID7871	Q13416	Origin recognition complex subunit 2	ORC2	0.0402299	0.0271985	0.0230732	0.11911	NaN	25.9813	25.8611	26.6024	27.2356	27.7961	26.7451	27.5079	26.7119	26.8219	26.1757	NaN	T	116	KHSEKMAKLASELAKTPQKSVSFSLKNDPEI	LASELAKT(1)PQK	___1	Cdc2 kinase substrate motif;CDK1,2,4,6 kinase substrate motif;CDK5 kinase substrate motif;G protein-coupled receptor kinase 1 substrate motif;Growth associated histone HI kinase substrate motif;GSK-3, ERK1, ERK2, CDK5 substrate motif;WW domain binding motif	CDK2	+	CST;HTP;LTP	1	1.96352e-23	234.04	116	151.229
UID3283	Q01804	OTU domain-containing protein 4	OTUD4	0.0325133	0.0272925	0.0154191	0.19465	26.5933	26.4071	26.2468	27.2765	27.4245	27.5754	27.4297	27.6927	26.9324	27.2046	26.6143	NaN	S	546;480;481	STLENITDDKYATVSSPSKSKKLECPSPAEQ	RPEPSTLENITDDKYATVS(0.004)S(0.982)PS(0.013)K	___1	Casein kinase II substrate motif;Cdc2 kinase substrate motif;CDK kinase substrate motif;CDK1,2,4,6 kinase substrate motif;ERK1,2 kinase substrate motif;G protein-coupled receptor kinase 1 substrate motif;Growth associated histone HI kinase substrate motif;GSK3 kinase substrate motif;GSK-3, ERK1, ERK2, CDK5 substrate motif;MDC1 BRCT domain binding motif;Plk1 PBD domain binding motif;WW domain bind…		+	CST;HTP	0.982397	2.21787e-40	264.22	546	18.7165
UID2802	P46013	Antigen KI-67	MKI67	0.0364186	0.0272944	0.0301266	0.061613	NaN	25.605	NaN	25.7395	26.993	27.0543	26.3637	27.1254	25.8635	26.5306	26.2478	NaN	S	2223;1863	DKPTTHEKTTKIACRSPQPDPVGTPTIFKPQ	IACRS(1)PQPDPVGT(0.996)PT(0.004)IFKPQSK	___1	ERK1,2 kinase substrate motif;Growth associated histone HI kinase substrate motif;GSK-3, ERK1, ERK2, CDK5 substrate motif;WW domain binding motif		+	CST;HTP	1	2.32622e-05	104.32	2223	72.341
UID4157	Q5JSH3-2	WD repeat-containing protein 44	WDR44	0.0293889	0.0273251	0.00348046	0.42859	26.0208	26.5018	25.5522	26.7064	26.8323	27.1142	26.6398	26.6096	25.9729	26.2704	26.5324	NaN	S	96;96;71	SLDSKGKELSDQATASPIVARTDLSNIPGLL	GKELSDQATAS(1)PIVAR	___1	ERK1,2 kinase substrate motif;G protein-coupled receptor kinase 1 substrate motif;GSK-3, ERK1, ERK2, CDK5 substrate motif;WW domain binding motif		+	HTP	0.999993	7.46993e-70	329.08	96	51.3023
UID190	A0A0A0MSE7	RPA-interacting protein	RPAIN	0.0219628	0.0273497	0.0207362	0.0300482	26.1815	26.5952	NaN	26.4731	26.9711	27.3493	27.3099	NaN	26.8118	26.9328	26.6525	NaN	S	7;7;7;7;7;7;7;7;7;7;7;7;7	_________MAESLRSPRRSLYKLVGSPPWK	AESLRS(1)PR	___1	Cdc2 kinase substrate motif;CDK kinase substrate motif;CDK1,2,4,6 kinase substrate motif;ERK1,2 kinase substrate motif;G protein-coupled receptor kinase 1 substrate motif;Growth associated histone HI kinase substrate motif;GSK3 kinase substrate motif;GSK-3, ERK1, ERK2, CDK5 substrate motif;PKA kinase substrate motif;PKC kinase substrate motif;WW domain binding motif		+	CST;HTP	0.999756	0.0036015	110.08	7	36.1271
UID1877	O43768-3	Alpha-endosulfine;cAMP-regulated phosphoprotein 19	ENSA;ARPP19	0.0271515	0.0274342	0.00492709	0.402185	28.5202	29.01	28.2913	29.6399	29.7653	29.6994	29.1582	29.4345	29.2071	29.0259	28.6593	NaN	S	83;83;67;83;65;90;67;90;79;63;63;62;81;21;46;46	DFLRKRLQKGQKYFDSGDYNMAKAKMKNKQL;WSVLLCADEMQKYFDSGDYNMAKAKMKNKQL	YFDS(1)GDYNMAK	___1	b-Adrenergic Receptor kinase substrate motif;Casein kinase II substrate motif;PKA kinase substrate motif		+	CST;HTP;LTP	1	2.95525e-05	176.32	83	91.6114
UID7054	Q9UQ35	Serine/arginine repetitive matrix protein 2	SRRM2	0.0214566	0.0274575	-0.00669071	0.306542	28.8428	29.2965	29.2503	29.7878	29.6749	29.7306	29.2419	29.7356	29.3297	29.2301	28.9167	NaN	S	876;876;876;780	NEQSVTPQRRSCFESSPDPELKSRTPSRHSC	SCFES(0.003)S(0.997)PDPELK	___1	ERK1,2 kinase substrate motif;GSK-3, ERK1, ERK2, CDK5 substrate motif;MDC1 BRCT domain binding motif;Plk1 PBD domain binding motif;WW domain binding motif		+	CST;HTP	0.996598	2.29893e-07	188.29	876	24.6675
UID5616	Q96JM2	Zinc finger protein 462	ZNF462	0.0289542	0.0275116	-0.00977678	0.299635	26.3649	27.0599	26.4445	27.1602	26.8837	27.4349	27.0231	27.1201	26.4528	26.7005	NaN	NaN	S	2172;2232;1115;1078;74	NHYQSAALARNNSRVSPVPLSGAAAGTEQKT	VS(1)PVPLSGAAAGTEQK	___1	ERK1,2 kinase substrate motif;GSK-3, ERK1, ERK2, CDK5 substrate motif;PKA kinase substrate motif;PKC kinase substrate motif;WW domain binding motif		+	HTP	0.999999	1.21908e-33	258.06	2172	61.5981
UID8243	Q9NZN5	Rho guanine nucleotide exchange factor 12	ARHGEF12	0.0343379	0.0276425	-0.0130334	0.0921692	28.8845	28.7679	28.4751	28.6529	28.4563	29.4136	29.2766	29.3415	28.6723	28.137	28.5018	24.9406	T	736;717;633	VQEEECEVERVTEHGTPKPFRKFDSVAFGES	VTEHGT(1)PKPFR	___1	Casein kinase I substrate motif;Growth associated histone HI kinase substrate motif;GSK-3, ERK1, ERK2, CDK5 substrate motif;PKA kinase substrate motif;PKC kinase substrate motif;WW domain binding motif		+	CST;HTP	1	6.35962e-05	204.32	736	78.5045
UID415	A0A1B0GV47	Kinesin-like protein KIF21A	KIF21A	0.0580459	0.0276454	-0.0597463	0.0110876	NaN	28.0546	NaN	28.2965	28.4232	28.511	27.4929	NaN	27.1045	27.3201	26.673	NaN	S	1217;1203;1219;1226;1239;1239;1239;587;280	ISRQSSLSEKKIPEPSPVTRRKAYEKAEKSK	KIPEPS(0.999)PVT(0.001)R	___1	Casein kinase II substrate motif;DNA dependent Protein kinase substrate motif;ERK1,2 kinase substrate motif;GSK-3, ERK1, ERK2, CDK5 substrate motif;WW domain binding motif		+	HTP	0.999289	0.00428679	109.72	1217	31.4804
UID2168	O95671	N-acetylserotonin O-methyltransferase-like protein	ASMTL	0.0158967	0.0277026	-0.0192885	0.0309275	28.4658	28.9735	28.5967	28.9677	28.875	28.69	28.3804	28.7882	28.379	28.4528	28.2754	NaN	S	239;223;181	VKHDSIPAADTFEDLSDVEGGGSEPTQRDAG	HDSIPAADTFEDLS(1)DVEGGGSEPTQR	___1	Casein kinase I substrate motif;Casein kinase II substrate motif		+	CST;HTP	1	1.20649e-111	355.43	239	93.6841
UID3967	Q15648	Mediator of RNA polymerase II transcription subunit 1	MED1	0.0400138	0.0278985	0.0111162	0.331439	NaN	25.179	NaN	25.9797	26.3719	26.8853	26.5138	26.2377	26.0451	25.9423	25.3443	NaN	S	1207	SPSHSRPPGGSDKLASPMKPVPGTPPSSKAK	LAS(1)PMKPVPGTPPSSK	___1	Cdc2 kinase substrate motif;CDK kinase substrate motif;CDK1,2,4,6 kinase substrate motif;ERK1,2 kinase substrate motif;G protein-coupled receptor kinase 1 substrate motif;GSK-3, ERK1, ERK2, CDK5 substrate motif;PKA kinase substrate motif;PKC kinase substrate motif;WW domain binding motif	CDK2	+	CST;HTP;LTP	1	5.6207e-06	183.73	1207	116.747
UID5058	Q8N8A6	ATP-dependent RNA helicase DDX51	DDX51	0.0225966	0.0279271	0.00510064	0.30082	27.839	28.3477	27.8916	28.4217	28.5225	29.0645	28.7064	28.3873	28.2134	28.2404	28.2201	NaN	S	83	RRPRRRRRVNDAEPGSPEAPQGKRRKADGED	VNDAEPGS(1)PEAPQGK	___1	Casein kinase I substrate motif;Casein kinase II substrate motif;ERK1,2 kinase substrate motif;G protein-coupled receptor kinase 1 substrate motif;GSK-3, ERK1, ERK2, CDK5 substrate motif;WW domain binding motif		+	CST;HTP	1	2.66597e-28	249.47	83	147.505
UID3885	Q15058	Kinesin-like protein KIF14	KIF14	0.0242987	0.0279584	0.0382113	0.0104053	NaN	NaN	25.4006	25.5083	26.1948	26.5873	26.8284	26.7158	26.3615	25.987	26.0644	NaN	S	1200	LSRRRSRSLMKNRRISGCLHDIQVHPIKNLH	RIS(1)GCLHDIQVHPIK	___1	14-3-3 domain binding motif;Calmodulin-dependent protein kinase II substrate motif;MAPKAPK1 kinase substrate motif;PAK2 kinase substrate motif;PKA kinase substrate motif;PKC epsilon kinase substrate motif;PKC kinase substrate motif		+	HTP	1	1.55703e-05	159.77	1200	130.885
UID5920	Q9BTE7	DCN1-like protein 5;DCN1-like protein	DCUN1D5	0.0282114	0.0280404	0.0161538	0.0785176	25.9369	26.1651	26.1612	26.4248	27.1276	27.019	26.6935	27.1172	26.7777	26.3585	26.2639	NaN	S	9;9;9;9;9;6;9	_______MPVKKKRKSPGVAAAVAEDGGLKK	S(1)PGVAAAVAEDGGLKK	___1	ERK1,2 kinase substrate motif;G protein-coupled receptor kinase 1 substrate motif;Growth associated histone HI kinase substrate motif;GSK-3, ERK1, ERK2, CDK5 substrate motif;PAK2 kinase substrate motif;Pim1 kinase substrate sequence;PKA kinase substrate motif;PKC kinase substrate motif;WW domain binding motif		+	CST;HTP	1	2.86964e-09	201.3	9	175.273
UID6997	Q9UQ35	Serine/arginine repetitive matrix protein 2	SRRM2	0.0305642	0.0281497	0.00426319	0.38319	27.8006	28.4809	27.8602	28.6042	28.7068	29.485	28.7237	28.5854	28.1588	28.1372	28.5137	NaN	S	2132	FSRPSMSPTPLDRCRSPGMLEPLGSSRTPMS	CRS(1)PGMLEPLGSSR	___1	14-3-3 domain binding motif;Calmodulin-dependent protein kinase I substrate motif;Calmodulin-dependent protein kinase II substrate motif;Calmodulin-dependent protein kinase IV substrate motif;Chk1 kinase substrate motif;ERK1,2 kinase substrate motif;Growth associated histone HI kinase substrate motif;GSK-3, ERK1, ERK2, CDK5 substrate motif;PKA kinase substrate motif;PKC kinase substrate motif;WW …		+	CST;HTP	1	5.24103e-26	257.46	2132	164.418
UID7941	Q2M2I8	AP2-associated protein kinase 1	AAK1	0.0233834	0.0281623	-0.00196589	0.345981	NaN	26.4957	NaN	26.441	26.6143	27.0158	NaN	26.9626	26.4781	26.3097	26.5092	NaN	T	606;606;606	PAIQAPVRQQPKVQTTPPPAVQGQKVGSLTP	VQT(0.003)T(0.997)PPPAVQGQK	___1	G protein-coupled receptor kinase 1 substrate motif;GSK-3, ERK1, ERK2, CDK5 substrate motif;PKA kinase substrate motif;WW domain binding motif		+	CST;HTP	0.997227	0.00282944	142.1	606	25.558
UID7336	O00148	ATP-dependent RNA helicase DDX39A	DDX39A	0.0269357	0.0282428	-0.0118989	0.0980562	NaN	25.191	NaN	25.2656	25.2846	25.537	25.6562	NaN	24.9193	NaN	25.1229	NaN	T	59;171;171;171;182;147	DEEVLKKNCPHVVVGTPGRILALVRNRSFSL	NCPHVVVGT(1)PGR	___1	Cdc2 kinase substrate motif;CDK1,2,4,6 kinase substrate motif;GSK-3, ERK1, ERK2, CDK5 substrate motif;WW domain binding motif		+	HTP	1	0.0052556	101.62	171	80.7187
UID1698	O14545	TRAF-type zinc finger domain-containing protein 1	TRAFD1	0.0225321	0.0282708	0.0090077	0.24155	29.0824	29.6855	28.9413	29.7407	30.0624	30.2706	29.5641	30.1487	29.5455	29.5121	29.5815	NaN	S	415	VTEGIPRLDSQPQETSPELPRRRVRHQGDLS	LDSQPQETS(1)PELPR	___1	Casein kinase II substrate motif;ERK1,2 kinase substrate motif;G protein-coupled receptor kinase 1 substrate motif;GSK-3, ERK1, ERK2, CDK5 substrate motif;WW domain binding motif		+	CST;HTP	0.999802	1.16656e-13	215.87	415	37.0328
UID1552	J3KQR7	Centrosomal protein of 170 kDa protein B	CEP170B	0.0156552	0.0283091	0.00773129	0.290932	26.9691	27.6314	26.8557	27.6024	27.7946	27.8316	27.4146	27.8	27.3281	27.3582	27.5472	NaN	S	854;783;853;853	VSANGRMVIQLRPGRSPEPDGPAPAFLRQES	MVIQLRPGRS(1)PEPDGPAPAFLR	___1	Casein kinase II substrate motif;ERK1,2 kinase substrate motif;Growth associated histone HI kinase substrate motif;GSK-3, ERK1, ERK2, CDK5 substrate motif;WW domain binding motif		+	CST;HTP	1	1.33413e-24	218.29	854	162.772
UID7007	Q9UQ35	Serine/arginine repetitive matrix protein 2	SRRM2	0.0381514	0.0283112	-0.00252587	0.427807	27.0188	27.3415	26.892	NaN	27.8458	27.5561	27.7428	27.9002	27.2233	27.2582	26.6287	NaN	S	1329;1329	HKELSNSPLRENSFGSPLEFRNSGPLGTEMN	ELS(0.266)NS(0.734)PLRENSFGS(1)PLEFR	___1	Casein kinase II substrate motif;ERK1,2 kinase substrate motif;GSK-3, ERK1, ERK2, CDK5 substrate motif;WW domain binding motif	mTOR	+	CST;HTP	0.999992	3.23002e-22	242.86	1329	51.2033
UID2739	P40425	Pre-B-cell leukemia transcription factor 2	PBX2	0.0320601	0.0283318	0.00142635	0.459671	25.5057	26.2345	26.0745	25.9578	26.0379	26.8113	26.4439	26.9164	NaN	25.9035	26.0341	NaN	S	151	SAAAAAAAAASGGGVSPDNSIEHSDYRSKLA	GGGSAAAAAAAAASGGGVS(0.999)PDNS(0.001)IEHSDYR	___1	ERK1,2 kinase substrate motif;G protein-coupled receptor kinase 1 substrate motif;GSK3 kinase substrate motif;GSK-3, ERK1, ERK2, CDK5 substrate motif;WW domain binding motif		+	HTP	0.99942	2.64695e-36	208.29	151	32.8607
UID7558	O60271	C-Jun-amino-terminal kinase-interacting protein 4	SPAG9	0.0335732	0.0283504	-0.0274461	0.0808657	27.0402	27.1445	26.1489	27.1439	26.9558	27.4672	26.461	27.051	26.085	26.5213	26.4829	NaN	T	217;217;217;217;217;74;217;74	ISLGIFPLPAGDGLLTPDAQKGGETPGSEQW	ERPISLGIFPLPAGDGLLT(1)PDAQK	___1	GSK-3, ERK1, ERK2, CDK5 substrate motif;RAF1 kinase substrate motif;WW domain binding motif		+	CST;HTP	1	7.52567e-18	178.35	217	131.938
UID8083	Q8TF01	Arginine/serine-rich protein PNISR	PNISR	0.0529332	0.0283811	-0.0121314	0.259991	NaN	25.6021	25.9667	NaN	26.742	26.9265	25.5647	26.8629	25.4051	25.9752	25.3251	NaN	T	485	EAREADGDVVNEKKRTPNETTSVLEPKKEHK	KRT(1)PNETTSVLEPK	___1	Casein kinase II substrate motif;G protein-coupled receptor kinase 1 substrate motif;Growth associated histone HI kinase substrate motif;GSK-3, ERK1, ERK2, CDK5 substrate motif;PKA kinase substrate motif;PKC kinase substrate motif;WW domain binding motif		+	HTP	1	8.09471e-05	163.64	485	65.8428
UID4088	Q3KQU3-4	MAP7 domain-containing protein 1	MAP7D1	0.065662	0.0284376	0.0100493	0.301651	25.5749	25.9488	25.3523	26.0414	27.0366	27.1236	27.0212	27.2813	26.0514	26.3675	25.3086	NaN	S	86;86;86;47;47	PSGQVGPRPAPPQEESPSSEAKSRGPTPPAM	PAPPQEES(0.999)PS(0.001)SEAK	___1	b-Adrenergic Receptor kinase substrate motif;Casein kinase II substrate motif;ERK1,2 kinase substrate motif;GSK-3, ERK1, ERK2, CDK5 substrate motif;WW domain binding motif		+	CST;HTP	0.998953	2.07995e-05	173.25	86	30.326
UID8100	Q96A49	Synapse-associated protein 1	SYAP1	0.0206243	0.0284979	0.00978408	0.165159	31.4145	31.6002	31.0014	30.9298	31.9396	32.2817	31.5177	31.8683	31.3434	31.5424	31.4612	28.9507	T	248	GREQDLPLAEAVRPKTPPVVIKSQLKTQEDE	T(1)PPVVIK	___1	AMP-activated protein kinase substrate motif;Calmodulin-dependent protein kinase II substrate motif;ERK1,2 kinase substrate motif;Growth associated histone HI kinase substrate motif;GSK3, Erk1, Erk2 and CDK5 kinase motif;GSK-3, ERK1, ERK2, CDK5 substrate motif;PKC kinase substrate motif;WW domain binding motif		+	CST;HTP	1	9.23399e-14	207.07	248	137.62
UID3216	P82094	TATA element modulatory factor	TMF1	0.0240371	0.0286004	0.0106052	0.19436	NaN	NaN	25.2131	25.4805	25.908	NaN	NaN	26.0177	25.3003	25.5917	25.7095	NaN	S	344;344;344;344	FSVQSLDSRSVSEINSDDELSGKGYALVPII	SVSEINS(1)DDELSGK	___1	BARD1 BRCT domain binding motif;Casein kinase I substrate motif;Casein kinase II substrate motif;MAPKAPK2 kinase substrate motif		+	CST;HTP	0.999881	9.95135e-05	162.7	344	39.2538
UID2746	P40855	Peroxisomal biogenesis factor 19	PEX19	0.0246022	0.0286596	0.017801	0.0662845	26.308	26.0371	25.7208	26.3983	26.8153	27.326	26.615	26.8238	26.4552	26.4218	26.4438	NaN	S	147;127;109;17	TLSGLAKNATDLQNSSMSEEELTKAMEGLGM	NATDLQNS(0.001)S(0.999)MSEEELTK	___1	Casein kinase II substrate motif;MDC1 BRCT domain binding motif;Plk1 PBD domain binding motif		+	CST;HTP	0.999302	4.90218e-84	351.42	147	32.6694
UID4562	Q6SPF0	Atherin	SAMD1	0.0118759	0.0286632	0.0295298	0.0569471	27.1614	27.9658	27.3815	28.2508	28.2769	28.4792	28.6001	28.6283	28.2234	28.2708	28.2934	NaN	S	161	ARAPRAAAAAATAPPSPGPAQPGPRAQRAAP	AAAAAATAPPS(1)PGPAQPGPR	___1	DNA dependent Protein kinase substrate motif;ERK1,2 kinase substrate motif;G protein-coupled receptor kinase 1 substrate motif;GSK-3, ERK1, ERK2, CDK5 substrate motif;WW domain binding motif		+	CST;HTP	0.99993	2.31679e-11	186.72	161	41.5332
UID8357	P07737	Profilin-1	PFN1	-0.0466038	0.0286712	0.00788251	0.277578	26.4621	25.9864	26.8555	26.7483	25.2051	26.1684	26.3975	25.4727	26.6501	26.6569	26.668	25.3631	Y	7;7;86	_________MAGWNAYIDNLMADGTCQDAAI	AGWNAY(1)IDNLMADGTCQDAAIVGYK	___1			+	HTP	1	2.31778e-12	146.39	7	78.5091
UID6245	Q9H6F5	Coiled-coil domain-containing protein 86	CCDC86	0.0319864	0.0287562	0.0312927	0.0558722	29.1249	28.915	28.3882	29.662	30.4197	30.686	29.6573	30.5323	29.5673	29.9141	29.4953	NaN	S	18;12	TPLRRSRRLGGLRPESPESLTSVSRTRRALV	LGGLRPES(1)PESLTSVSR	___1	14-3-3 domain binding motif;AMP-activated protein kinase substrate motif;b-Adrenergic Receptor kinase substrate motif;Calmodulin-dependent protein kinase II substrate motif;Casein kinase II substrate motif;ERK1,2 kinase substrate motif;GSK-3, ERK1, ERK2, CDK5 substrate motif;HMGCoA Reductase kinase substrate motif;PKA kinase substrate motif;PKC kinase substrate motif;WW domain binding motif		+	CST;HTP	1	3.81718e-59	317.31	18	63.9946
UID2366	P11388	DNA topoisomerase 2-alpha	TOP2A	0.0530298	0.0287656	0.0103304	0.266016	NaN	NaN	30.2593	30.7559	NaN	31.7651	31.9235	31.9434	30.882	NaN	30.5717	NaN	S	1393;1419;1429;1474	DLEADDVKGSVPLSSSPPATHFPDETEITNP	GS(0.001)VPLS(0.006)S(0.094)S(0.897)PPAT(0.002)HFPDETEITNPVPK	___1	ERK1,2 kinase substrate motif;G protein-coupled receptor kinase 1 substrate motif;GSK-3, ERK1, ERK2, CDK5 substrate motif;MDC1 BRCT domain binding motif;Plk1 PBD domain binding motif;WW domain binding motif	ERK1;CDK1;ERK2	+	CST;HTP;LTP	0.897173	4.07337e-50	211.77	1393	9.79066
UID7588	O75533	Splicing factor 3B subunit 1	SF3B1	0.0286859	0.0287903	-0.00284011	0.452658	27.6125	27.9264	26.6398	27.6887	27.9079	28.4938	27.6119	27.8398	27.3665	27.4591	NaN	NaN	T	227	PKKLSSWDQAETPGHTPSLRWDETPGRAKGS	KLS(0.41)S(0.579)WDQAET(0.011)PGHT(0.998)PS(0.001)LR	___1	GSK-3, ERK1, ERK2, CDK5 substrate motif;WW domain binding motif		+	CST;HTP	0.998494	3.22862e-10	199.99	227	28.519
UID1705	O14579	Coatomer subunit epsilon	COPE	0.0148991	0.0288079	0.0101671	0.167673	25.781	26.1721	25.7774	26.3533	26.4013	26.7557	26.408	26.343	26.2334	26.2369	26.1446	NaN	S	99;99;99	VRMFADYLAHESRRDSIVAELDREMSRSVDV	RDS(1)IVAELDR	___1	14-3-3 domain binding motif;Aurora-A kinase substrate motif;b-Adrenergic Receptor kinase substrate motif;Calmodulin-dependent protein kinase II substrate motif;MAPKAPK2 kinase substrate motif;PAK2 kinase substrate motif;Phosphorylase kinase substrate motif;PKA kinase substrate motif;PKC epsilon kinase substrate motif;PKC kinase substrate motif		+	CST;HTP	1	0.000182406	157.2	99	128.951
UID3415	Q08J23	tRNA (cytosine(34)-C(5))-methyltransferase	NSUN2	0.0394759	0.0288166	-0.0282447	0.0388705	NaN	26.9957	26.8208	27.2679	27.0801	27.767	26.6598	27.4506	26.1444	26.6988	26.6691	NaN	S	751;716;515	QRAGEPNSPDAEEANSPDVTAGCDPAGVHPP	AGEPNSPDAEEANS(0.999)PDVT(0.001)AGCDPAGVHPPR	___1	Casein kinase I substrate motif;ERK1,2 kinase substrate motif;G protein-coupled receptor kinase 1 substrate motif;GSK-3, ERK1, ERK2, CDK5 substrate motif;WW domain binding motif		+	CST;HTP	0.998982	8.69801e-13	137.5	751	30.3383
UID978	Q13428	Treacle protein	TCOF1	-0.0271333	0.0289068	0.00736511	0.346214	31.8037	31.2588	30.4311	30.7987	30.3329	30.9015	30.9237	30.4427	30.9115	31.5008	31.2841	NaN	S	381;381;381;381;381;381;233;381;381;381;304;304	GKTSQVGAASAPAKESPRKGAAPAPPGKTGP	AASAPAKES(1)PR	___1	b-Adrenergic Receptor kinase substrate motif;Cdc2 kinase substrate motif;CDK kinase substrate motif;CDK1,2,4,6 kinase substrate motif;ERK1,2 kinase substrate motif;Growth associated histone HI kinase substrate motif;GSK-3, ERK1, ERK2, CDK5 substrate motif;PKA kinase substrate motif;PKC kinase substrate motif;WW domain binding motif		+	CST;HTP	1	3.20267e-58	308.21	381	141.723
UID542	B9EGQ5	Protein Wiz	WIZ	0.0284783	0.0289617	0.0152973	0.0853247	NaN	25.3679	NaN	25.4712	25.9094	26.4531	26.0104	26.4377	NaN	25.8088	25.5722	NaN	S	315;1182;318;1134;451;448;277	PGSSLEARSPSDLHISPLAKKLPPPPGSPLG	SPSDLHIS(1)PLAK	___1	ERK1,2 kinase substrate motif;GSK-3, ERK1, ERK2, CDK5 substrate motif;WW domain binding motif		+	HTP	1	0.000159796	143.58	315	83.6113
UID5998	Q9BWT3-2	Poly(A) polymerase gamma	PAPOLG	0.0405689	0.0289689	0.0367402	0.0830371	26.5364	27.1393	26.1399	NaN	NaN	28.1827	NaN	27.9568	27.3389	NaN	27.2439	NaN	S	648;648;316	GMSNITKTVTPKRSHSPSIDGTPKRLKDVEK	SHS(1)PSIDGTPK	___1	14-3-3 domain binding motif;Calmodulin-dependent protein kinase II substrate motif;Casein kinase II substrate motif;ERK1,2 kinase substrate motif;GSK-3, ERK1, ERK2, CDK5 substrate motif;PKA kinase substrate motif;PKC kinase substrate motif;WW domain binding motif		+	HTP	0.999916	2.07913e-05	198.33	648	40.7549
UID7630	P06400	Retinoblastoma-associated protein	RB1	0.018491	0.0290173	0.0268398	0.00800742	29.1064	29.5388	29.2068	29.1324	30.2635	30.3499	30.0537	30.0513	29.6481	30.0278	29.71	25.3129	T	373	RKSNLDEEVNVIPPHTPVRTVMNTIQQLMMI	KSNLDEEVNVIPPHT(1)PVR	___1	Cdc2 kinase substrate motif;CDK1,2,4,6 kinase substrate motif;ERK1,2 kinase substrate motif;G protein-coupled receptor kinase 1 substrate motif;GSK3, Erk1, Erk2 and CDK5 kinase motif;GSK-3, ERK1, ERK2, CDK5 substrate motif;WW domain binding motif	CDK1;UL97;CDK2;CDK4	+	CST;HTP;LTP	1	3.75301e-93	355.76	373	217.96
UID5153	Q8NG27-3	E3 ubiquitin-protein ligase Praja-1	PJA1	0.074891	0.0291688	-0.0185225	0.271249	NaN	NaN	26.4901	26.9901	NaN	27.7806	NaN	27.8305	25.9482	27.1054	26.1433	NaN	S	210;265	SAEEPVVRPKIRNLASPNCVKPKIFFDTDDD	NLAS(1)PNCVKPK	___1	AMP-activated protein kinase substrate motif;ERK1,2 kinase substrate motif;GSK-3, ERK1, ERK2, CDK5 substrate motif;WW domain binding motif		+	HTP	1	0.000428287	142.97	210	131.172
UID4689	Q7Z417	Nuclear fragile X mental retardation-interacting protein 2	NUFIP2	0.0390156	0.0292048	0.0186857	0.202176	26.8554	27.756	27.0073	27.789	28.5327	28.7101	28.0243	28.6051	27.8846	27.5324	NaN	NaN	S	572	EHPVFPKAYELEKRTSPQVLGSILKSGTTSE	RT(0.169)S(0.831)PQVLGSILK	___1	AMP-activated protein kinase substrate motif;Calmodulin-dependent protein kinase II substrate motif;Chk1 kinase substrate motif;ERK1,2 kinase substrate motif;GSK-3, ERK1, ERK2, CDK5 substrate motif;PAK2 kinase substrate motif;PKA kinase substrate motif;PKC kinase substrate motif;WW domain binding motif		+	CST;HTP	0.831383	2.90446e-07	182.57	572	6.929
UID992	Q13428	Treacle protein	TCOF1	0.0501719	0.0293933	0.0582596	0.0837916	26.478	25.894	26.3556	28.4726	29.2565	29.5798	27.9963	28.7352	27.6897	28.1292	27.8945	NaN	S	156;156;156;156;156;156;156;156;156;156;156;156	HPATGKTVANLLSGKSPRKSAEPSANTTLVS	TVANLLSGKS(1)PR	___1	Cdc2 kinase substrate motif;CDK kinase substrate motif;CDK1,2,4,6 kinase substrate motif;ERK1,2 kinase substrate motif;G protein-coupled receptor kinase 1 substrate motif;Growth associated histone HI kinase substrate motif;GSK3 kinase substrate motif;GSK-3, ERK1, ERK2, CDK5 substrate motif;PKA kinase substrate motif;PKC kinase substrate motif;WW domain binding motif	CDK1	+	CST;HTP	0.999816	1.31439e-08	222.55	156	37.3472
UID1361	H0Y6H0	Lysine-specific histone demethylase 1B	KDM1B	-0.0293996	0.0294257	0.0359595	0.0766253	26.1602	26.7187	25.4918	26.9865	26.8832	26.0295	26.6487	26.276	27.0234	26.885	27.1039	NaN	S	247;247	PSCTSTNRAAATGNASPGKLEHSKAALSVHV	AAATGNAS(1)PGKLEHSK	___1	Cdc2 kinase substrate motif;CDK kinase substrate motif;CDK1,2,4,6 kinase substrate motif;ERK1,2 kinase substrate motif;GSK-3, ERK1, ERK2, CDK5 substrate motif;WW domain binding motif		+	HTP	1	6.09837e-70	331.4	247	110.782
UID4577	Q6VMQ6-4	Activating transcription factor 7-interacting protein 1	ATF7IP	0.0382848	0.029473	0.00716819	0.367215	24.678	24.9377	NaN	25.7531	25.5254	26.192	NaN	26.0638	25.4025	25.0213	25.3205	NaN	S	567;559;558;558	RPSEKNEFSRRKRSKSEDMDNVQSKRRRYME	S(0.003)KS(0.997)EDMDNVQSK	___1	14-3-3 domain binding motif;Akt kinase substrate motif;Calmodulin-dependent protein kinase II substrate motif;G protein-coupled receptor kinase 1 substrate motif;MAPKAPK1 kinase substrate motif;PKA kinase substrate motif;PKC kinase substrate motif		+	CST;HTP	0.996583	1.26206e-08	222.88	567	24.6485
UID4255	Q5T200	Zinc finger CCCH domain-containing protein 13	ZC3H13	0.00962311	0.0295114	0.0170635	0.0160427	28.3292	28.3802	28.2252	28.642	NaN	28.9505	NaN	28.898	28.6643	28.8418	28.6898	NaN	S	877;877	RLLSQVVRPQESRSLSPSHLTEDRQGRWKEE	SLS(1)PSHLTEDR	___1	14-3-3 domain binding motif;Calmodulin-dependent protein kinase II substrate motif;Casein kinase II substrate motif;ERK1,2 kinase substrate motif;GSK-3, ERK1, ERK2, CDK5 substrate motif;MAPKAPK2 kinase substrate motif;PKA kinase substrate motif;PKC kinase substrate motif;WW domain binding motif		+	CST;HTP	0.99994	7.00166e-05	145.31	877	42.3703
UID15328	Q9UNE7	E3 ubiquitin-protein ligase CHIP	STUB1	0.0327835	0.0296343	0.0193388	0.0706007	25.8461	NaN	26.076	NaN	26.9555	27.3786	26.3582	26.9722	26.4839	26.3683	26.0821	NaN	S	19;19	KEEKEGGARLGAGGGSPEKSPSAQELKEQGN	LGAGGGS(1)PEK	___2	Casein kinase II substrate motif;Cdc2 kinase substrate motif;CDK kinase substrate motif;CDK1,2,4,6 kinase substrate motif;ERK1,2 kinase substrate motif;G protein-coupled receptor kinase 1 substrate motif;GSK3 kinase substrate motif;GSK-3, ERK1, ERK2, CDK5 substrate motif;WW domain binding motif		+	CST;HTP	1	9.58384e-52	293.08	19	69.3425
UID15329	Q9UNE7	E3 ubiquitin-protein ligase CHIP	STUB1	0.0327835	0.0296343	0.0193388	0.0706007	25.8461	NaN	26.076	NaN	26.9555	27.3786	26.3582	26.9722	26.4839	26.3683	26.0821	NaN	S	23;23	EGGARLGAGGGSPEKSPSAQELKEQGNRLFV	LGAGGGS(1)PEKS(0.999)PS(0.001)AQELK	___2	Casein kinase II substrate motif;ERK1,2 kinase substrate motif;Growth associated histone HI kinase substrate motif;GSK-3, ERK1, ERK2, CDK5 substrate motif;MAPKAPK2 kinase substrate motif;WW domain binding motif		+	CST;HTP	0.999081	3.32492e-30	259.64	23	30.3623
UID303	A0A0G2JNZ2	Protein scribble homolog	SCRIB	0.012746	0.0297046	0.00700152	0.333312	28.7827	29.1864	28.1805	29.3155	29.3063	29.4316	29.0381	29.2806	29.0165	28.8865	29.1172	NaN	S	1348;1348;1348;1348;1267;1267;344	PEDAPAQPPTPGPAASPEQLSFRERQKYFEL	AFAAVPTSHPPEDAPAQPPT(0.001)PGPAAS(0.997)PEQLS(0.003)FR	___1	Casein kinase II substrate motif;ERK1,2 kinase substrate motif;GSK-3, ERK1, ERK2, CDK5 substrate motif;WW domain binding motif		+	CST;HTP	0.996715	1.50341e-18	145.31	1348	25.9601
UID3528	Q13033	Striatin-3	STRN3	0.039247	0.029757	-0.0174871	0.274161	NaN	26.0347	24.9417	25.9755	25.9653	26.6952	25.5681	25.9331	NaN	25.3359	25.3473	NaN	S	229;229;110;229	SVETKNLEQILNGGESPKQKGQEIKRSSGDV	NLEQILNGGES(1)PKQK	___1	b-Adrenergic Receptor kinase substrate motif;ERK1,2 kinase substrate motif;Growth associated histone HI kinase substrate motif;GSK-3, ERK1, ERK2, CDK5 substrate motif;PKA kinase substrate motif;PKC kinase substrate motif;WW domain binding motif		+	CST;HTP	1	3.24343e-50	305.98	229	81.3567
UID971	Q13330-3	Metastasis-associated protein MTA1	MTA1	0.0300022	0.0299593	0.0028314	0.381158	NaN	26.236	25.8781	26.2448	26.8514	27.1399	26.2189	26.6733	26.0795	26.0576	26.3757	NaN	S	522;522;314;58;505	AIKAECTARLPEASQSPLVLKQAVRKPLEAV	LPEASQS(1)PLVLK	___1	ERK1,2 kinase substrate motif;GSK-3, ERK1, ERK2, CDK5 substrate motif;WW domain binding motif	CDK2	+	CST;HTP;LTP	0.999961	1.62055e-07	193.51	505	44.0852
UID5741	Q96SB4	SRSF protein kinase 1	SRPK1	0.032608	0.02998	-0.017148	0.0903794	28.802	28.8399	29.2175	29.4612	29.455	29.6146	28.7414	29.7629	29.0162	28.5628	28.6307	NaN	S	51;67;35;222;67	HSESDLPEQEEEILGSDDDEQEDPNDYCKGG	GSAPHSESDLPEQEEEILGS(1)DDDEQEDPNDYCK	___1	Casein kinase II substrate motif;Pyruvate dehydrogenase kinase substrate motif	CK2A1;CK2A2	+	CST;HTP;LTP	1	2.91222e-25	158.61	51	92.3112
UID2658	P33316	Deoxyuridine 5'-triphosphate nucleotidohydrolase, mitochondrial	DUT	0.0207538	0.0299834	-0.0106896	0.161838	NaN	25.8947	25.4579	25.5831	25.756	26.0701	25.5744	25.8986	25.3856	25.3159	25.6663	NaN	S	99;99	KAGGSPAPGPETPAISPSKRARPAEVGGMQL	AGGSPAPGPET(0.006)PAIS(0.983)PS(0.011)KR	___1	Casein kinase II substrate motif;Cdc2 kinase substrate motif;CDK kinase substrate motif;CDK1,2,4,6 kinase substrate motif;ERK1,2 kinase substrate motif;GSK-3, ERK1, ERK2, CDK5 substrate motif;WW domain binding motif	CDK1	+	HTP	0.982811	2.45766e-05	109.68	99	19.5838
UID6321	Q9H9J4-2	Ubiquitin carboxyl-terminal hydrolase 42	USP42	0.0707504	0.0300773	-0.0183807	0.291509	27.2058	26.9911	25.4474	26.6799	26.9347	28.3476	27.8799	27.0924	26.885	26.3446	25.5041	NaN	S	1133;1133;979	RAGAPHALAPHPDRFSHDRTALVAGDNCNLS	AGAPHALAPHPDRFS(1)HDR	___1	Casein kinase I substrate motif;G protein-coupled receptor kinase 1 substrate motif;PKA kinase substrate motif;PKC kinase substrate motif		+	CST;HTP	1	5.4937e-09	189.82	1133	96.1312
UID1943	O60566	Mitotic checkpoint serine/threonine-protein kinase BUB1 beta	BUB1B	0.0167373	0.0301181	0.0303631	0.0612004	28.0168	28.8706	27.9071	28.9016	29.4313	29.6305	29.1221	29.2853	29.1059	28.851	29.1288	NaN	S	670;684	ACGTIYSQTLSIKKLSPIIEDSREATHSSGF	KLS(1)PIIEDSR	___1	ERK1,2 kinase substrate motif;GSK-3, ERK1, ERK2, CDK5 substrate motif;PKA kinase substrate motif;PKC kinase substrate motif;WW domain binding motif	CDK1;TTK	+	HTP;LTP	1	0.000180474	144.51	670	100.129
UID3687	Q13625	Apoptosis-stimulating of p53 protein 2	TP53BP2	0.0262231	0.0301209	-0.00434793	0.405	25.4556	26.5234	26.1461	26.4672	26.4094	26.8051	NaN	26.4282	26.3072	26.0477	25.8533	NaN	S	737;743;614	RKKLSNAPRPLKKRSSITEPEGPNGPNIQKL	RS(0.005)S(0.994)ITEPEGPNGPNIQK	___1	Aurora-A kinase substrate motif;Calmodulin-dependent protein kinase II substrate motif;Casein kinase II substrate motif;Chk1 kinase substrate motif;G protein-coupled receptor kinase 1 substrate motif;MDC1 BRCT domain binding motif;PAK2 kinase substrate motif;Phosphorylase kinase substrate motif;Pim1 kinase substrate sequence;PKA kinase substrate motif;PKC kinase substrate motif;Plk1 PBD domain bi…		+	HTP	0.994182	9.80706e-39	269.72	737	22.6323
UID6685	Q9P2Y4	Zinc finger protein 219	ZNF219	0.0187454	0.0301264	-0.00899237	0.293428	NaN	26.3105	25.9275	26.8529	26.7197	26.6197	26.1911	26.6393	26.327	26.0828	26.1896	NaN	S	16;16;16;16;53;62;16	MEGSRPRAPSGHLAPSPPAFDGELDLQRYSN	APSGHLAPS(1)PPAFDGELDLQR	___1	DNA dependent Protein kinase substrate motif;ERK1,2 kinase substrate motif;GSK-3, ERK1, ERK2, CDK5 substrate motif;WW domain binding motif		+	CST;HTP	0.999962	2.01746e-05	106.75	16	44.1922
UID6433	Q9NQW6	Actin-binding protein anillin	ANLN	0.0321118	0.0301599	0.0428805	0.151348	NaN	NaN	24.7839	26.3301	27.126	26.7542	26.5754	27.2267	26.1029	26.6828	26.1983	NaN	S	323;323	SCEGQNPELLPKTPISPLKTGVSKPIVKSTL	TPIS(1)PLK	___1	Cdc2 kinase substrate motif;CDK kinase substrate motif;CDK1,2,4,6 kinase substrate motif;CDK4 kinase substrate motif;ERK1,2 kinase substrate motif;G protein-coupled receptor kinase 1 substrate motif;GSK-3, ERK1, ERK2, CDK5 substrate motif;PKA kinase substrate motif;WW domain binding motif		+	CST;HTP	1	0.00473098	186.54	323	113.569
UID4130	Q53GS9	U4/U6.U5 tri-snRNP-associated protein 2	USP39	0.0538375	0.030191	0.00377682	0.450205	25.7723	26.6127	26.0769	27.5669	27.6357	27.4017	26.9767	28.3347	25.9834	26.8986	26.848	NaN	S	82;82;82;82	VPFVRVKREREVDEDSEPEREVRAKNGRVDS	EVDEDS(1)EPEREVR	___1	b-Adrenergic Receptor kinase substrate motif;Casein kinase I substrate motif;Casein kinase II substrate motif;G protein-coupled receptor kinase 1 substrate motif		+	CST;HTP	1	2.47717e-32	291.75	82	79.6515
UID4783	Q86UP2-4	Kinectin	KTN1	0.0184689	0.0302018	-0.00486058	0.288433	28.2704	28.2208	27.8562	28.3423	28.3399	28.6593	28.2985	28.46	27.9082	28.2898	28.035	NaN	S	75;75;75;75	KKNKKKEIQNGNLHESDSESVPRDFKLSDAL	EIQNGNLHES(1)DSESVPR	___1	b-Adrenergic Receptor kinase substrate motif;Casein kinase II substrate motif;G protein-coupled receptor kinase 1 substrate motif;GSK3 kinase substrate motif		+	CST;HTP	0.999999	9.33501e-72	340.52	75	59.0261
UID507	E7ETD6	Nucleosome-remodeling factor subunit BPTF	BPTF	0.0374787	0.0303051	0.0130169	0.228873	NaN	25.5857	25.5806	NaN	26.4346	26.9283	26.2753	26.3395	25.4509	25.8114	26.1828	NaN	S	1092;1092;1092;1231;1231;1168;1105	GIGKTSTNSSKNLSESPVITKAKEGCQSDSM	NLSES(0.999)PVIT(0.001)K	___1	b-Adrenergic Receptor kinase substrate motif;ERK1,2 kinase substrate motif;G protein-coupled receptor kinase 1 substrate motif;GSK-3, ERK1, ERK2, CDK5 substrate motif;WW domain binding motif		+	CST;HTP	0.999478	0.000195683	151.85	1092	32.825
UID1185	F5GZK9	mRNA-decapping enzyme 1B	DCP1B	-0.0694484	0.0303668	-0.00452853	0.453171	27.6659	26.3165	NaN	NaN	NaN	25.6	NaN	25.6842	26.4343	27.5493	26.7362	NaN	S	157;181;283	QGVVRSLSYEEPRRHSPPIEKQLCPAIQKLM	RHS(1)PPIEK	___1	14-3-3 domain binding motif;Calmodulin-dependent protein kinase II substrate motif;ERK1,2 kinase substrate motif;GSK-3, ERK1, ERK2, CDK5 substrate motif;PAK2 kinase substrate motif;PKA kinase substrate motif;PKC epsilon kinase substrate motif;PKC kinase substrate motif;WW domain binding motif		+	CST;HTP	1	0.00292902	140.78	157	140.78
UID1922	O60343-2	TBC1 domain family member 4	TBC1D4	0.0422836	0.03039	-0.00157697	0.459334	25.5552	26.106	25.4605	25.9446	26.8664	26.5356	25.8872	26.7266	25.2891	25.9405	25.9857	NaN	S	666;666;666;178	KRKLNLQDGRAQGVRSPLLRQSSSEQCSDGE	AQGVRS(1)PLLR	___1	ERK1,2 kinase substrate motif;Growth associated histone HI kinase substrate motif;GSK-3, ERK1, ERK2, CDK5 substrate motif;WW domain binding motif		+	CST;HTP;LTP	1	0.000450609	156.36	666	92.1898
UID2742	P40763-2	Signal transducer and activator of transcription 3;Signal transducer and activator of transcription	STAT3	0.0172944	0.0306932	-0.00563349	0.328747	25.8943	26.1582	25.8987	26.6193	26.2366	26.535	26.1766	26.471	25.9148	25.984	26.2234	NaN	S	726;727;629	CVTPTTCSNTIDLPMSPRTLDSLMQFGNNGE	FICVTPTTCSNTIDLPMS(1)PR	___1	Casein kinase II substrate motif;ERK1,2 kinase substrate motif;Growth associated histone HI kinase substrate motif;GSK-3, ERK1, ERK2, CDK5 substrate motif;PKA kinase substrate motif;PKC kinase substrate motif;WW domain binding motif	PKCD;IRAK1;JNK2 iso2;P38A;mTOR;CDK5;NEK6;PKCE;JNK1;RSK2	+	CST;HTP;LTP	1	1.1791e-34	265.64	726	64.8433
UID6478	Q9NSV4-4	Protein diaphanous homolog 3	DIAPH3	0.019199	0.0307054	0.0136478	0.148026	25.8507	25.7538	25.4284	26.2067	26.2089	26.5037	26.4914	26.4131	26.2464	25.8687	26.0505	NaN	S	1082;1093;1093;1023;1047;830	RRKRTPMPKDVRQSLSPMSQRPVLKVCNHEN	QSLS(1)PMSQRPVLK	___1	Casein kinase II substrate motif;ERK1,2 kinase substrate motif;GSK-3, ERK1, ERK2, CDK5 substrate motif;WW domain binding motif		+	HTP	0.999983	1.11771e-06	189.3	1082	50.5285
UID8081	Q8TEM1	Nuclear pore membrane glycoprotein 210	NUP210	0.0323907	0.0307227	-0.00604695	0.359333	27.4923	27.8025	26.9514	27.722	27.7909	28.1135	28.0116	28.0786	27.4995	NaN	27.2546	NaN	T	1844	HTVCTPRDLAVPAALTPRASPGHSPHYFAAS	DLAVPAALT(1)PR	___1	G protein-coupled receptor kinase 1 substrate motif;Growth associated histone HI kinase substrate motif;GSK-3, ERK1, ERK2, CDK5 substrate motif;PKA kinase substrate motif;PKC kinase substrate motif;RAF1 kinase substrate motif;WW domain binding motif		+	CST;HTP	1	0.00175215	143.42	1844	118.367
UID4646	Q7L4I2	Arginine/serine-rich coiled-coil protein 2	RSRC2	0.0357776	0.0307393	-0.0013609	0.454693	28.8347	29.1488	29.2371	29.3844	30.0873	29.7745	29.3295	30.2288	29.0489	29.5365	28.7859	NaN	S	32;32	SPDRDKKKEQSEVSVSPRASKHHYSRSRSRS	KKEQSEVSVS(1)PR	___1	ERK1,2 kinase substrate motif;G protein-coupled receptor kinase 1 substrate motif;Growth associated histone HI kinase substrate motif;GSK3 kinase substrate motif;GSK-3, ERK1, ERK2, CDK5 substrate motif;PKA kinase substrate motif;PKC kinase substrate motif;WW domain binding motif		+	CST;HTP	1	5.953e-60	346.54	32	65.9565
UID5875	Q9BQG0	Myb-binding protein 1A	MYBBP1A	0.0118012	0.0308439	0.0162778	0.0197279	27.9966	28.2508	NaN	28.3126	28.6115	28.9829	28.6623	28.7058	28.593	28.4509	28.4756	NaN	S	1163;1163;1083	KLEKKDAKEIPSATQSPISKKRKKKGFLPET	EIPSATQS(0.979)PIS(0.021)K	___1	Casein kinase II substrate motif;ERK1,2 kinase substrate motif;GSK-3, ERK1, ERK2, CDK5 substrate motif;MAPKAPK2 kinase substrate motif;WW domain binding motif		+	CST;HTP	0.978954	0.000116701	151.7	1163	16.6817
UID6044	Q9BYW2	Histone-lysine N-methyltransferase SETD2	SETD2	0.0374889	0.0309026	0.0200133	0.321715	NaN	NaN	24.4323	25.695	26.2105	25.8448	NaN	26.1931	25.5627	25.2648	NaN	NaN	S	131;131;131;87	MKMEIGDTLSTAEESSPPKSRVELGKIHFKK	MEIGDTLSTAEES(0.039)S(0.961)PPK	___1	Casein kinase I substrate motif;Cdc2 kinase substrate motif;CDK kinase substrate motif;CDK1,2,4,6 kinase substrate motif;ERK1,2 kinase substrate motif;G protein-coupled receptor kinase 1 substrate motif;Growth associated histone HI kinase substrate motif;GSK3 kinase substrate motif;GSK-3, ERK1, ERK2, CDK5 substrate motif;MDC1 BRCT domain binding motif;Plk1 PBD domain binding motif;WW domain bindi…		+	HTP	0.961183	6.6035e-40	285.19	131	13.938
UID5256	Q8WUA4	General transcription factor 3C polypeptide 2	GTF3C2	0.047261	0.0309318	0.00572929	0.274107	27.4915	27.529	27.2658	26.9835	27.7827	29.2396	27.9716	28.364	27.2461	27.4584	27.5739	NaN	S	901;410	NAMFQPSSPTRRPGFSPTSHRLLPTP_____	RPGFS(0.999)PT(0.001)SHR	___1	Casein kinase II substrate motif;ERK1,2 kinase substrate motif;GSK-3, ERK1, ERK2, CDK5 substrate motif;WW domain binding motif		+	CST;HTP	0.999151	0.000184368	123.75	901	30.8387
UID7178	Q9Y385	Ubiquitin-conjugating enzyme E2 J1	UBE2J1	0.0679656	0.0309547	-0.00113282	0.481702	NaN	24.8348	24.8399	25.7128	26.2249	26.4096	NaN	26.3276	25.2729	24.946	NaN	NaN	S	251	SFHQPTQPVAKNTSMSPRQRRAQQQSQRRLS	NTS(0.001)MS(0.999)PR	___1	ERK1,2 kinase substrate motif;Growth associated histone HI kinase substrate motif;GSK-3, ERK1, ERK2, CDK5 substrate motif;PKA kinase substrate motif;PKC kinase substrate motif;WW domain binding motif		+	HTP	0.998553	0.0233763	109.44	251	28.3968
UID44	A0A087WUT6	Eukaryotic translation initiation factor 5B	EIF5B	0.02205	0.0312392	-0.00898375	0.130663	NaN	26.4281	NaN	26.3355	26.6565	26.6543	26.4041	26.7724	26.313	NaN	26.123	NaN	S	1168;1168	KGQEVCVKIEPIPGESPKMFGRHFEATDILV	IEPIPGES(1)PK	___1	b-Adrenergic Receptor kinase substrate motif;ERK1,2 kinase substrate motif;Growth associated histone HI kinase substrate motif;GSK-3, ERK1, ERK2, CDK5 substrate motif;PKA kinase substrate motif;PKC kinase substrate motif;WW domain binding motif		+	CST;HTP	1	0.00787028	100.93	1168	75.4785
UID1842	O43399	Tumor protein D54	TPD52L2	0.0450895	0.0312519	-0.0246151	0.143024	26.8357	27.7673	27.2021	27.8982	27.3867	28.4962	27.2315	28.1569	NaN	26.8603	27.0634	NaN	S	12;12;12;12;12;12;12;12	____MDSAGQDINLNSPNKGLLSDSMTDVPV	MDSAGQDINLNS(1)PNK	___1	Cdc2 kinase substrate motif;CDK kinase substrate motif;CDK1,2,4,6 kinase substrate motif;ERK1,2 kinase substrate motif;GSK-3, ERK1, ERK2, CDK5 substrate motif;WW domain binding motif		+	HTP	1	2.85253e-34	207.55	12	150.218
UID2781	P42684-4	Abelson tyrosine-protein kinase 2	ABL2	0.0328558	0.0312773	0.000546242	0.483719	26.2983	26.8083	26.4793	26.9347	27.2278	27.4121	26.8289	27.5468	26.5536	27.0037	26.3635	NaN	S	595;610;616;631;595;610;616;631	ASSGSPALPRKQRDKSPSSLLEDAKETCFTR	DKS(1)PSSLLEDAK	___1	14-3-3 domain binding motif;Calmodulin-dependent protein kinase II substrate motif;Casein kinase II substrate motif;ERK1,2 kinase substrate motif;Growth associated histone HI kinase substrate motif;GSK-3, ERK1, ERK2, CDK5 substrate motif;MAPKAPK1 kinase substrate motif;PKA kinase substrate motif;PKC kinase substrate motif;WW domain binding motif		+	CST;HTP	0.99999	6.53607e-07	183.81	595	50.383
UID7113	Q9Y217	Myotubularin-related protein 6	MTMR6	0.0305279	0.0313025	-0.00600876	0.396978	25.4106	25.469	25.9809	26.5071	26.6192	26.0829	25.8415	26.5958	NaN	25.7704	25.6986	NaN	S	561	DGILTKELLHSVHPESPNLKTSLCFKEQTLL	ELLHSVHPES(1)PNLK	___1	b-Adrenergic Receptor kinase substrate motif;ERK1,2 kinase substrate motif;GSK-3, ERK1, ERK2, CDK5 substrate motif;WW domain binding motif		+	CST;HTP	1	2.39226e-20	242.92	561	65.5637
UID6727	Q9UFC0	Leucine-rich repeat and WD repeat-containing protein 1	LRWD1	0.034532	0.0313577	0.0180638	0.102494	28.9324	29.4138	29.1714	29.9295	30.3115	31.1842	30.044	30.2681	29.6775	29.7209	29.7967	NaN	S	243;91	RLAALKRPDDVPLSLSPSKRACASPSAQVEG	RPDDVPLSLS(0.999)PS(0.001)K	___1	Casein kinase II substrate motif;Cdc2 kinase substrate motif;CDK kinase substrate motif;CDK1,2,4,6 kinase substrate motif;ERK1,2 kinase substrate motif;GSK-3, ERK1, ERK2, CDK5 substrate motif;WW domain binding motif	CDK2	+	HTP;LTP	0.998612	6.20196e-05	168.74	243	29.4367
UID10783	P13861	cAMP-dependent protein kinase type II-alpha regulatory subunit	PRKAR2A	0.0368216	0.0313839	-0.0397346	0.00443517	27.9411	27.9201	27.8837	27.9193	27.9265	28.1717	27.3477	27.9931	27.3686	27.3818	26.7227	NaN	S	78;78	PPEPGPDRVADAKGDSESEEDEDLEVPVPSR	VADAKGDS(1)ES(1)EEDEDLEVPVPSR	___2	b-Adrenergic Receptor kinase substrate motif;Casein kinase II substrate motif;G protein-coupled receptor kinase 1 substrate motif;PKA kinase substrate motif;PKC kinase substrate motif		+	CST;HTP;LTP	1	6.20229e-49	279.15	78	165.507
UID10784	P13861	cAMP-dependent protein kinase type II-alpha regulatory subunit	PRKAR2A	0.0368216	0.0313839	-0.0397346	0.00443517	27.9411	27.9201	27.8837	27.9193	27.9265	28.1717	27.3477	27.9931	27.3686	27.3818	26.7227	NaN	S	80;80	EPGPDRVADAKGDSESEEDEDLEVPVPSRFN	VADAKGDS(1)ES(1)EEDEDLEVPVPSR	___2	b-Adrenergic Receptor kinase substrate motif;Casein kinase I substrate motif;Casein kinase II substrate motif;G protein-coupled receptor kinase 1 substrate motif;Pyruvate dehydrogenase kinase substrate motif		+	CST;HTP;LTP	1	6.20229e-49	279.15	80	164.637
UID6772	Q9UHR4	Brain-specific angiogenesis inhibitor 1-associated protein 2-like protein 1	BAIAP2L1	0.0335678	0.0315267	0.00297474	0.403694	NaN	25.9347	26.3518	26.4386	NaN	27.0144	NaN	26.8154	26.3407	26.2511	NaN	NaN	S	414	LLEENETEAVTVPTPSPTPVRSISTVNLSEN	LLEENETEAVT(0.001)VPT(0.108)PS(0.83)PT(0.061)PVR	___1	Casein kinase II substrate motif;DNA dependent Protein kinase substrate motif;ERK1,2 kinase substrate motif;GSK-3, ERK1, ERK2, CDK5 substrate motif;WW domain binding motif		+	CST;HTP	0.830385	1.28405e-14	201.8	414	8.86162
UID1925	O60343-2	TBC1 domain family member 4	TBC1D4	0.0290956	0.0315441	0.0165377	0.16271	25.4919	25.9952	NaN	26.1858	26.9824	26.7682	26.5861	26.5553	25.9137	26.4933	26.1614	NaN	S	588;588;588;100	NIFSRGANRMRGRLGSVDSFERSNSLASEKD	LGS(1)VDSFER	___1	14-3-3 domain binding motif;Akt kinase substrate motif;Calmodulin-dependent protein kinase II substrate motif;Casein kinase II substrate motif;MAPKAPK1 kinase substrate motif;p70 Ribosomal S6 kinase substrate motif;Phosphorylase kinase substrate motif;PKA kinase substrate motif;PKC kinase substrate motif	Chk1;Akt1	+	CST;HTP;LTP	1	0.00139424	168.05	588	77.0842
UID2364	P11387	DNA topoisomerase 1	TOP1	-0.016452	0.0316366	0.042109	0.0467369	26.414	26.7995	25.4652	26.7708	26.9213	26.6506	26.7965	26.9731	27.2292	26.9497	27.2505	NaN	S	10	______MSGDHLHNDSQIEADFRLNDSHKHK	SGDHLHNDS(1)QIEADFR	___1	ATM kinase substrate motif;b-Adrenergic Receptor kinase substrate motif;Casein kinase II substrate motif;DNA dependent Protein kinase substrate motif;G protein-coupled receptor kinase 1 substrate motif	CK2A1	+	HTP;LTP	1	8.05704e-85	358.65	10	128.182
UID2846	P46821	Microtubule-associated protein 1B;MAP1B heavy chain;MAP1 light chain LC1	MAP1B	0.0242885	0.0317271	-0.0056718	0.314912	29.0334	29.394	29.0051	29.6962	29.5916	30.07	29.296	29.6924	29.2664	29.3329	28.9025	NaN	S	1378	FEFSDAKDENERASVSPMDEPVPDSESPIEK	AS(0.001)VS(0.999)PMDEPVPDSESPIEK	___1	Casein kinase II substrate motif;ERK1,2 kinase substrate motif;GSK-3, ERK1, ERK2, CDK5 substrate motif;Pyruvate dehydrogenase kinase substrate motif;WW domain binding motif		+	HTP	0.998718	7.34303e-41	274.52	1378	28.9146
UID4370	Q5VV41	Rho guanine nucleotide exchange factor 16	ARHGEF16	-0.0322581	0.0318692	0.0258686	0.109748	25.4275	26.3695	NaN	25.9925	25.9233	25.7072	NaN	NaN	26.4011	26.1024	26.6934	NaN	S	107	SLAVASKAKTPARHQSFGAAVLSREAARRDP	HQS(1)FGAAVLSR	___1	14-3-3 domain binding motif;Calmodulin-dependent protein kinase II substrate motif;G protein-coupled receptor kinase 1 substrate motif;PKA kinase substrate motif;PKC kinase substrate motif		+	CST;HTP	1	3.48226e-05	167.03	107	117.839
UID7323	A0A096LNX8	Scavenger receptor class F member 2	SCARF2	0.0305803	0.0319252	-0.00791978	0.378175	26.2359	NaN	NaN	27.0437	27.3918	27.2087	27.1758	26.47	NaN	26.5672	26.4208	NaN	T	841;835;840	TPGPEKAATDLPAPETPRKKTPIQKPPRKKS	AATDLPAPET(1)PR	___1	b-Adrenergic Receptor kinase substrate motif;Cdc2 kinase substrate motif;CDK1,2,4,6 kinase substrate motif;CDK5 kinase substrate motif;ERK1,2 kinase substrate motif;Growth associated histone HI kinase substrate motif;GSK3, Erk1, Erk2 and CDK5 kinase motif;GSK-3, ERK1, ERK2, CDK5 substrate motif;PKA kinase substrate motif;PKC kinase substrate motif;WW domain binding motif		+	CST;HTP	1	0.00242099	143.42	841	92.4742
UID91	E5RGN0	Cyclin-dependent kinase 16	CDK16	0.0306614	0.0320518	0.00180246	0.453228	NaN	25.9875	NaN	26.5285	26.7776	27.3482	26.9146	26.3819	26.0446	26.4309	26.3969	NaN	S	138;90;138;144;212;138;138;138;98	DIRLPEGYLEKLTLNSPIFDKPLSRRLRRVS	LTLNS(1)PIFDKPLSR	___1	ERK1,2 kinase substrate motif;GSK-3, ERK1, ERK2, CDK5 substrate motif;WW domain binding motif	CDK2	+	CST;HTP;LTP	1	1.11016e-13	224.55	138	90.5162
UID6725	Q9UFC0	Leucine-rich repeat and WD repeat-containing protein 1	LRWD1	0.0272443	0.0320713	-0.00830873	0.139034	25.8749	NaN	NaN	25.6744	26.1837	26.5372	25.7197	26.0201	25.6241	25.6291	NaN	NaN	S	259;107	PSKRACASPSAQVEGSPVAGSDGSQPAVKLE	ACASPSAQVEGS(1)PVAGSDGSQPAVK	___1	ERK1,2 kinase substrate motif;GSK-3, ERK1, ERK2, CDK5 substrate motif;WW domain binding motif		+	CST;HTP	1	8.2927e-71	271.67	259	67.2194
UID4036	Q16643	Drebrin	DBN1	0.0120857	0.0320891	0.00145925	0.401299	32.3984	32.798	32.732	32.4152	32.8874	33.0721	32.622	32.9915	32.6391	32.6468	32.5706	25.0112	S	142;142;144;141;79	GAIGQRLSNGLARLSSPVLHRLRLREDENAE	LSS(1)PVLHR	___1	14-3-3 domain binding motif;Calmodulin-dependent protein kinase II substrate motif;Calmodulin-dependent protein kinase IV substrate motif;Chk1 kinase substrate motif;ERK1,2 kinase substrate motif;GSK-3, ERK1, ERK2, CDK5 substrate motif;MDC1 BRCT domain binding motif;PKA kinase substrate motif;PKC kinase substrate motif;Plk1 PBD domain binding motif;WW domain binding motif	CDK5	+	CST;HTP;LTP	0.999997	0.000114026	214.05	142	54.9491
UID2239	P04637	Cellular tumor antigen p53	TP53	0.0214979	0.0321926	0.0277446	0.100309	29.0689	29.3427	28.272	29.7356	29.8919	30.4456	29.9706	30.1533	29.6132	29.9292	29.4674	NaN	S	315;304;276;183;315;315;315;276;156;276;276;183;183;183;156;156	PPGSTKRALPNNTSSSPQPKKKPLDGEYFTL	RALPNNTSSS(1)PQPK	___1	ERK1,2 kinase substrate motif;GSK-3, ERK1, ERK2, CDK5 substrate motif;MDC1 BRCT domain binding motif;Plk1 PBD domain binding motif;WW domain binding motif	AurA;CDK1;CDK2;CDK9	+	HTP;LTP	0.999778	1.68413e-06	178.22	315	36.5526
UID7770	P49006	MARCKS-related protein	MARCKSL1	0.019765	0.0321999	0.0205329	0.0103379	25.9004	26.3252	26.1812	26.0228	26.7818	26.8509	27.1915	26.5633	26.5384	26.4424	26.464	NaN	T	85	PSQGAEAKGEVPPKETPKKKKKFSFKKPFKL	GEVPPKET(1)PKK	___1	b-Adrenergic Receptor kinase substrate motif;Cdc2 kinase substrate motif;CDK1,2,4,6 kinase substrate motif;CDK5 kinase substrate motif;Growth associated histone HI kinase substrate motif;GSK-3, ERK1, ERK2, CDK5 substrate motif;PKA kinase substrate motif;PKC kinase substrate motif;WW domain binding motif		+	CST;HTP	1	0.000962454	152.38	85	57.4251
UID472	Q14004	Cyclin-dependent kinase 13	CDK13	0.0310569	0.0322092	0.000351531	0.49111	25.7919	25.09	25.2926	25.859	25.967	25.8356	25.9809	26.4958	25.342	25.8599	25.3419	NaN	S	525;305;525;156;43;65;122	NHVKDVKKIKIEHAPSPSSGGTLKNDKAKTK	IEHAPS(0.999)PS(0.001)SGGTLK	___1	Casein kinase II substrate motif;DNA dependent Protein kinase substrate motif;ERK1,2 kinase substrate motif;GSK-3, ERK1, ERK2, CDK5 substrate motif;WW domain binding motif		+	HTP	0.999399	1.48792e-05	148.75	525	32.3658
UID6278	Q9H792	Pseudopodium-enriched atypical kinase 1	PEAK1	0.0282647	0.0322121	0.012688	0.192248	NaN	24.8824	NaN	25.4471	25.7925	26.2134	25.4235	26.128	25.397	25.4619	25.3023	NaN	S	854;854	TTKVQKDPSIKPVTPSPSKLVTSPQSEPPAP	VQKDPSIKPVT(0.056)PS(0.836)PS(0.107)K	___1	Casein kinase II substrate motif;Cdc2 kinase substrate motif;CDK kinase substrate motif;CDK1,2,4,6 kinase substrate motif;DNA dependent Protein kinase substrate motif;ERK1,2 kinase substrate motif;GSK-3, ERK1, ERK2, CDK5 substrate motif;WW domain binding motif		+	CST;HTP	0.836101	2.33031e-05	145.55	854	8.91153
UID1598	Q9C0C9	E2/E3 hybrid ubiquitin-protein ligase UBE2O	UBE2O	-0.0486438	0.0322472	-0.0100564	0.309437	26.0753	25.4198	NaN	25.2603	24.8992	23.7188	24.8457	24.7965	25.8394	25.2108	25.1721	NaN	S	411;896	AVPDVERKEDKPEGQSPVKAEWPSETPVLCQ	KEDKPEGQS(1)PVK	___1	Casein kinase I substrate motif;Cdc2 kinase substrate motif;CDK kinase substrate motif;CDK1,2,4,6 kinase substrate motif;ERK1,2 kinase substrate motif;G protein-coupled receptor kinase 1 substrate motif;GSK-3, ERK1, ERK2, CDK5 substrate motif;WW domain binding motif		+	CST;HTP	1	4.46971e-21	272.74	896	115.682
UID2547	P23528	Cofilin-1	CFL1	-0.0182428	0.032317	0.01586	0.138412	31.5555	31.7956	30.8829	31.8806	31.6697	31.2269	31.6791	31.3307	32.1142	31.7259	31.7913	23.8999	S	3;3;41;3	_____________MASGVAVSDGVIKVFNDM	AS(1)GVAVSDGVIK	___1		TESK1;PRKD1;LIMK1;LIMK2;ROCK2	+	CST;HTP;LTP	1	7.29742e-32	248.36	3	99.1607
UID5569	Q96G74-3	OTU domain-containing protein 5	OTUD5	0.045381	0.0323213	-0.003684	0.437212	26.6542	27.1992	27.9771	27.4732	NaN	27.8579	27.9324	28.5914	27.2621	NaN	27.2503	NaN	S	64;64;64;40;40	DRDRDSGVVGARPRASPPPQGPLPGPPGALH	PRAS(1)PPPQGPLPGPPGALHR	___1	ERK1,2 kinase substrate motif;GSK-3, ERK1, ERK2, CDK5 substrate motif;PKA kinase substrate motif;PKC kinase substrate motif;WW domain binding motif		+	HTP	1	5.20039e-07	171.76	64	50.5364
UID6698	Q9UBF8-2	Phosphatidylinositol 4-kinase beta	PI4KB	0.0277136	0.0323316	-0.001297	0.470567	28.4449	28.5429	27.7416	28.9374	28.9988	29.1823	28.6919	28.8943	28.0508	28.491	28.6318	NaN	S	413;440;428;96;96	SVPARIPENRIRSTRSVENLPECGITHEQRA	S(1)VENLPECGITHEQR	___1	AMP-activated protein kinase substrate motif;Casein kinase II substrate motif		+	CST;HTP	1	4.38772e-20	235.02	413	171.629
UID5550	Q96EB6	NAD-dependent protein deacetylase sirtuin-1;SirtT1 75 kDa fragment	SIRT1	0.0251846	0.0326415	-0.00280395	0.459554	26.0004	27.3052	27.6718	27.7855	27.5353	27.7478	27.2003	27.98	26.9608	27.3546	27.0985	NaN	S	14;14	__MADEAALALQPGGSPSAAGADREAASSPA	ADEAALALQPGGS(0.986)PS(0.086)AAGADREAAS(0.482)S(0.447)PAGEPLR	___1	Casein kinase II substrate motif;ERK1,2 kinase substrate motif;G protein-coupled receptor kinase 1 substrate motif;GSK-3, ERK1, ERK2, CDK5 substrate motif;WW domain binding motif		+	CST;HTP;LTP	0.985516	6.38198e-34	190.83	14	18.3585
UID9678	G1UD79	Protein FAM122B	SPACIA2;FAM122B	0.0253771	0.0326816	0.046379	0.0628178	25.1907	25.4772	25.1207	26.7274	27.0588	27.0806	NaN	26.6684	26.3223	26.7248	26.3518	NaN	S	134;134;134;115;115;62	PEKLYSPKRIDFTPVSPAPSPTRGFGKMFVS	RIDFTPVS(1)PAPS(0.877)PT(0.123)R	___2	ERK1,2 kinase substrate motif;G protein-coupled receptor kinase 1 substrate motif;GSK3 kinase substrate motif;GSK-3, ERK1, ERK2, CDK5 substrate motif;WW domain binding motif		+	CST;HTP	0.99984	0.00010358	162.49	134	38.2165
UID9679	G1UD79	Protein FAM122B	SPACIA2;FAM122B	0.0253771	0.0326816	0.046379	0.0628178	25.1907	25.4772	25.1207	26.7274	27.0588	27.0806	NaN	26.6684	26.3223	26.7248	26.3518	NaN	S	138;138;138;119;119;66	YSPKRIDFTPVSPAPSPTRGFGKMFVSSSGL	RIDFTPVSPAPS(0.999)PT(0.001)R	___2	Casein kinase II substrate motif;Cdc2 kinase substrate motif;CDK kinase substrate motif;CDK1,2,4,6 kinase substrate motif;DNA dependent Protein kinase substrate motif;ERK1,2 kinase substrate motif;GSK-3, ERK1, ERK2, CDK5 substrate motif;MAPKAPK2 kinase substrate motif;WW domain binding motif		+	CST;HTP	0.999413	5.04614e-06	176.04	138	32.3295
UID3230	P98174	FYVE, RhoGEF and PH domain-containing protein 1	FGD1	-0.026335	0.0328413	-0.00226359	0.41362	27.4626	27.8465	27.1296	27.6684	26.8458	27.4831	26.6342	26.9828	27.5622	27.3792	27.5094	NaN	S	48	SDPGASEPGLLARRGSGSALGGPLDPQFVGP	RGS(0.909)GS(0.091)ALGGPLDPQFVGPSDTSLGAAPGHR	___1	14-3-3 domain binding motif;AMP-activated protein kinase substrate motif;Calmodulin-dependent protein kinase I substrate motif;Calmodulin-dependent protein kinase II substrate motif;Calmodulin-dependent protein kinase IV substrate motif;Casein kinase II substrate motif;Chk1 kinase substrate motif;PAK2 kinase substrate motif;PKA kinase substrate motif;PKC epsilon kinase substrate motif;PKC kinase …		+	CST;HTP	0.909081	4.66233e-30	189.9	48	9.99947
UID15383	Q9UQ35	Serine/arginine repetitive matrix protein 2	SRRM2	0.0476919	0.0329598	-0.0241241	0.0855681	26.68	26.8574	NaN	27.2799	27.4394	27.8325	26.8765	NaN	26.5296	26.8199	26.1276	NaN	S	1014;1014	VKAQTPPGPSLSGSKSPCPQEKSKDSLVQSC	S(1)PCPQEK	___2	ERK1,2 kinase substrate motif;Growth associated histone HI kinase substrate motif;GSK-3, ERK1, ERK2, CDK5 substrate motif;MAPKAPK2 kinase substrate motif;WW domain binding motif		+	CST;HTP	1	3.58994e-11	193.73	1014	98.2329
UID3017	P50851-2	Lipopolysaccharide-responsive and beige-like anchor protein	LRBA	0.0416923	0.0330374	0.00361449	0.427671	25.2989	NaN	25.853	26.0906	26.6267	27.0162	26.0149	26.6178	25.3856	26.1978	25.8528	NaN	S	1261;1261;1261	VSNVATDTERLELKASPNVEAPQPHRHVLEI	LELKAS(1)PNVEAPQPHR	___1	ERK1,2 kinase substrate motif;GSK-3, ERK1, ERK2, CDK5 substrate motif;PKA kinase substrate motif;PKC kinase substrate motif;WW domain binding motif		+	CST;HTP	1	6.58317e-05	119.66	1261	47.0883
UID5060	Q8N9B5-2	Junction-mediating and -regulatory protein	JMY	0.0329836	0.0331719	-0.0565585	0.00462271	NaN	26.9403	26.6954	27.055	26.2355	26.5015	NaN	26.6458	26.0029	NaN	25.7228	NaN	S	713;713	STRLRLAHARRKGAASPVLQEDHCDSLPSVL	GAAS(1)PVLQEDHCDSLPSVLQVEEK	___1	ERK1,2 kinase substrate motif;GSK-3, ERK1, ERK2, CDK5 substrate motif;PKA kinase substrate motif;WW domain binding motif		+	HTP	1	9.598e-42	235.76	713	109.536
UID4850	Q86YS7	C2 domain-containing protein 5	C2CD5	0.0549363	0.0332045	0.0060785	0.35232	NaN	25.8184	25.925	25.4145	26.3066	27.2166	NaN	26.9679	NaN	26.0504	25.6054	NaN	S	260;260;260;260;260;63	LDKLSSPAAFLPACNSPSKEMKEIPFNEDPN	LSSPAAFLPACNS(0.86)PS(0.14)K	___1	Casein kinase II substrate motif;Cdc2 kinase substrate motif;CDK kinase substrate motif;CDK1,2,4,6 kinase substrate motif;ERK1,2 kinase substrate motif;GSK-3, ERK1, ERK2, CDK5 substrate motif;WW domain binding motif		+	CST;HTP	0.859956	0.00103453	108.96	260	7.88213
UID3959	W4VSQ9	Cdc42-interacting protein 4	TRIP10	0.023132	0.0332082	0.000795013	0.4762	28.5156	29.1655	28.8255	29.4264	29.3923	29.7602	29.0445	29.6749	28.7689	29.1529	29.076	NaN	S	296;296;296;296;296;188;296;296	DVEFEDFSQPMNRAPSDSSLGTPSDGRPELR	APS(1)DSSLGTPSDGRPELR	___1	14-3-3 domain binding motif;Calmodulin-dependent protein kinase I substrate motif;Calmodulin-dependent protein kinase II substrate motif;Calmodulin-dependent protein kinase IV substrate motif;Casein kinase II substrate motif;Chk1 kinase substrate motif;DNA dependent Protein kinase substrate motif;PKA kinase substrate motif;PKC kinase substrate motif		+	CST;HTP	1	1.12897e-52	303.36	296	65.5452
UID11952	Q13185	Chromobox protein homolog 3	CBX3	-0.0684461	0.0332577	0.0423897	0.157863	27.7212	28.0006	26.3642	29.067	27.3148	26.8436	27.2686	27.7365	29.3698	28.5352	27.9455	NaN	S	93;85	NSQKAGKEKDGTKRKSLSDSESDDSKSKKKR	RKS(1)LS(0.993)DS(0.007)ESDDSK	___2	Aurora-A kinase substrate motif;Casein kinase II substrate motif;G protein-coupled receptor kinase 1 substrate motif;GSK3 kinase substrate motif;PAK2 kinase substrate motif;Phosphorylase kinase substrate motif;PKA kinase substrate motif;PKC kinase substrate motif;Pyruvate dehydrogenase kinase substrate motif	PKACA	+	CST;HTP;LTP	0.999915	5.81519e-81	363.09	93	40.6791
UID6439	Q9NR30	Nucleolar RNA helicase 2	DDX21	0.0413351	0.033263	0.00711064	0.287918	25.2684	25.5523	24.8374	25.2112	25.6406	26.7831	25.6762	26.2142	25.2893	25.6013	25.1352	NaN	S	89;21	SKKAKKKEEPSQNDISPKTKSLRKKKEPIEK	KKEEPSQNDIS(1)PK	___1	Casein kinase II substrate motif;ERK1,2 kinase substrate motif;Growth associated histone HI kinase substrate motif;GSK-3, ERK1, ERK2, CDK5 substrate motif;PKA kinase substrate motif;PKC kinase substrate motif;WW domain binding motif		+	CST;HTP;LTP	1	8.04157e-34	298.78	89	140.5
UID2953	P49454	Centromere protein F	CENPF	0.0296767	0.0332755	0.0382915	0.0685508	25.4538	26.0354	24.685	25.8949	26.6101	27.0411	26.4547	26.887	26.3846	26.3712	25.8551	NaN	S	3119	ATRTSPRLAAQKLALSPLSLGKENLAESSKP	LALS(1)PLSLGKENLAESSKPTAGGSR	___1	Casein kinase II substrate motif;ERK1,2 kinase substrate motif;GSK-3, ERK1, ERK2, CDK5 substrate motif;PKA kinase substrate motif;WW domain binding motif		+	HTP	0.999992	7.27607e-13	187.31	3119	50.7654
UID6033	Q9BY89	Uncharacterized protein KIAA1671	KIAA1671	0.0228736	0.0333093	0.0165323	0.12654	NaN	26.8876	NaN	27.3128	27.7567	28.2539	27.8187	27.5732	27.1985	27.6127	27.4264	NaN	S	244	RPLVEPRPRLKRRPVSAIFTESIQPQKPGPG	RPVS(1)AIFTESIQPQKPGPGAAATVGK	___1	14-3-3 domain binding motif;Calmodulin-dependent protein kinase II substrate motif;G protein-coupled receptor kinase 1 substrate motif;MAPKAPK1 kinase substrate motif;PKA kinase substrate motif;PKC kinase substrate motif;ZIP kinase substrate motif		+	CST;HTP	0.999748	5.98663e-24	188.49	244	35.9809
UID773	C9J0I9	Nuclear-interacting partner of ALK	ZC3HC1	0.0373304	0.0333281	-0.0122563	0.236969	27.7018	27.5511	27.1001	28.0512	27.8514	28.473	NaN	27.9304	NaN	27.3609	27.3742	NaN	S	301;344;323	SQDATFSPGSEQAEKSPGPIVSRTRSWDSSS	SQDATFSPGSEQAEKS(1)PGPIVSR	___1	ERK1,2 kinase substrate motif;Growth associated histone HI kinase substrate motif;GSK-3, ERK1, ERK2, CDK5 substrate motif;WW domain binding motif		+	CST;HTP	0.99999	8.4193e-39	252.55	301	49.9298
UID5876	Q9BQG0	Myb-binding protein 1A	MYBBP1A	0.0273586	0.0334343	0.0318506	0.0397043	26.2959	27.0464	26.5186	26.1631	27.4398	27.9325	27.6674	27.4261	27.417	27.0245	26.8515	NaN	S	1290;1290;1210;163	KQHQKALPKKGVLGKSPLSALARKKARLSLV	KGVLGKS(1)PLSALAR	___1	Casein kinase II substrate motif;ERK1,2 kinase substrate motif;G protein-coupled receptor kinase 1 substrate motif;Growth associated histone HI kinase substrate motif;GSK-3, ERK1, ERK2, CDK5 substrate motif;WW domain binding motif		+	CST;HTP	1	3.02345e-10	208.59	1290	75.1389
UID5300	Q8WWM7	Ataxin-2-like protein	ATXN2L	0.0195788	0.0334664	0.00127597	0.40334	29.372	29.5539	29.4722	29.3388	29.8945	30.2479	29.663	29.6458	29.574	29.2634	29.5434	NaN	S	339;339;339;339;339;339;339;339;339;339;279	EEKHSAVQRQGSGRESPSLASREGKYIPLPQ	ES(1)PSLASR	___1	b-Adrenergic Receptor kinase substrate motif;Casein kinase II substrate motif;ERK1,2 kinase substrate motif;G protein-coupled receptor kinase 1 substrate motif;GSK-3, ERK1, ERK2, CDK5 substrate motif;MAPKAPK2 kinase substrate motif;PKA kinase substrate motif;PKC kinase substrate motif;WW domain binding motif		+	CST;HTP	0.999997	4.41514e-20	261.45	339	54.7076
UID2550	P24534	Elongation factor 1-beta	EEF1B2	0.0274666	0.0335967	-0.0412082	0.0225726	28.6028	28.2636	28.8599	27.8246	27.8086	28.0195	28.327	28.3194	27.8658	27.6224	27.2768	NaN	S	106;106	GATDSKDDDDIDLFGSDDEEESEEAKRLREE	DDDDIDLFGS(1)DDEEESEEAKR	___1	BARD1 BRCT domain binding motif;Casein kinase II substrate motif		+	CST;HTP;LTP	1	4.97801e-102	278.3	106	65.8595
UID8188	Q9H0H5	Rac GTPase-activating protein 1	RACGAP1	0.0309505	0.0336164	0.0360939	0.0240696	26.3217	26.262	25.5496	26.4217	27.4854	27.7407	26.7679	27.5345	26.5802	26.8553	26.9673	NaN	T	342	CRDRCPLPCIPTLIGTPVKIGEGMLADFVSQ	DRCPLPCIPTLIGT(1)PVK	___1	Cdc2 kinase substrate motif;CDK1,2,4,6 kinase substrate motif;CDK5 kinase substrate motif;GSK-3, ERK1, ERK2, CDK5 substrate motif;WW domain binding motif		+	CST;HTP	1	5.33177e-06	180.76	342	72.3496
UID5852	Q99856	AT-rich interactive domain-containing protein 3A	ARID3A	0.0127367	0.0336276	0.0512623	0.00338685	NaN	25.7294	NaN	26.003	27.1528	26.9738	NaN	26.9918	26.9483	26.7445	26.7127	NaN	S	353;200	LQAAIDSNRREGRRQSFGGSLFAYSPGGAHG	RQS(0.967)FGGS(0.033)LFAYSPGGAHGMLSSPK	___1	14-3-3 domain binding motif;Calmodulin-dependent protein kinase II substrate motif;G protein-coupled receptor kinase 1 substrate motif;GSK3 kinase substrate motif;PAK2 kinase substrate motif;PKA kinase substrate motif;PKC epsilon kinase substrate motif;PKC kinase substrate motif		+	CST;HTP	0.967125	2.12031e-12	140.38	353	14.6862
UID3207	P78347-2	General transcription factor II-I	GTF2I	0.0391031	0.0337759	0.00290522	0.384098	25.6083	25.6316	25.2648	25.7676	26.2136	26.48	25.6919	26.9086	25.57	NaN	25.6692	NaN	S	210;210;210;210;210	VGGRVMVTDADRSILSPGGSCGPIKVKTEPT	SILS(1)PGGSCGPIK	___1	ERK1,2 kinase substrate motif;G protein-coupled receptor kinase 1 substrate motif;GSK3 kinase substrate motif;GSK-3, ERK1, ERK2, CDK5 substrate motif;WW domain binding motif		+	CST;HTP	0.999929	0.000645173	128.21	210	43.8862
UID4591	Q6WKZ4	Rab11 family-interacting protein 1	RAB11FIP1	0.0339673	0.0337898	-0.0206824	0.0395968	28.2989	28.6394	28.3469	28.3784	29.1992	28.513	28.2002	28.8027	28.2026	27.6283	28.2035	NaN	S	357;357;209;209	SSPSPKGFRKKHLFSSTENLAAGSWKEPAEG	HLFS(0.002)S(0.985)T(0.013)ENLAAGSWK	___1	Casein kinase II substrate motif;MDC1 BRCT domain binding motif;Plk1 PBD domain binding motif		+	CST;HTP	0.985215	4.24474e-39	237.52	357	18.8392
UID1339	P31943	Heterogeneous nuclear ribonucleoprotein H;Heterogeneous nuclear ribonucleoprotein H, N-terminally processed;Heterogeneous nuclear ribonucleoprotein H2	HNRNPH1;HNRNPH2	0.023019	0.0339247	0.0158682	0.109897	30.4352	30.1857	31.0393	30.4148	31.3456	31.4001	30.9148	31.7497	30.7206	30.7379	31.1103	20.268	S	104;104;104;104;104;104;104;104;104;104;104;104;52;104;27;51;104	NNVEMDWVLKHTGPNSPDTANDGFVRLRGLP;NSVEMDWVLKHTGPNSPDTANDGFVRLRGLP	HTGPNS(1)PDTANDGFVR	___1	Casein kinase II substrate motif;ERK1,2 kinase substrate motif;G protein-coupled receptor kinase 1 substrate motif;GSK-3, ERK1, ERK2, CDK5 substrate motif;WW domain binding motif	CDK2	+	CST;HTP;LTP	1	2.26931e-112	387.07	104	88.5792
UID3412	Q08AD1-2	Calmodulin-regulated spectrin-associated protein 2	CAMSAP2	0.0341869	0.033963	-0.0126059	0.187788	25.7599	25.8999	NaN	26.426	25.9901	26.9001	26.0711	26.7222	25.917	25.8925	25.5971	NaN	S	464;453;437	SVQRSTPNRGITRSISNEGLTLNNSHVSKHI	SIS(1)NEGLTLNNSHVSK	___1	14-3-3 domain binding motif;Calmodulin-dependent protein kinase I substrate motif;Calmodulin-dependent protein kinase II substrate motif;Calmodulin-dependent protein kinase IV substrate motif;Casein kinase II substrate motif;Chk1 kinase substrate motif;PKA kinase substrate motif;PKC kinase substrate motif	Chk1	+	CST;HTP	0.999997	1.56574e-38	278.39	437	54.8332
UID1991	O75179-2	Ankyrin repeat domain-containing protein 17	ANKRD17	0.038875	0.0340738	0.0185482	0.149643	24.8708	25.2887	24.4873	24.9872	25.9659	25.7266	25.6192	26.3679	25.0567	25.4049	NaN	NaN	S	2066;2067;1951;1816;1954;1474	PGGVSRNSPLDCGSASPNKVASSSEQEAGSP	NSPLDCGSAS(1)PNK	___1	Cdc2 kinase substrate motif;CDK kinase substrate motif;CDK1,2,4,6 kinase substrate motif;ERK1,2 kinase substrate motif;GSK-3, ERK1, ERK2, CDK5 substrate motif;WW domain binding motif		+	CST;HTP	0.999989	6.98226e-13	217.57	2066	49.534
UID2055	O75592	E3 ubiquitin-protein ligase MYCBP2	MYCBP2	0.0228111	0.0341154	-0.00890052	0.300572	27.025	27.1877	26.3777	27.4915	27.2203	27.6414	27.0139	27.2534	26.651	27.0905	26.8213	NaN	S	2789;2789	SDAAKLRSDSHSRSLSPNHNTLQTLKSDGRM	SLS(1)PNHNTLQTLK	___1	14-3-3 domain binding motif;Calmodulin-dependent protein kinase II substrate motif;ERK1,2 kinase substrate motif;GSK-3, ERK1, ERK2, CDK5 substrate motif;MAPKAPK2 kinase substrate motif;PKA kinase substrate motif;PKC kinase substrate motif;WW domain binding motif		+	HTP	0.999998	7.0761e-05	158.29	2789	58.9229
UID3796	Q14676	Mediator of DNA damage checkpoint protein 1	MDC1	0.03786	0.0341306	0.017027	0.154605	25.64	25.0336	NaN	25.3726	25.9849	26.893	25.953	26.4959	25.4187	26.0264	25.5039	NaN	S	1068;1068;804;129	LNSQSQKHLAPPPLLSPLLPSIKPTVRKTRQ	HLAPPPLLS(1)PLLPSIKPTVR	___1	ERK1,2 kinase substrate motif;G protein-coupled receptor kinase 1 substrate motif;GSK-3, ERK1, ERK2, CDK5 substrate motif;WW domain binding motif	CDK2	+	HTP;LTP	1	1.43667e-10	167.61	1068	89.3418
UID5658	Q96KR1	Zinc finger RNA-binding protein	ZFR	0.0222832	0.0342725	0.0342506	0.0351776	25.1316	25.6773	25.3955	26.123	26.6085	26.6043	26.5999	NaN	25.979	26.3566	26.2537	NaN	S	1054	SQRFNIHNNRKRRRDSDGVDGFEAEGKKDKK	RRDS(1)DGVDGFEAEGK	___1	14-3-3 domain binding motif;b-Adrenergic Receptor kinase substrate motif;Calmodulin-dependent protein kinase II substrate motif;MAPKAPK1 kinase substrate motif;PAK2 kinase substrate motif;Pim1 kinase substrate sequence;PKA kinase substrate motif;PKA, PKG kinase substrate motif;PKC epsilon kinase substrate motif;PKC kinase substrate motif;PKG kinase substrate motif;ZIP kinase substrate motif		+	CST;HTP	1	4.57119e-75	356.58	1054	311.064
UID7765	P48634	Protein PRRC2A	PRRC2A	0.017411	0.0343502	-0.0205515	0.0787571	NaN	26.7409	27.1478	NaN	27.0688	26.9534	26.7351	26.7858	26.737	26.3747	26.578	NaN	T	610;610;598;610	SKEGPEPPEEVPPPTTPPVPKVEPKGDGIGP	EGPEPPEEVPPPT(0.046)T(0.954)PPVPK	___1	ERK1,2 kinase substrate motif;G protein-coupled receptor kinase 1 substrate motif;GSK3, Erk1, Erk2 and CDK5 kinase motif;GSK-3, ERK1, ERK2, CDK5 substrate motif;WW domain binding motif		+	CST;HTP	0.954154	2.25721e-07	181.86	610	13.1832
UID4324	Q5VT06	Centrosome-associated protein 350	CEP350	0.0488274	0.0343787	-0.0232044	0.0775897	NaN	26.9974	26.2082	26.8104	27.2156	27.7407	26.2214	27.4222	26.333	26.1596	26.2468	NaN	S	939	EMIRPQSAISSFRVRSPGPKPEGLLAQLCKR	VRS(1)PGPKPEGLLAQLCK	___1	14-3-3 domain binding motif;Calmodulin-dependent protein kinase II substrate motif;ERK1,2 kinase substrate motif;Growth associated histone HI kinase substrate motif;GSK-3, ERK1, ERK2, CDK5 substrate motif;PKA kinase substrate motif;PKC kinase substrate motif;WW domain binding motif		+	HTP	1	2.26171e-07	182.77	939	166.692
UID4560	Q6R327-3	Rapamycin-insensitive companion of mTOR	RICTOR	0.0357475	0.034386	0.013921	0.206087	25.0914	25.4006	NaN	26.0024	25.9007	26.9407	26.1197	26.604	25.6854	25.8195	25.7311	NaN	S	1302;1302	LVPPGSSHTLPRRAQSLKAPSIATIKSLADC	RAQS(1)LKAPSIATIK	___1	14-3-3 domain binding motif;Calmodulin-dependent protein kinase II substrate motif;G protein-coupled receptor kinase 1 substrate motif;Phosphorylase kinase substrate motif;PKA kinase substrate motif;PKC kinase substrate motif;ZIP kinase substrate motif		+	CST;HTP	1	7.85229e-05	132.79	1302	80.8195
UID6890	Q9ULM3	YEATS domain-containing protein 2	YEATS2	0.0337467	0.0344564	-0.00831992	0.211203	26.1595	26.078	26.0868	26.3088	27.0837	26.7085	26.4168	26.2847	26.0836	25.6449	26.2951	NaN	S	627	LPQYVTVKGGHMIAVSPQKQVITPGEGIAQS	GGHMIAVS(1)PQK	___1	Cdc2 kinase substrate motif;CDK kinase substrate motif;CDK1,2,4,6 kinase substrate motif;ERK1,2 kinase substrate motif;GSK-3, ERK1, ERK2, CDK5 substrate motif;WW domain binding motif		+	CST;HTP	1	6.87588e-05	154.28	627	126.499
UID3612	Q13427	Peptidyl-prolyl cis-trans isomerase G	PPIG	0.0620965	0.0345091	-0.022056	0.0429178	NaN	25.4812	NaN	25.2476	26.4376	26.7723	24.9518	26.1513	24.9494	25.0098	NaN	NaN	S	696;681	KADRDQSPFSKIKQSSQDNELKSSMLKNKED	IKQS(0.003)S(0.997)QDNELK	___1	ATM kinase substrate motif;DNA dependent Protein kinase substrate motif;MDC1 BRCT domain binding motif;PKA kinase substrate motif;PKC kinase substrate motif;Plk1 PBD domain binding motif		+	CST;HTP	0.997315	8.53e-05	162.48	696	25.6991
UID16400	Q7L2J0	7SK snRNA methylphosphate capping enzyme	MEPCE	0.0337568	0.0346348	-0.00211176	0.455737	NaN	25.1687	NaN	25.6408	25.9864	26.3305	25.6143	25.9414	25.5582	25.5678	24.9768	NaN	T	213	NSLLDEEVSRTLNAETPKSSPLPAKGRDPVE	TLNAET(1)PKS(0.617)S(0.383)PLPAK	___2	b-Adrenergic Receptor kinase substrate motif;Casein kinase II substrate motif;G protein-coupled receptor kinase 1 substrate motif;Growth associated histone HI kinase substrate motif;GSK-3, ERK1, ERK2, CDK5 substrate motif;PKA kinase substrate motif;PKC kinase substrate motif;WW domain binding motif		+	CST;HTP	1	3.83634e-07	201.4	213	79.0764
UID8245	Q9P0K7-4	Ankycorbin	RAI14	0.0477224	0.0347065	-0.0445651	0.0490388	NaN	27.2836	NaN	27.3403	27.4126	27.5245	27.4252	27.1247	25.9885	26.9209	26.5341	NaN	T	249;249;241;252	QSLLLSKISQDADLKTPTKPKQLSDVSSPRS	IS(0.001)QDADLKT(0.999)PT(0.001)KPK	___1	Casein kinase I substrate motif;Cdc2 kinase substrate motif;CDK1,2,4,6 kinase substrate motif;CDK5 kinase substrate motif;G protein-coupled receptor kinase 1 substrate motif;Growth associated histone HI kinase substrate motif;GSK-3, ERK1, ERK2, CDK5 substrate motif;WW domain binding motif		+	HTP	0.998535	1.80685e-05	183.36	249	30.558
UID316	A0A0G2JNZ2	Protein scribble homolog	SCRIB	0.0336486	0.0348468	0.00744424	0.34716	27.4999	27.8691	NaN	28.4099	28.9474	28.7533	28.2882	28.9438	27.9038	28.501	27.8075	NaN	S	835;835;835;835;754;754;132	ENAVTITPLRPEDDYSPRERRGGGLRLPLLP	MVEPENAVTITPLRPEDDYS(1)PR	___1	Casein kinase I substrate motif;Casein kinase II substrate motif;ERK1,2 kinase substrate motif;Growth associated histone HI kinase substrate motif;GSK-3, ERK1, ERK2, CDK5 substrate motif;PKA kinase substrate motif;PKC kinase substrate motif;WW domain binding motif		+	CST;HTP	1	8.40062e-19	200.26	835	74.2571
UID6398	Q9NPI6	mRNA-decapping enzyme 1A	DCP1A	0.0459084	0.0349232	-0.0357567	0.0605973	NaN	26.3338	NaN	26.6921	26.2933	27.1488	NaN	26.6584	25.6906	NaN	26.0372	NaN	S	523;485	QQTVTRSSDLERKASSPSPLTIGTPESQRKP	KAS(0.002)S(0.998)PSPLTIGTPESQR	___1	Casein kinase II substrate motif;ERK1,2 kinase substrate motif;GSK-3, ERK1, ERK2, CDK5 substrate motif;MDC1 BRCT domain binding motif;PKA kinase substrate motif;PKC kinase substrate motif;Plk1 PBD domain binding motif;WW domain binding motif		+	CST;HTP;LTP	0.997543	1.20297e-39	284.23	523	26.0974
UID3546	Q13111	Chromatin assembly factor 1 subunit A	CHAF1A	0.0437133	0.0350725	0.0146959	0.256068	26.5239	NaN	25.8431	26.7233	NaN	27.785	27.3168	27.2562	26.2912	27.1544	26.4545	NaN	S	777	RRGLLSNHTGSPRSPSTTYLHTPTPSEDAAI	S(0.004)PS(0.975)T(0.021)TYLHTPTPSEDAAIPSK	___1	14-3-3 domain binding motif;Calmodulin-dependent protein kinase II substrate motif;Casein kinase II substrate motif;DNA dependent Protein kinase substrate motif;PKA kinase substrate motif;PKC kinase substrate motif		+	CST;HTP	0.974954	1.36913e-98	343.22	777	16.7134
UID19950	P62995	Transformer-2 protein homolog beta	TRA2B	-0.0844116	0.0353434	-0.00896913	0.43035	27.5464	26.199	NaN	28.9199	26.1803	25.7285	25.6608	25.7424	27.7539	26.4603	27.9387	NaN	S	95	RSRSRSYSRDYRRRHSHSHSPMSTRRRHVGN	RHS(1)HS(0.986)HS(0.96)PMS(0.047)T(0.008)R	___3	14-3-3 domain binding motif;Calmodulin-dependent protein kinase II substrate motif;Calmodulin-dependent protein kinase IV substrate motif;Casein kinase II substrate motif;G protein-coupled receptor kinase 1 substrate motif;GSK3 kinase substrate motif;MAPKAPK1 kinase substrate motif;PAK2 kinase substrate motif;Pim1 kinase substrate sequence;PKA kinase substrate motif;PKC epsilon kinase substrate m…		+	CST;HTP	0.999962	0.000171605	162.65	95	44.6738
UID7776	P49327	Fatty acid synthase;[Acyl-carrier-protein] S-acetyltransferase;[Acyl-carrier-protein] S-malonyltransferase;3-oxoacyl-[acyl-carrier-protein] synthase;3-oxoacyl-[acyl-carrier-protein] reductase;3-hydroxyacyl-[acyl-carrier-protein] dehydratase;Enoyl-[acyl-carrier-protein] reductase;Oleoyl-[acyl-carrier-protein] hydrolase	FASN	0.0253336	0.0354698	-0.0283312	0.0327901	26.5678	27.3948	27.1483	27.2343	27.4002	27.0833	26.549	27.0878	26.6328	26.3947	26.6512	NaN	T	2204;2202	ELSSKADEASELACPTPKEDGLAQQQTQLNL	ADEASELACPT(1)PKEDGLAQQQTQLNLR	___1	Casein kinase II substrate motif;DNA dependent Protein kinase substrate motif;Growth associated histone HI kinase substrate motif;GSK-3, ERK1, ERK2, CDK5 substrate motif;PKA kinase substrate motif;PKC kinase substrate motif;WW domain binding motif		+	CST;HTP	1	6.61244e-97	329.47	2204	140.667
UID6992	Q9UQ35	Serine/arginine repetitive matrix protein 2	SRRM2	0.0379523	0.0355382	0.0139306	0.297484	25.7773	25.6599	NaN	26.838	27.2556	27.2186	26.4984	27.216	26.026	26.7881	26.2206	NaN	S	1404;1404	DAVEKAGMSSNQSISSPVLDAVPRTPSRERS	AGMSSNQSIS(0.001)S(0.999)PVLDAVPR	___1	ERK1,2 kinase substrate motif;GSK-3, ERK1, ERK2, CDK5 substrate motif;MDC1 BRCT domain binding motif;Plk1 PBD domain binding motif;WW domain binding motif		+	CST;HTP	0.998613	1.48947e-52	292.44	1404	28.7454
UID6893	Q9ULM3	YEATS domain-containing protein 2	YEATS2	0.0143173	0.035646	0.0412446	0.0207131	25.8875	26.2038	NaN	NaN	27.1516	27.1442	26.7759	27.2014	26.8145	26.7876	NaN	NaN	S	447	SSCKIVPQSQVPNPESPGKSFQPITMSCKIV	IVPQSQVPNPES(1)PGK	___1	b-Adrenergic Receptor kinase substrate motif;Cdc2 kinase substrate motif;CDK kinase substrate motif;CDK1,2,4,6 kinase substrate motif;ERK1,2 kinase substrate motif;G protein-coupled receptor kinase 1 substrate motif;GSK3 kinase substrate motif;GSK-3, ERK1, ERK2, CDK5 substrate motif;WW domain binding motif		+	HTP	1	0.00117889	109.83	447	67.6257
UID4729	Q7Z5L9	Interferon regulatory factor 2-binding protein 2	IRF2BP2	0.0394817	0.0356644	-0.00644059	0.373174	27.163	27.5572	NaN	28.0687	28.2596	28.7036	27.6258	28.3535	27.0403	27.5154	27.8644	NaN	S	71;71	ARQLKRAHGCFPEGRSPPGAAASAAAKPPPL	S(1)PPGAAASAAAKPPPLSAK	___1	Casein kinase I substrate motif;ERK1,2 kinase substrate motif;G protein-coupled receptor kinase 1 substrate motif;Growth associated histone HI kinase substrate motif;GSK-3, ERK1, ERK2, CDK5 substrate motif;WW domain binding motif		+	CST;HTP	1	5.05566e-21	208.13	71	103.532
UID4792	Q86UU1-2	Pleckstrin homology-like domain family B member 1	PHLDB1	0.0243762	0.0356907	0.0193881	0.148388	25.6111	26.2609	NaN	NaN	26.6728	27.0083	NaN	26.5235	26.3308	26.0844	26.4455	NaN	S	419;419;419	SPFREPPGSERVLTTSPSRQLVGRTFSDGLA	VLTT(0.001)S(0.995)PS(0.003)R	___1	Casein kinase II substrate motif;Cdc2 kinase substrate motif;CDK kinase substrate motif;CDK1,2,4,6 kinase substrate motif;ERK1,2 kinase substrate motif;Growth associated histone HI kinase substrate motif;GSK-3, ERK1, ERK2, CDK5 substrate motif;WW domain binding motif		+	HTP	0.99546	0.00180534	150.61	419	24.8616
UID7136	Q9Y2J2-2	Band 4.1-like protein 3;Band 4.1-like protein 3, N-terminally processed	EPB41L3	0.0261419	0.035728	0.0529787	0.00280236	NaN	25.7875	NaN	25.8343	27.2355	27.6014	26.7698	27.4572	26.6752	26.9834	26.6705	NaN	S	420;420;420;311;278;420;311;77;420	KFRYSGRTQAQTRRASALIDRPAPYFERSSS	RAS(1)ALIDRPAPYFER	___1	14-3-3 domain binding motif;Calmodulin-dependent protein kinase II substrate motif;PAK2 kinase substrate motif;PKA kinase substrate motif;PKC epsilon kinase substrate motif;PKC kinase substrate motif		+	CST;HTP	1	8.45627e-05	121.33	420	104.676
UID2657	P33240-2	Cleavage stimulation factor subunit 2	CSTF2	0.0287623	0.0357925	-0.0166781	0.0444011	27.911	27.9612	27.9591	27.8997	28.3123	28.517	27.9142	27.9272	27.2592	27.7199	27.856	NaN	S	507;524;544	MQGASIQGGSQPGGFSPGQNQVTPQDHEKAA	QVPVMQGTGMQGASIQGGSQPGGFS(0.999)PGQNQVTPQDHEK	___1	ERK1,2 kinase substrate motif;GSK-3, ERK1, ERK2, CDK5 substrate motif;WW domain binding motif		+	CST;HTP	0.999356	1.36223e-17	130.63	507	35.4755
UID941	S4R3H4	Apoptotic chromatin condensation inducer in the nucleus	ACIN1	0.0298499	0.0357972	-0.0140885	0.1388	NaN	27.7737	28.0379	28.2013	28.4589	28.0433	27.997	28.7486	27.8553	27.9587	27.3825	NaN	S	450;490;490;432	GGLSPLSSPSDTKAESPAEKVPEESVLPLVQ	AES(1)PAEKVPEESVLPLVQK	___1	b-Adrenergic Receptor kinase substrate motif;Casein kinase II substrate motif;ERK1,2 kinase substrate motif;GSK-3, ERK1, ERK2, CDK5 substrate motif;PKA kinase substrate motif;PKC kinase substrate motif;WW domain binding motif		+	CST;HTP	1	4.74695e-16	224.4	432	133.68
UID4380	Q5VZ89-3	DENN domain-containing protein 4C	DENND4C	0.0265835	0.0359257	0.00717815	0.386275	26.0485	27.1774	NaN	27.306	27.6004	27.6968	27.2122	27.4088	27.1665	27.1219	26.6451	NaN	S	968;968;1017;968	EVCDASAIVAKHSQPSPEPHSPTEPPAWGSS	HS(0.003)QPS(0.997)PEPHS(0.969)PT(0.031)EPPAWGSSIVK	___1	Casein kinase II substrate motif;DNA dependent Protein kinase substrate motif;ERK1,2 kinase substrate motif;GSK-3, ERK1, ERK2, CDK5 substrate motif;WW domain binding motif		+	CST;HTP	0.996936	4.54819e-12	141.78	968	25.1745
UID7733	P46013	Antigen KI-67	MKI67	0.0295503	0.0362376	0.0390823	0.0719829	25.9715	NaN	25.1236	NaN	NaN	26.6589	NaN	26.9256	26.4791	26.0356	26.2326	NaN	T	2389;2029	LALRKRTPSAGKAMDTPKPAVSDEKNINTFV	AMDT(1)PKPAVSDEK	___1	b-Adrenergic Receptor kinase substrate motif;G protein-coupled receptor kinase 1 substrate motif;Growth associated histone HI kinase substrate motif;GSK-3, ERK1, ERK2, CDK5 substrate motif;PKA kinase substrate motif;PKC kinase substrate motif;WW domain binding motif		+	CST;HTP	1	2.58507e-20	209.6	2389	116.555
UID5983	Q9BW71	HIRA-interacting protein 3	HIRIP3	0.0432819	0.0362458	0.0177089	0.151275	26.2788	25.8353	25.6216	26.1576	27.0388	27.5774	26.504	27.2593	26.0293	26.8092	26.0438	NaN	S	125	DYFGPPAKNGVAAEVSPAKEENPRRASKAVE	NGVAAEVS(1)PAKEENPRR	___1	Cdc2 kinase substrate motif;CDK kinase substrate motif;CDK1,2,4,6 kinase substrate motif;ERK1,2 kinase substrate motif;GSK-3, ERK1, ERK2, CDK5 substrate motif;WW domain binding motif		+	CST;HTP	1	9.59373e-49	295.22	125	48.2287
UID2283	P07900	Heat shock protein HSP 90-alpha;Heat shock protein HSP 90-alpha A2	HSP90AA1;HSP90AA2P	0.0481683	0.0363079	-0.020631	0.0999225	27.4881	27.6287	27.6263	27.9056	28.358	27.4159	28.3176	28.6894	27.4629	27.6514	26.6939	NaN	S	263;385;263	EEKESEDKPEIEDVGSDEEEEKKDGDKKKKK	PEIEDVGS(1)DEEEEKKDGDK	___1	BARD1 BRCT domain binding motif;Casein kinase I substrate motif;Casein kinase II substrate motif	CK2A1	+	CST;HTP;LTP	1	2.89159e-190	449	263	195.128
UID7939	Q29RF7	Sister chromatid cohesion protein PDS5 homolog A	PDS5A	0.0383951	0.0364254	0.00766143	0.292707	27.0716	27.3517	27.7432	27.0959	27.9439	28.9734	27.9836	27.906	27.1971	27.3307	27.8554	24.7988	T	1208	GVSENEENPVRIISVTPVKNIDPVKNKEINS	IISVT(1)PVK	___1	Cdc2 kinase substrate motif;CDK1,2,4,6 kinase substrate motif;CDK5 kinase substrate motif;GSK-3, ERK1, ERK2, CDK5 substrate motif;WW domain binding motif		+	CST;HTP	0.999991	2.03619e-13	225.7	1208	50.5907
UID5729	Q96S59	Ran-binding protein 9	RANBP9	0.0402946	0.0365382	-0.00023268	0.494834	25.3265	25.7219	24.8781	25.7004	25.7468	26.361	NaN	26.2585	24.9858	25.4615	25.7605	NaN	S	467;126;238	MVNGTDSEVRCLGGRSPKSQDSYPVSPRPFS	CLGGRS(1)PK	___1	Casein kinase II substrate motif;ERK1,2 kinase substrate motif;Growth associated histone HI kinase substrate motif;GSK-3, ERK1, ERK2, CDK5 substrate motif;PKA kinase substrate motif;PKC kinase substrate motif;WW domain binding motif		+	CST;HTP	1	0.0109288	127.37	467	127.372
UID5663	Q96L91-3	E1A-binding protein p400	EP400	0.0239519	0.0366151	0.006749	0.36001	NaN	26.0508	25.4272	26.3932	26.2445	26.8127	26.4186	26.5856	26.2028	26.2377	25.7958	NaN	S	663;699;700;736;700;663;736	SSPVNRPSSATNKALSPVTSRTPGVVASAPT	ALS(1)PVTSR	___1	Casein kinase II substrate motif;ERK1,2 kinase substrate motif;G protein-coupled receptor kinase 1 substrate motif;GSK3 kinase substrate motif;GSK-3, ERK1, ERK2, CDK5 substrate motif;PKA kinase substrate motif;PKC kinase substrate motif;WW domain binding motif		+	HTP	1	0.00508721	125.57	663	68.0196
UID4956	Q8IZ21	Phosphatase and actin regulator 4	PHACTR4	0.0489482	0.0366195	-0.04477	0.00942293	26.088	25.7231	25.8846	25.3186	26.2697	26.4311	25.0022	25.6101	25.0632	24.6727	25.164	NaN	S	176;160;186;184	ENVPKPPLLPPKRPLSSSHEASEGQAKDATS	RPLS(0.928)S(0.036)S(0.036)HEASEGQAK	___1	14-3-3 domain binding motif;Calmodulin-dependent protein kinase II substrate motif;Casein kinase II substrate motif;PKA kinase substrate motif;PKC kinase substrate motif		+	CST;HTP	0.928312	1.81864e-20	243.1	176	14.1328
UID2780	P42677	40S ribosomal protein S27	RPS27	0.0309792	0.0366927	0.0164627	0.115316	26.4252	27.0882	26.7405	27.2795	27.352	28.3955	27.6328	27.748	27.1238	27.1937	27.2582	NaN	S	11	_____MPLAKDLLHPSPEEEKRKHKKKRLVQ	DLLHPS(1)PEEEKRK	___1	Casein kinase II substrate motif;DNA dependent Protein kinase substrate motif;ERK1,2 kinase substrate motif;GSK-3, ERK1, ERK2, CDK5 substrate motif;WW domain binding motif		+	HTP	1	3.5072e-09	190.46	11	87.4287
UID4361	Q5VUA4	Zinc finger protein 318	ZNF318	0.0267862	0.036828	0.00267747	0.449578	26.5086	26.9338	25.8409	27.2191	26.8584	27.059	27.6846	27.0979	26.621	26.9246	26.4796	NaN	S	1971	LAVWDENKKRPETWESPEKPKTEALELQDVH	RPETWES(1)PEKPK	___1	b-Adrenergic Receptor kinase substrate motif;Casein kinase II substrate motif;Cdc2 kinase substrate motif;CDK kinase substrate motif;CDK1,2,4,6 kinase substrate motif;ERK1,2 kinase substrate motif;G protein-coupled receptor kinase 1 substrate motif;GSK-3, ERK1, ERK2, CDK5 substrate motif;WW domain binding motif		+	HTP	1	7.38973e-06	160.48	1971	64.2935
UID982	Q13428	Treacle protein	TCOF1	0.0188313	0.0369571	-0.00187317	0.399097	29.1565	29.3777	29.5101	29.4543	29.9615	29.5394	29.5925	29.7944	29.4199	29.5052	29.0844	19.841	S	1340;1378;1340;1341;1378;1379;1414;1301;1302	KKKKLGAGEGGEASVSPEKTSTTSKGKAKRD	KLGAGEGGEASVS(1)PEK	___1	Casein kinase II substrate motif;Cdc2 kinase substrate motif;CDK kinase substrate motif;CDK1,2,4,6 kinase substrate motif;ERK1,2 kinase substrate motif;G protein-coupled receptor kinase 1 substrate motif;GSK-3, ERK1, ERK2, CDK5 substrate motif;WW domain binding motif		+	CST;HTP	1	1.0662e-190	446.26	1378	71.4103
UID2261	P06400	Retinoblastoma-associated protein	RB1	0.030275	0.037043	-0.00961706	0.0987725	27.5679	NaN	27.7974	27.8953	28.1578	28.5067	27.524	28.4267	27.6037	27.6688	27.435	NaN	S	37;37;37	APPPPPPPEEDPEQDSGPEDLPLVRLEFEET	KTAATAAAAAAEPPAPPPPPPPEEDPEQDS(1)GPEDLPLVR	___1	b-Adrenergic Receptor kinase substrate motif;Casein kinase I substrate motif;Casein kinase II substrate motif		+	CST;HTP	1	8.17065e-27	143.24	37	114.712
UID5	A0A024R4E5	Vigilin	HDLBP	0.0383574	0.0370718	0.0128548	0.31092	26.5647	27.5128	NaN	27.5852	28.5975	28.0843	NaN	27.9318	27.2871	27.642	NaN	NaN	S	944;944;911;753	DEAGEGREAKDCDPGSPRRCDIIIISGRKEK	EAKDCDPGS(1)PR	___1	Casein kinase I substrate motif;Cdc2 kinase substrate motif;CDK kinase substrate motif;CDK1,2,4,6 kinase substrate motif;ERK1,2 kinase substrate motif;Growth associated histone HI kinase substrate motif;GSK-3, ERK1, ERK2, CDK5 substrate motif;PKA kinase substrate motif;PKC kinase substrate motif;WW domain binding motif		+	HTP	1	6.66103e-05	212.03	944	109.104
UID5555	Q96EU6-2	Ribosomal RNA processing protein 36 homolog	RRP36	0.0374398	0.0371512	0.0457774	0.0288148	26.1424	27.4367	26.5922	27.1431	28.1622	29.1542	27.8555	28.5145	27.6733	27.5185	27.8888	NaN	S	67;73	SQVGTKTYKQLVAGNSPKKQASRPPIQNACV	QLVAGNS(1)PKK	___1	Cdc2 kinase substrate motif;CDK kinase substrate motif;CDK1,2,4,6 kinase substrate motif;ERK1,2 kinase substrate motif;Growth associated histone HI kinase substrate motif;GSK-3, ERK1, ERK2, CDK5 substrate motif;PKA kinase substrate motif;PKC kinase substrate motif;WW domain binding motif		+	HTP	1	4.88925e-05	209.43	67	193.94
UID100	A0A087X0K9	Tight junction protein ZO-1	TJP1	0.0236176	0.0372337	0.0190192	0.178708	28.0179	28.2792	27.7745	29.1834	29.3267	29.5568	28.7166	29.0519	28.5285	28.814	28.7259	NaN	S	900;916;912	PYSPQAQPQPIHRIDSPGFKPASQQVYRKDP	IDS(1)PGFKPASQQVYR	___1	14-3-3 domain binding motif;b-Adrenergic Receptor kinase substrate motif;Calmodulin-dependent protein kinase II substrate motif;Calmodulin-dependent protein kinase IV substrate motif;Chk1 kinase substrate motif;ERK1,2 kinase substrate motif;GSK-3, ERK1, ERK2, CDK5 substrate motif;PKA kinase substrate motif;PKC kinase substrate motif;WW domain binding motif		+	CST;HTP	1	3.30106e-09	208.01	900	147.317
UID475	A0A2R8Y4Z8	Coiled-coil domain-containing protein 9	CCDC9	0.0437577	0.0372478	-0.0168855	0.0698445	26.5869	26.6301	NaN	26.5011	NaN	26.7718	27.1677	27.2774	26.4605	26.0664	NaN	NaN	S	80;80;80	NVAVESEKNLGPSRRSPGTPRPPGASKGGRT	S(1)PGTPRPPGASK	___1	Casein kinase II substrate motif;ERK1,2 kinase substrate motif;G protein-coupled receptor kinase 1 substrate motif;Growth associated histone HI kinase substrate motif;GSK-3, ERK1, ERK2, CDK5 substrate motif;PKA kinase substrate motif;PKC kinase substrate motif;WW domain binding motif		+	CST;HTP	0.999957	0.000330256	149.96	80	43.7034
UID1031	E7EVA0	Microtubule-associated protein;Microtubule-associated protein 4	MAP4	0.0174231	0.0373926	-0.0147149	0.04228	28.2041	28.6467	28.3177	28.6428	28.517	28.8125	28.1852	28.5105	28.1915	28.1558	28.145	NaN	S	2073;928;928;755;663;712;294;659;655;339	PSSTTPRLSRLATNTSAPDLKNVRSKVGSTE	LATNT(0.003)S(0.997)APDLK	___1	Casein kinase II substrate motif;Pyruvate dehydrogenase kinase substrate motif		+	CST;HTP	0.99688	8.67419e-07	225.15	2073	25.0448
UID6869	Q9ULI0-2	ATPase family AAA domain-containing protein 2B	ATAD2B	0.0173053	0.03746	0.0137704	0.287411	25.4757	25.4461	24.9066	26.5311	26.0957	25.9587	26.0841	26.4498	26.0153	25.7328	25.7578	NaN	S	939;939;220	HAALCAMEVLPLALPSPPRQLSESEKSRMED	HAALCAMEVLPLALPS(1)PPR	___1	Cdc2 kinase substrate motif;CDK kinase substrate motif;CDK1,2,4,6 kinase substrate motif;DNA dependent Protein kinase substrate motif;ERK1,2 kinase substrate motif;GSK-3, ERK1, ERK2, CDK5 substrate motif;WW domain binding motif		+	HTP	1	8.5868e-12	207.82	939	78.3539
UID7996	Q6PKG0	La-related protein 1	LARP1	0.0216811	0.0376065	0.000266604	0.490035	30.3445	30.383	29.7424	30.5097	30.6636	31.2193	30.492	30.4591	30.187	30.1579	30.4066	NaN	T	526;449;526;321;234	YQKETESAPGSPRAVTPVPTKTEEVSNLKTL	AVT(1)PVPTKTEEVSNLK	___1	Calmodulin-dependent protein kinase II substrate motif;G protein-coupled receptor kinase 1 substrate motif;GSK-3, ERK1, ERK2, CDK5 substrate motif;PKC kinase substrate motif;WW domain binding motif		+	CST;HTP	1	1.60615e-37	270.45	526	98.6939
[truncated: 2,936 more rows]
